# Supplementary material for: Increased Exercise Tolerance in G6PD African Variant Mice Driven by Metabolic Adaptations and Erythrophagocytosis
Source: Antioxidants (Basel). 2025 Jul 29;14(8):927. doi: 10.3390/antiox14080927 (PMC12382757; doi:10.3390/antiox14080927)
Supplement: Supplementary file 1 [file antioxidants-14-00927-s001.zip]

Archive with 3 entries (3 files):
- 3712506_Supplemental_Table S1.xlsx
- 3712506_Supplemental_Table S2.xlsx
- 3712506_Supplementary Material_Final.pdf
