# Supplementary material for: Increased Exercise Tolerance in G6PD African Variant Mice Driven by Metabolic Adaptations and Erythrophagocytosis
Source: Antioxidants (Basel). 2025 Jul 29;14(8):927. doi: 10.3390/antiox14080927 (PMC12382757; doi:10.3390/antiox14080927)
Supplement: Supplementary file 1 [file antioxidants-14-00927-s001.zip › 3712506_Supplemental_Table S1.xlsx]

## Sheet: Overview
Increased Exercise Tolerance in G6PD African Variant Mice Driven by Metabolic Adaptations and Erythrophagocytosis
Francesca I Cendali,1 Abby L. Grier,1 Christina Lisk,2 Monika Dzieciatkowska,1 Zachary Haiman, 1 Julie A Reisz,1 Julie Harral,3 Daniel Stephenson,1 Ariel M Hay,6 Eric P. Wartchow,4 Paul W. Buehler,7,8 Kirk C. Hansen,1 Travis Nemkov,1 James C. Zimring,6 David C. Irwin,2 Angelo D’Alessandro1,*
1 Department of Biochemistry and Molecular Genetics, University of Colorado, Anschutz Medical Campus, Aurora, Colorado 80045, USA
2 Cardiovascular and Pulmonary Research Laboratory, Department of Medicine, University of Colorado, Anschutz Medical Campus, Aurora, Colorado 80045, USA
3 Department of Medicine, University of Colorado Denver, Aurora, Colorado, 80045 USA
4 Department of Pathology, Children's Hospital Colorado, Aurora, Colorado 80045, USA
5 Electron Microscopy Core Facility, University of Colorado, Anschutz Medical Campus, Aurora, Colorado 80045, USA
6 Department of Pathology, University of Virginia School of Medicine, Charlottesville, Virginia 22903, USA
7 The Center for Blood Oxygen Transport, Department of Pediatrics, University of Maryland School of Medicine, Baltimore, Maryland 21201, USA
Sheet	Context
1	RBC
2	Plasma
3	Gastroc
4	Soleus
5	Kidney
6	Spleen
7	Liver
8	ICP_Liver
9	ICP_Spleen
10	ICP_Blood
11	Critical Speed

## Sheet: 1_RBC
compound	G6PD_A_RBC	G6PD_A_RBC	G6PD_A_RBC	G6PD_A_RBC	G6PD_A_RBC	G6PD_A_RBC	G6PD_A_RBC	G6PD_A_RBC	G6PD_A_RBC	G6PD_A_RBC	G6PD_A_RBC	G6PD_HumCan_RBC	G6PD_HumCan_RBC	G6PD_HumCan_RBC	G6PD_HumCan_RBC	G6PD_HumCan_RBC	G6PD_HumCan_RBC	G6PD_HumCan_RBC	G6PD_HumCan_RBC	G6PD_HumCan_RBC	G6PD_HumCan_RBC	G6PD_HumCan_RBC
L-alanine	7730744	9075092	9342024	9706129	10115340	11295620	8707235	9673932	8021342	8333916	9707303	9823891	9060157	9493112	9398549	10680550	9516538	10068990	9639016	8182670	8890072	8310826
L-arginine	7500012	7516010	9170099	7546370	8941508	9306668	10015380	9279758	7685300	7677138	8057200	6596616	8334290	5740100	6974200	7087052	9504574	9285188	8849761	7621006	7992204	7002914
L-asparagine	221998	258503	258626	294859	325339	260544	221942	286643	143839	271374	245343	259566	222266	279256	204651	213870	246384	202158	213808	223062	173315	158296
L-aspartate	2657237	2713752	2941660	2165990	2848190	2388870	2929980	2781123	3528998	2345523	2402991	2476325	4855904	3048787	3469084	3266482	2831028	3157964	2392316	4204951	2919782	3019309
L-cysteine	29994.4	26201.2	47636.8	20343.8	23283.4	36885.6	40697.2	33885.9	63321	29368.4	23869.2	21566.5	86702.6	15361.2	66278.8	65864.8	66170.9	29778.9	47260.7	56172.6	52990.4	51317.8
L-glutamate	1889340	2497439	2435707	2767555	3174155	3958999	2121457	2301195	1982247	2063506	2858335	2156329	1892685	2432968	1385326	1599295	1717584	2462190	1570867	1746629	1942020	1796622
L-glutamine	3295985	2952400	2804812	3386396	4038121	4046180	3123116	3971230	3629783	3396153	4028841	3553349	3744403	3671652	3738008	3840018	4276509	3980361	3430580	3837107	4235338	3584633
glycine	167746	167255	201607	210189	201040	236083	255481	212811	159092	156948	196946	186938	219252	184495	229832	214788	185470	194271	176709	176837	168785	207170
L-histidine	2445204	2074197	1963072	2238941	2011172	2760424	2137916	2545106	2305727	1919114	1942875	2270303	1802190	1845003	2588241	3144172	2058301	2689020	2747701	2531245	2868848	2473674
L-leucine	19582540	19468050	25985020	14942920	18726400	21671770	12500540	18529830	18982860	16123480	14993910	16290920	20049280	18667520	19543330	25386700	19379430	19140470	25094540	18882720	16403250	17808930
L-lysine	4900124	5852832	5778852	5769506	5994154	7212706	5107802	5725950	3719535	4955486	4678237	5389496	5137020	4197719	5024692	4899674	5073000	4999514	5232648	4255428	4730249	4696196
L-methionine	3312146	2892933	3211195	2539888	2697573	3776866	2761114	3039444	2976876	2415312	2813905	3523551	2907793	2586988	3480887	3799227	3128537	3076974	3000649	2285178	2663696	2340351
L-phenylalanine	17314320	18701750	21674230	17178110	17867470	19550260	14479240	22094340	29199710	19035000	23001150	18996210	20743740	18510920	26200400	36835540	20237780	17572550	30415350	25320770	21622860	34641920
L-proline	12130290	13380600	12347340	13102310	13602040	18349200	11614460	11858520	9473172	13286970	16106610	12396060	9093333	14667020	12965690	13480080	10801840	10659500	10606270	7708726	10671840	7794512
L-serine	635494	641830	566792	693586	728491	859184	629089	764196	404283	568369	682554	718849	499636	714876	442694	507454	558931	560178	542488	505793	507372	538816
L-threonine	1450213	1688124	1338050	1675829	1617563	2038414	1348886	1709906	1228249	1294019	1432058	1947982	1237391	1704578	1439224	1648666	1391562	1371144	1600742	1175515	1001511	1042534
L-tryptophan	10236230	13165950	14216840	5613654	8683148	13452860	9256154	7900874	15200780	9369347	8718012	6778536	13541860	4742352	10153680	9718803	7699150	9177685	17914870	8192506	9548090	9022612
L-tyrosine	987321	1008888	1040028	1116448	1214034	1446811	1376230	1126958	936960	862336	1183895	1014862	1016168	753964	1023513	1157576	1186185	1306602	1096410	914904	1204693	970784
L-valine	27888300	35787220	29433100	31978940	30184200	36227120	23468450	27430410	31065010	34114950	39826600	33701620	23543520	36704220	26039930	28364510	24705260	27153910	30438620	24360260	25230340	26862740
ATP	311816	324012	432907	405619	267488	491420	315215	399295	214173	217568	359898	293557	207890	291496	276428	214827	241136	253906	294512	308578	419824	295452
ADP	308160	387371	457628	564190	468228	731992	311089	443111	186381	342380	424596	391408	256772	394145	239996	209332	309680	388105	319809	264746	345449	254476
AMP	43488.1	68580.5	45731	140756	122579	129586	51060.2	68549.2	50445.9	76585.1	80888.9	76679.6	43289	80266.6	47640.2	59323.6	56894.1	57577.9	64953.1	51980	37037.5	45239.4
GTP	5399.95	15949.7	15970.1	21582.9	8644.75	31598.3	8025.54	13320	4560.21	10210.8	14199.5	14471.9	0	9120.91	987.587	917.946	6535.37	16805.1	3249.63	19659.5	12274	7557.88
GDP	28420.1	44187.1	47679.2	46711.4	46059.6	87629.8	38398.3	48210.1	24770.6	31711.2	47259.7	34122.5	24369.2	36353	31853.4	22682.8	35665.6	38342.8	37172.8	35271.8	48911.7	32186.4
GMP	20841.4	19877.9	23711	38420.2	33462.3	70196	15790.9	24068.1	7295.11	22947.8	36972.3	30187.6	2486.39	29753	245.02	6735.62	24411.5	16833.3	14889.8	10144.8	18122.7	21687.4
dGMP	43488.1	68580.5	45731	140756	122579	129586	51060.2	68549.2	50445.9	76585.1	80888.9	76679.6	43289	80266.6	47640.2	59323.6	56894.1	57577.9	64953.1	51980	37037.5	45239.4
dGTP	311816	324012	432907	405619	267488	491420	315215	399295	214173	217568	359898	293557	207890	291496	276427	214827	241136	253906	294512	308578	419824	295452
Guanine	130287	92512.5	154982	120580	104102	155378	121323	121058	149973	132949	114748	147785	80561	117465	150543	197478	110609	126308	138313	107154	131638	125998
Cytidine	38380.9	55833.1	39875.4	38305.5	38234.2	66357.9	29252.5	29871.7	19085.4	25177.8	25552.2	28591.1	18965.6	51657.4	19611.1	20822.9	22565.3	35443.6	29000.4	17861	24944.8	17640.4
Cytosine	173889	158903	150973	164406	153913	226675	69067.9	195950	183939	156663	145711	141713	181841	123730	173036	187025	169020	151991	171599	193150	160553	138867
Thymidine	8048.3	14091.4	14590.1	6822.15	14144	12332	19975.2	16513	19349.1	15693.8	15738.3	9607.36	17622.1	7773.79	15223	18438.9	14983.6	13588	16363.9	13871.1	12141	11995.9
Thymine	194533	238561	269155	213156	285858	239034	319176	295872	395781	280857	317465	245223	300192	238166	281745	313390	299783	212167	285345	263474	255931	236723
dTMP	4304.93	1704.74	5479.15	472.31	397.64	1335.15	1719.45	602.78	16707.8	3247.13	4180.61	294.46	1074.84	301.02	745.49	6284.91	395.43	1080.36	4548.23	3518.5	15334.5	11279.4
UTP	1398.57	1373.62	7724.52	8871.62	807.678	12302	0	565.972	5529.1	1670.79	2771.29	662.024	2430.38	707.881	0	0	0	4451.06	0	0	0	0
UDP	23894.6	20001	55862.5	22115.2	9800.84	32532.9	25182.1	32340.5	82006.6	131679	45791.2	33308.4	76313.7	28876.6	78560.1	63150.9	59574.5	53392.1	51789.4	33614.9	92940.3	58548.2
Uracil	36947.6	46854	43229.3	50313.9	57091.8	50740.9	53579.4	54077.9	46954	40078.9	47863	57959	35379.3	51478.8	41042.2	49176.9	52052.5	45753.5	46476.3	47539.7	37505.2	39431.7
Uridine	47145.7	53034.3	63048.3	34082.3	52443.6	39872.6	68788.3	41774.8	49830.5	48256.9	37044.7	42726.9	92782.9	69423.3	73118.1	84615.1	73839.5	62195.8	79697.6	89962	51235.9	56070
IDP	5889.46	11512.7	21952.7	34752.8	34470.6	40813.9	25151.4	20824.2	25179.7	15393.3	30330.2	17773.4	40283.6	33406.2	34041.4	39224.6	27582	25632.2	24715	18363.7	31506.4	25641.5
IMP	159092	221288	181582	378468	254551	802623	209436	210238	63351	151970	245847	193374	81892.5	249869	82831.6	95375.6	129354	231064	90947.5	84548.5	94148.7	80292.1
Inosine	46388.8	50756	18574	63860.4	72458.3	86871.7	35991.2	48138.4	17954.5	42121.6	60237.8	41970.5	16466.7	49635.6	20618.3	21444.6	40533.6	29360.1	43766.2	24870.3	33509.7	26219
Hypoxanthine	2201816	2093500	875653	1213402	1268787	1343791	1855899	1197624	1377621	829232	583583	1900031	977237	1441185	427292	836514	521852	609949	846492	606629	226530	487422
XDP	4178.79	1433.67	1718.96	1564.92	3278.21	2496.73	1507.81	2323.4	1147.41	2023.38	4347.84	2491.2	4657.02	4782.37	2368.32	2483.1	2174.02	1366	1995.72	3062.6	3649.04	4071.21
XMP	0	0	0	4505.96	646.61	6009.19	0	0	0	0	2975.34	0	0	0	0	1264.2	0	0	0	0	0	0
Xanthosine	3309.63	5777.88	0	0	2486.98	0	436.48	0	2368.39	0	0	2802.08	0	474.31	0	0	0	0	250.18	0	0	0
Xanthine	516732	496454	524473	486277	635032	797460	532531	536771	418392	470351	525678	473938	516835	500951	412136	371406	415224	508365	383483	372613	372420	423140
Urate	332681	437806	448327	345312	636488	235454	262727	568505	478599	566409	295421	336829	362096	323918	422957	495734	516993	404298	831528	918383	366575	446791
5-Hydroxyisourate	1712264	1559378	1696472	1732183	1901990	1776783	1782462	1859365	1973190	1411434	2151010	1443043	2014284	1740499	2177228	2453462	2194241	1818494	2133179	2022584	2289084	1820824
(S)(+)-Allantoin	90834.3	90218.2	103266	124165	114744	88684.3	86163.6	108579	87316.3	110821	125207	146062	102703	114284	103843	73268.2	89450.8	77210.2	115271	82764.6	101729	89608.9
3',5'-Cyclic AMP	110233	137990	71446.6	99300	150371	150911	94853.9	115278	47777.9	81667.8	141139	92589.6	85127	119508	48297.2	42554.3	88993.2	111028	106747	71653.2	89366.1	119467
3',5'-Cyclic IMP	1.38173e+06	1.37442e+06	1.62397e+06	1.2844e+06	1.28937e+06	2.00519e+06	1.12215e+06	1.37945e+06	1.49382e+06	1.31142e+06	1.54642e+06	1571896	1457638	1.67769e+06	1518495	1.35954e+06	1.30455e+06	1336705	1.5799e+06	1.51728e+06	1.75812e+06	1.46558e+06
5'-Phosphoribosyl-N-formylglycinamide
5-6-Dihydrothymine	41716.8	39767.6	36613.3	39671.5	55552.4	43852.2	50704.2	40847.7	45599.4	36770	53638	43988	45469.2	59140.7	60451.3	47253.4	58891.6	50586.3	43761.4	52638	35922.5	53422.9
Pyridoxal	316643	323047	276219	196638	343773	244452	362749	192715	272676	204178	253881	205826	293265	247304	145434	138676	289856	223243	129077	233536	329115	296421
4-Pyridoxate	13038.6	9847.61	13230.2	8937.36	10080.7	11648.5	11706.3	17153	16433	9289.92	3879.7	12289.5	20552.2	11161.9	20863.9	28578.5	16226.4	17976.7	24821.8	15762.8	13585.2	15206.2
Nicotinamide	40110084	38503212	40269732	24422256	12984181	59397964	11000987	32312714	44127248	27970160	24400224	35539380	40515796	42361512	32254454	40512980	26670566	45998420	31148970	28901520	42118868	34445636
Nicotinic acid	3746586	4257421	4.51981e+06	4714815	5.64127e+06	8.06371e+06	3.95904e+06	5.13042e+06	3.01487e+06	4264991	4.80696e+06	4.83479e+06	4.12968e+06	4.0865e+06	3.82454e+06	3873919	3.77963e+06	3.44179e+06	3.16129e+06	3.01891e+06	3280023	4.07805e+06
Nicotinate ribonucleotide	243624	298280	568524	325143	261472	459154	363926	300407	950079	550272	322242	286425	623761	301859	785938	769065	511665	433554	774374	539773	677606	654472
UDP-glucose	104798	135979	117437	128692	162611	140446	112487	127220	42536.1	119195	112504	107488	57151.8	91910.7	67585.1	48410.6	81607.7	88069.2	89550.5	71025.5	99012.9	74820
ADP-D-ribose	67675.6	61686.8	55155.9	59208.6	18965.1	106736	9722.28	48772.6	36399.4	33733.3	31658.8	80033.6	29868.9	86787.9	34011.1	27877	27666.4	58553.3	24557.2	27102.1	26284.2	33704.8
NADP+	3705.92	12493.9	0	23074.2	28273.3	11440.9	18047.5	11308.5	0	17601	26130.9	14109	0	6410.35	0	0	4157.53	0	2486.33	0	0	324.17
Phosphate	982069	1335609	1185969	2098180	2256177	2439868	1002728	1622207	697120	1253330	1629537	1199394	969807	1546580	1076303	814296	1431766	1477090	1032696	1000643	1081239	899892
Diphosphate	69997.2	81112.9	127197	104419	87071	133268	68548.5	111983	86245.4	41903.1	111372	60947.5	51802.5	66639	79890	72388.2	84666.5	127375	80730.1	87220.8	114295	111508
D-Glucose	901804	906022	1017311	960519	777135	1043802	1097902	1035429	1281478	749018	1000662	702039	1048808	796117	1046412	1453692	865290	1070196	1285556	957446	1254496	997478
D-Hexose-phosphate	72838.5	79619.7	68715	84098.6	81818.1	108454	57787.6	51604.6	99389.1	61515.8	62429.6	64519.3	63889.7	59177.8	71238.8	62156.4	34119.1	54825.4	47199.8	41718.4	56413.3	55545.9
D-Fructose 1-6-bisphosphate	77659.6	72203.3	128499	77869.9	80949.2	349049	62611.6	99052.5	102377	58036.5	114665	82769	71259.4	74262.1	73068.5	69442.3	72154.9	96074.5	83570.3	68814.4	118900	70605.6
D-Glyceraldehyde 3-phosphate/Glycerone phosphate	223815	239605	308613	352674	285036	193391	177759	219775	483169	383162	180706	136947	723605	255139	293358	358926	418898	351805	569620	338105	247522	282030
1-3-Bisphosphoglycerate
2-3-Bisphosphoglycerate	3586874	3.94286e+06	5.92549e+06	5.89319e+06	3.6083e+06	8608095	3.65348e+06	5116526	3.59532e+06	2.48957e+06	5.10482e+06	3659270	2.94985e+06	3.12563e+06	3.5713e+06	3.75502e+06	3.8746e+06	5.92287e+06	4358620	4.11401e+06	6.63022e+06	5.31707e+06
2/3-Phospho-D-glycerate	1237752	1500626	1228072	1484984	1040007	1923411	1069274	1420587	710104	883854	1128156	1238722	773087	1169793	731821	620861	858095	1128776	979901	836577	975464	755304
Phosphoenolpyruvate	1294131	1347045	1950517	1799754	1197963	2934950	1263962	1871568	1296215	827200	1831121	1282014	1180131	1050218	1137644	1222647	1287944	2035219	1395873	1337947	2049908	1736381
Pyruvate	545850	484346	378905	516013	724778	456849	627734	606184	421095	550924	791084	369827	478270	372926	414738	458646	661699	283196	544019	458079	534540	526114
Lactate	35255230	31341960	24562900	20553360	31802190	28608190	31278810	25977740	38958440	29557550	30193180	31500410	33862600	30113290	32893720	39289020	34782220	20428520	36820020	30072030	31676380	35356420
Mannitol/Sorbitol/Glucitol/Iditol	7765.32	11032.6	13177.4	12648	10589	10489.1	8176.53	13719.8	16230.2	8170.65	5721.38	28280	22726.6	15153.6	28972.2	22918.2	22360.1	28178.9	23781.6	18813.5	24067.5	19125
Ribose/Ribulose/Arabinose/Xylose/Xylulose	33211.9	30414.3	47690.1	39291.3	35476.6	40461	37750.8	32249.2	43101.2	33561.6	34774.7	32619.1	35298	37019.7	36697	56309.4	35914.2	42759.3	45660.8	31233.7	37386.5	42626.8
Rhamnose/Fucose	23681.2	21460.6	23995	18669.5	25647.8	33288	17906.1	20239.3	21421.4	18528	25438.8	17996.5	23926.4	19399.1	15970.1	22066.3	22414.9	27601.3	28859.9	21167.4	18862	26060
D-Arabitol/Xylitol/Ribitol	6405.25	5321.95	6564.49	2946.02	5715.88	7582.11	3169.64	2825.42	5454.92	6277.59	5911.92	6513.95	3528.36	7523.68	6800.69	4410.84	3540.51	10236.9	6466.85	7506.15	6034.44	1638.44
Citrate	3286088	3173443	4967656	3244261	2994211	4563898	3084527	3504801	5745270	2949918	3184468	3249873	5058654	2779597	4471287	4286833	3418983	3550500	4680746	4298850	4962586	4613500
2-Oxoglutarate	37078.9	20332.8	16420.5	48604.6	38689.6	22496.2	36881.7	43328.7	4769.96	36134.3	30146.3	32257.7	15774.8	10820.6	21375.1	7363.79	34659.3	10719.5	47784.1	36852.3	52286.4	25551.3
2-Oxoglutaramate	7425.22	754.931	4748.24	3574.14	1410.38	4699.06	3077.65	9978.75	966.001	2854.99	2782.22	1345.9	5886.3	8987.31	5746.13	7619.09	7293.22	4177.13	888.656	3380.36	4661.07	7816.69
Succinate	431789	560248	488201	247968	644814	330580	447395	359951	784640	475307	208241	305893	520406	445458	694810	767705	387802	379942	712751	726796	317301	423167
Fumarate	582636	628854	537970	541012	608434	623985	589412	543173	730409	614949	457976	626897	543947	579431	533557	678529	521611	476608	637176	477265	596006	478738
Malate	3138554	3533129	2813490	2708555	3303147	3317423	3214249	3045473	3917066	3409376	2461855	3468819	3034866	2999466	2932323	3668350	2885783	2918802	3399346	2782233	3349638	2611810
2-Hydroxyglutarate	90606.4	92296.1	103726	92795.4	113243	139426	115073	99330.4	103794	94403.8	93947.6	95194	97416.6	101765	117192	103021	116223	94335.6	107726	98328.2	119495	120692
Itaconate	220465	225218	367122	213880	212228	335496	211615	212729	269446	171494	197942	235484	260165	197705	217500	228552	198945	218955	226850	222758	259383	207905
6-Phospho-D-gluconate	21352.8	16387	17710.8	27032.4	15438.2	20965.4	10298.3	19754.5	52793.4	24159.2	21304.9	49818.5	106408	36812.2	146786	152883	30584.9	92634.5	50391	32032.4	139524	114413
D-glucono-1,5-lactone	15482.3	23744.3	21818.4	20821	23177.5	24757.9	21404.6	24336.4	22325.2	25100.4	25016.5	24030.9	13098.2	23475.9	28522.2	18430.7	19296.1	13192.8	19578.5	24092.8	17861.2	16465.6
D-Erythrose 4-phosphate	854.988	4028.28	2018.48	2554.27	6663.62	3175.01	3669.86	2895.19	3270.64	983.106	2417.46	3002.43	520.056	1859.41	1859.09	3515.24	1851.44	1693.1	0	2565.87	1397.07	2667.74
Sedoheptulose 7-phosphate	34182	53655.4	12787.5	89153.5	148282	46509.6	71516.4	64371.4	6808.63	48245.9	98413.6	37445.1	16459.3	39384.6	6282.92	0	86348.4	10809	49788	32056.5	23424.8	15562.9
Pentose phosphates	24058.7	31123.9	15225.2	42357.2	43612.3	57442.8	29344.6	22836.3	10603.9	29236.5	34253.9	34510.7	20960.2	37912.7	15121.7	11570	17631.9	24233.5	20267.5	20076.7	21687.8	13166.8
Glutathione	851809	1713197	873186	1382558	1594749	630305	902705	1368724	784594	1971200	1742554	867162	691830	678272	565441	600898	790157	556336	982732	1371804	591555	624653
Glutathione disulfide	1313293	1449568	1064774	1645681	1679822	2447510	1317970	1249501	657457	951426	1393075	1414275	595487	1380859	648046	736969	809975	945522	864006	707100	1046685	841179
5-Oxoproline	4321053	4476478	4232952	4995546	5147790	5905112	4295612	5422028	4568448	4672058	5380170	4818224	5281574	4947390	4702322	4681778	5583586	5176034	4607920	5306696	5927134	4953312
S-Glutathionyl-L-cysteine	32829.9	39721.7	66991.5	49981.9	51114	68885.8	31457	48030.8	31094.6	28534.3	27522.9	63437.4	53352.8	53215.6	49861.2	55161.6	56025.8	52763.3	63531.6	39419.8	61502.5	60809.5
Cys-Gly	119193	207836	120342	108876	165039	75330.3	127061	145672	132544	265096	188014	101690	54027.2	83873.4	98771.9	108739	91424	62065	132605	171978	94720.8	92349.7
Ascorbate	60075.2	38522.7	91080.6	24833.9	42741.6	38335.3	45741.8	73616.7	40623.6	30779	7094.21	48378.8	71845.2	44330.9	84493.1	95819.1	76788.8	77672.7	136788	47523.2	81770.8	38657.3
Dehydroascorbate	191375	212040	328086	207014	220678	289600	198949	217163	304345	251762	188028	244537	266780	197407	259256	232437	223270	242414	261842	252519	294227	231353
gamma-L-Glutamyl-D-alanine	365625	386063	554680	200310	233553	234245	578760	636468	809010	296948	341865	498105	2227022	487425	1326513	937808	648127	1027300	595716	2026447	711449	1143984
(5-L-Glutamyl)-L-glutamine	62758.8	61482.5	22075.3	32163.5	33380.9	19485.9	44598.6	43079.1	52357.6	24509	51625.6	60271.3	49069.1	74077	55033	76015.1	64172.6	43502.9	25765.5	73006.1	67671.1	54543
Dimethylglycine	43670.4	64475.9	64780.8	66737.3	78169.7	95162.1	59643.8	60449.9	51629.1	61161.9	53640.6	48721.7	62741.4	66905	57138.6	48557.1	55171.8	60984.2	51793.6	67529.6	44689.8	62865.7
Phosphoserine	90007.9	31121	60991.3	22832.8	84161	95099.7	34938.3	69623	146822	27805.5	86237.6	55983.9	83115.9	37745.6	127256	155043	50574.8	49518.1	20190.5	68295.9	50753.4	126624
S-Adenosyl-L-methionine	396917	403580	367610	303393	319158	333782	353356	350130	485161	368626	543256	406363	200163	213132	263091	299835	329708	370717	333968	338115	376869	252589
Folate	20466.4	46801.8	44371.4	29886.1	69553	92707.7	44542.1	62271.2	51608	64821	68609.9	25888	59460.6	18867.6	44311.8	55483.1	71880.4	20036.2	73169.4	50176.3	58411.3	54608.2
5-10-Methenyltetrahydrofolate	136732	139581	257907	111009	102221	115476	17263.4	32611.1	25677.2	6940.11	15759.2	5849.72	73944	42636	207782	94789.6	13221.7	110149	29187.5	81227.7	24006.4	18163.3
Ornithine	79205.8	68594.8	74418.3	82554.2	82152.8	99485.7	89159.8	102189	82046.2	81860.1	90093.1	93167.6	75809.4	97655.3	93353.8	89572.7	84813.8	82177.1	80755.1	76490.4	60733	74160.2
L-Citrulline	68410.5	66782.7	57998.3	76057.1	73982.1	76175.9	61383.5	70618.6	47955.8	53109.6	65577.1	83813.6	39755	80688.2	52121.3	55154.9	57186.3	60094.3	52409.4	45774.5	45381.8	45089.9
5-Methylthioadenosine	115115	129512	106517	113240	79797.7	147403	59108.7	87527.3	65532.8	125477	148673	119877	72650	74929.7	43602.4	90457.8	54648.4	60945.2	98863.6	45408	75957.6	147611
Putrescine	106069	114123	222364	113840	140872	283344	280351	167166	215878	244601	248360	167572	246853	56631.2	117590	248848	127434	229897	143528	198312	238308	219928
Spermidine	16640330	23074440	32497480	23118510	33916250	35029940	49362130	28394500	31753900	36722030	32350340	17466810	18514380	10196090	22868680	24923960	22162920	20038160	20777910	21987270	20678900	22068190
Spermine	1409641	1504315	1946561	1558276	1514044	2514270	1381469	1423702	1586677	1818356	1782997	1368299	1271484	1443654	1945585	1566529	1736611	1398405	1691076	1579491	1841462	1478234
N-Acetylneuraminate	22473.1	34223.1	19459.8	52823.1	51966.4	63994.8	34029.4	40837.2	2625.41	29168.3	38232.2	35245.6	11259.8	36463.7	7932.44	16587.7	23765.4	25149.9	27738.1	11513.4	10636.8	5979.53
alpha-D-Glucosamine 1-phosphate	75861	81848.7	109338	62211.9	76202.2	104989	85994.5	101683	120695	59260.2	97533.2	26507.7	87461.8	95113.5	85505.3	143357	117099	101269	100129	88849.3	99335.1	68275.5
D-Glucosamine	114228	117890	155998	120180	122304	238738	112150	211494	198550	151754	181312	143461	161696	136567	171591	215663	201258	199397	205818	131746	171704	202507
Glucoronate/Galacturonate/Fructuronate/Iduronate/Mannuronate
UDP-N-acetyl-D-glucosamine	7416.12	21464.1	17628.5	11640.7	16145.8	12276.4	18958.6	16612.7	16759.3	21464.2	12926.2	4301.44	0	13363.3	0	0	7311.3	4158.27	5613	7717.87	12768.8	0
N-acetyl-D-glucosamine	36972.7	37751.4	10522.7	24983.3	27859.2	16840.2	20966.7	22133.2	15497	6822.98	20778.1	34150.9	19948.4	36609.5	15131.3	13975.4	22184.2	20224.2	25577.6	5789.33	8059.11	11900.1
CMP-N-acetylneuraminate	132978	149942	91546	154521	158815	247492	130710	130681	58354.3	97815.9	123030	126930	59408.7	117592	66668.6	70137.5	73194.3	90249.2	106979	61139.9	110140	87760.8
Glycolate	226969	111898	267074	49441	68046.7	236153	123296	83764.5	434087	23111.4	97731.4	124490	338535	173333	376453	236798	272255	248827	344064	235141	365628	359539
Asymmetric dimethyl arginine	571217	685768	819204	571391	582684	918946	963349	627752	837902	612775	781448	528487	748808	571415	797268	994216	902189	803516	832860	820571	847552	694779
Carnosine	2161977	1835778	777321	2334965	2022518	2195121	991976	2302387	272919	1418781	1902332	1599471	460805	2161150	383622	414150	922380	1090105	899760	852019	975180	505236
Creatine	18626110	22563930	23774840	22804840	20296950	26885330	19982620	24150990	26053930	18928850	23918750	19252290	20792360	21987190	21113570	21796190	20503020	23713220	24447490	19779770	24776290	20185310
Creatinine	2207673	2509812	2463244	3140785	2378355	2082709	1739082	2636266	2155918	2046078	2055122	2653967	1971424	2128712	1984344	2180153	2413136	2442465	2540554	2359243	2568049	2218882
N-Acetyl-L-ornithine	1203227	1200156	1495612	766042	811331	687101	1810441	1784826	2391564	1087091	996460	1280111	6961034	1508576	3478975	2949833	1818077	2753838	1722830	6139046	2176164	2474804
Guanidinoacetate	83684	66842.4	85759.2	97015.9	134864	104488	99015.8	72434.2	56727.9	97551.6	77556.7	106863	68750.1	73866	80570.1	50894.1	72251.4	49673.4	87822.7	71861.5	58957.6	92315.5
N-Succinyl-L-glutamate 5-semialdehyde	10205.4	10101.1	8256.03	9282.46	10781.8	16826	13903.5	10333.2	14826.6	17544.7	12328.3	18675.9	11610.3	12857	17418.5	22398.2	13279.6	4547.22	22978.4	10952.2	11412.3	12602.1
Pantothenate	359930	289506	443224	369885	282475	448524	441986	489608	644443	386612	448490	418197	297112	323909	399508	644806	379388	411384	459131	368626	692725	683448
5-6-Dihydrouracil	7626.74	8322.07	8931.13	12019.7	6714.95	12486	11707.4	9658.48	3222.34	14005	16688.2	10497.1	9009.74	14749.1	7054.34	11483.4	4995.96	13842.5	3393.31	7123.37	6183.06	8430.5
Pantetheine	107284	61646.4	98357.7	43420.5	32949.6	82228.4	59937.1	31481.9	23488	103896	67889	48532	54950.8	53628.1	168053	83842.5	53659.1	56668.5	22835	9770.45	103418	37741
Taurine	1691147	1371012	1941399	1520330	943548	2527713	899909	1113516	1712002	971576	1047376	1446211	1420639	1536143	1368734	1367810	944452	1402412	1113390	820375	1150938	1011834
2S-5S-Methionine sulfoximine	155251	137321	173998	78316.5	65354.2	133820	62360	89718.6	83755.7	54079.6	85279.4	189239	79173.5	77762.6	59143.7	117746	86204.8	88487.4	151695	120686	92412.5	68780.1
3-Sulfocatechol	187726	175788	167384	52194	73455	118164	67641.7	59215.1	120538	31522.8	42243.5	90929.7	77240.2	120593	38660.5	153843	57516.9	75354.1	135629	133740	58242.7	65956.2
L-Cysteate	23748.9	25765.1	23627.8	17200.8	21811.1	18758	22620.1	32282.4	25709.8	18004	19615.2	24463.2	63361.5	23708.2	44952.3	12671.2	23481.2	28087.2	33052.6	56547.1	29898	14716
L-Methionine S-oxide	371705	382845	512968	409594	408993	598857	367524	471824	358273	445746	491934	307941	413963	234745	361614	246901	378728	368839	454662	333203	452672	389802
5-Hydroxyindoleacetate	814769	878838	1203583	1554650	757696	1105536	1077983	1150444	919473	501121	454175	1999284	763736	648101	583958	958750	1200500	1028247	1169901	721010	560953	694946
3-Methyldioxyindole	1705776	2344742	2320443	2807566	2894424	4635496	2003764	2482177	1594743	2671122	2443072	3084507	2521812	2788968	2047424	2174919	2122721	1772298	1542342	1384849	1581510	2337774
Indole	599767	563099	583113	328190	294427	364706	233307	317320	370484	183487	198531	644712	334066	314766	239339	463259	322464	286741	587711	488095	257791	240854
Indole-3-acetate	76295.3	66736.1	111215	36133.1	48184.4	94760.2	68376.8	63116.5	141904	76586.2	48423.2	64460.8	118123	53280.2	87352.2	136794	59862.8	63803.4	107796	67990.8	99543.4	77542.5
Indolepyruvate	14664.7	14840.9	19236.6	15036.9	17293.5	18908.2	13028.1	12096.6	15874.1	22193.1	20284.1	15980.3	19758.2	173207	28792.2	27441.8	9836.61	21394.4	23825.6	47270.8	20572	27368.4
Indoxyl	712266	885821	616183	536790	431192	886109	649012	686346	676393	459067	348249	793341	525587	440991	389323	843344	312486	634780	753060	558705	556547	578189
6-Hydroxykynurenic acid	11427.5	20386.7	36167.6	10670.9	6835.75	19600.3	13661.7	11229.3	16312.8	12055.4	15985.1	9977.1	31279.2	9856.2	24211.8	19562.4	9510.17	22867.5	27818	9414.77	10987.8	9743.17
Kynurenine	99571.9	133644	145872	158785	126037	190954	73713.2	180310	178127	102099	172738	146961	165896	99416.8	163871	150675	127488	117755	152687	116938	139799	189496
Quinolinic acid	26084.4	10482.3	28015.2	18444.4	16210.4	19559.7	9788.17	20504.8	9420.8	6253.76	7962.68	21962.7	18950.2	17936.2	7855.29	6456.13	9562.07	17109.6	16123.9	10778.1	10937.3	13250.6
Anthranilate	41982.2	51789.6	51040.6	51853.1	51722.2	69336.7	44559.9	48954.7	41704.1	43361.4	50160.6	42995.7	44713.9	38610.2	40812.7	49345.9	49619	50883.1	54280	40428.9	63667.2	51785.4
Picolinic acid	3759215	4268662	4534144	4734186	5663526	8077966	3975802	5148234	3034464	4276607	4817656	4845706	4142456	4100257	3842493	3887504	3796011	3461595	3176783	3039585	3294426	4092579
g-Oxalo-crotonate	150557	146352	72970.7	87996	23315.1	110367	79386.6	95922.6	103581	124689	27947.1	149665	121811	75790	27286.2	82892.6	24232.5	24012.3	89297.3	43293.2	19115.4	49966.1
2-Aminomuconate	3149149	3260032	2257928	2684787	2776316	3477901	3478480	2106810	4550163	2824670	4125230	3664279	2773439	4217416	3593185	4809418	3030867	3751592	3380116	2870048	3174360	3715520
8-Methoxykynurenate	55615.7	40795.1	72066.7	45642.5	54894.1	66681.1	70309.1	53423.7	42807.8	51379.2	48982.1	77020.4	34854.3	98768.5	29477.6	40184.3	81131.9	41964.3	31092.3	32602.1	48760.2	45535.6
Dopaquinone	117372	132896	152395	158490	119461	226152	132360	152872	109287	134742	192979	133826	157025	76239.3	142594	172509	147816	150143	155464	140644	193795	176363
Phenol	776678	957335	771900	920529	726180	1.30058e+06	789424	852360	637932	843667	775125	899706	807188	659595	599365	674380	927169	820715	528160	622210	690678	880522
5-6-Indolequinone-2-carboxylic acid	49125.4	34251.9	56128.3	69449.5	63854.8	61306.6	33528	84437.4	19985	71918.6	73033.9	50578.1	46133.8	22054.9	58952.7	63564.4	68309.2	12104.9	69877.7	39751.5	66556	84783
3-4-Dihydroxy-L-phenylalanine	695029	963980	1317965	1.11301e+06	964531	1.36119e+06	885492	1.13511e+06	986952	996749	1.36437e+06	714458	1.1588e+06	406373	990758	1.13326e+06	957163	992802	1.17706e+06	1.05895e+06	1.55084e+06	1.06716e+06
L-Metanephrine	215622	193452	184237	195475	189304	201719	200822	217750	126356	160502	200387	152190	128129	115404	192309	166576	191045	161104	176406	120278	143067	185780
L-Normetanephrine	417993	504564	422524	469369	419840	587749	420474	490137	649472	1.1589e+06	1.0013e+06	348359	564893	531014	481050	528831	485369	697842	387592	405380	635110	488950
Indole-5-6-quinone	49275.6	39584.5	46393.5	39792.9	126532	46852	42226.8	38154	43030.8	38417	38067.8	52566.2	48746.3	42641.7	38855.6	46640.6	41283.2	42751.6	48859.4	43399.5	41188.1	42912.8
Homovanillate	35761	27119.2	21489.8	25870	18417.5	14236.2	19008	22129.2	21869.2	19316.4	12714.6	40814.8	10956.4	22744.1	24597	25238	20387.8	17661	27075.1	18153.3	9521.43	14210.8
3-Methoxy-4-hydroxymandelate	33785.6	27307.4	74105.5	51787.5	32277	63009.4	38113.7	36449.8	42200.1	64637	71708.4	36602.9	61796.7	22088	50030.6	43503.3	48815.5	45581	67454.5	55183.9	82280.6	51845.2
4-Hydroxyphenylacetate	26833	49859.8	82737.6	19390.7	22065.6	46776.4	36191.6	36272	119761	48986.2	34313.8	25673.3	62878.3	35821.3	117820	91574.9	49089.6	48299.1	85774.1	55301.9	113593	79866.1
2-5-Dihydroxybenzoate	67882.1	64889.6	98131.4	17698.4	18787.6	45196.1	65046.4	24714	94072.3	23943.3	20069.6	64372.5	83707.8	36256.1	68970.3	113824	40151.8	40526.1	63632.5	47087.5	37146.9	47524.2
p-Hydroxyphenylacetylglycine	13425.5	12417.3	19702.1	18979.3	17561.5	33965.7	20029.2	18032.7	23369.3	15126.3	19253	13070.3	24247.5	6500.35	25045.7	32949.9	22133.7	20623.8	21923.3	19422.6	32897.4	25724.4
4-Coumarate	876639	958274	958866	712434	628666	836765	714088	855367	834650	724453	777771	872242	649829	712755	700249	1.07351e+06	796538	729770	965165	732160	684859	646575
L-Adrenaline	417993	504564	422524	469369	419840	587749	420474	490137	649472	1158899	1001305	348359	564893	531014	481050	528831	485369	697842	387592	405380	635110	488950
Dopamine	594706	531860	568819	715674	633602	831751	600570	668679	412493	469672	672586	501906	585532	416065	467690	549460	547715	511254	500315	505662	660414	515883
Serotonin	145650	154572	511199	64900.5	26401.4	344420	36757.2	83826	1015051	129888	54705.4	111535	263926	194764	405333	612255	57516.6	202352	115234	142074	250575	286455
Ectoine	38492.3	40079.9	43151.4	26079.6	27362.5	19441.6	43638.6	42720.9	69511.1	27627.8	28896.9	37926.8	95913	47367	80248.4	59478.6	53739.6	56986.4	47088	96728.2	48567.7	58309.6
sn-glycero-3-Phosphoethanolamine	181308	206019	45879.7	119181	94125.5	149645	116470	221495	81266.2	185579	81914.3	229834	73202.7	184661	120772	116875	59950	124564	170270	147655	147506	83016.5
Glycerol 3-phosphate	15728.2	15735.9	8091.1	31254.6	19301.7	36023.3	13759.1	26148.8	1129.15	21124.9	28356	20382.9	5236.81	22298	2495.82	740.87	12823.7	14548.9	16620.2	11194.9	8116.98	14016.3
Triethanolamine	72981.2	39625.5	68299.2	61870.9	164821	117904	13700.7	122924	54169.3	121680	128099	69918.9	99862.2	126002	114691	92339.7	157867	167362	85998.3	126373	58028.8	75710
Phosphoethanolamine	15373.9	13341.6	23643.4	11307	6026.19	33964.1	11122.8	12265.2	13539.4	6040.6	5514.02	10164.9	10199.5	13370.4	7587.62	11400.1	4845.42	14139.7	6398	5800.34	4194.91	6007.29
N-Methylethanolamine phosphate	43338320	46265880	32919190	35762380	39755070	48091620	47455580	30455220	65684600	39968100	57081060	52247740	41020380	58872180	48918540	66369100	41941050	52140780	48707000	38202770	42850700	51685580
Phosphodimethyl-ethanolamine	98572.9	124432	109926	50857	84423	104545	88699	72770.6	141466	75720.1	70240.6	56113.7	111069	31703.1	88446	83015.9	64004.7	84164.3	162697	77922.1	84395.2	92582.9
sn-glycero-3-Phosphocholine	166762	132311	253767	85184.7	89812.4	123172	197582	128349	315466	73990.6	88004.2	106192	308527	123850	302017	338583	179401	218158	148500	178268	240355	254982
Acetylcholine	4769078	5758630	5493829	6541832	7452928	5997310	6449502	5990436	6464260	5772864	7425746	6248424	4076825	5571866	4670364	4910464	4862558	5111076	4491490	3825494	4142495	3846161
N6-N6-N6-Trimethyl-L-lysine	59048320	49020944	46951596	43538100	48990384	56478592	61432624	58413228	41319488	41636964	45970132	42565804	38290044	40855180	35596908	44637520	54569236	57555732	45171116	38584832	49704972	48989440
L-Carnitine	16793930	23171330	25643340	22557290	22604020	19855270	30244920	21085930	30756780	29402460	35941220	18678870	22782130	19120300	23992550	25667750	22715610	27262350	20122090	21584390	18984150	20127540
AC(2:0)	46501080	53239860	41618470	53519900	57831480	69992500	50240500	50823580	51996040	58937580	71917180	42971290	37465180	49459960	40808400	45505920	44423180	45361480	43617550	38723500	35137100	36749810
AC(3:0)	337154	549119	665787	636916	0	355815	765658	514707	1069402	0	931099	555254	0	439121	768838	775734	538123	481320	510821	604139	736584	772710
AC(3:1)	56540.4	71489.8	95787.8	84952.1	89718.4	74533.2	85251.1	86240.6	87992.8	59140.9	47640.3	96733.5	99575.7	77844.4	95022.6	105309	111161	88985.5	96269.1	112644	95087.8	66127.5
AC(3-DC)	41697.5	44732	71642.2	19338.1	20401	28858.4	36585.4	47375.2	109787	29202.5	22627.9	54029.2	84567.5	30485.6	90340.9	110660	59229.5	81895.6	113793	96579.8	80818.4	60486.9
AC(4:0)	176820	309166	305297	228422	259725	328586	333564	324978	514848	278184	396459	247692	327880	266763	277060	495155	287501	245603	304372	337742	264672	371600
AC(i4:0)	64705.7	129715	123911	93430.1	136414	114052	158111	97760.2	221354	114123	98702	93328	128826	94275.8	133842	130152	85637.4	109718	149981	124134	87010.5	92635
AC(4:1)	67062.8	60673.7	86429	69466.9	158212	71903	161537	144160	71240.4	72222.2	60907.8	56432.4	152929	75858.9	126599	121897	175517	157803	84484.6	133342	99204.9	65867.4
AC(4-Me)	463800	709671	689770	485842	512186	756396	604372	622930	597298	685211	762355	422216	523484	456634	533552	673411	641858	607421	672384	432774	506019	461984
AC(4-DC)	459185	374550	281910	392150	290984	331814	390420	321135	253910	318286	575703	325028	258865	235703	176715	199459	264252	278021	274426	232655	263045	279794
AC(5:0)	463800	709671	689770	485842	512186	756396	604372	622930	597298	685211	762355	422216	523484	456634	533552	673411	641858	607421	672384	432774	506019	461984
AC(5:1)	20726.3	34727	44931.5	22059.3	43296.5	37418.6	49940.3	31506.7	45191.2	34737.7	27599.4	26844.5	49139.8	26543.4	39687.1	51030.8	52478.7	35213.6	42780.2	41106.1	32037.6	23392.9
AC(5-OH)	102470	147340	211202	169269	146890	166426	183849	172230	234068	131612	220807	156848	124276	302371	225053	232042	149289	154584	176882	187245	294500	279558
AC(5-DC)	14981.8	23060	29305.6	14219	8727.32	24189.3	24934.2	43350.4	63407.6	21125.6	14173.8	21829.1	49593.8	34379.2	65503.6	72120.6	42347.7	34361.2	53161.6	32321.3	27007.6	32394.5
AC(5:1-DC)	27612.7	30667.3	31300	22957	20326.8	24903.1	24543.1	20553.1	24180.9	12220.4	27965.9	19822.2	44866.1	8342.21	22387.3	12682.9	30094.4	7302.26	18654.1	34756.2	18211.7	4290.94
AC(6:0)	256525	501966	486642	378061	519746	515425	895006	460779	904597	704500	703304	326188	550531	316903	347885	522393	529460	337242	435671	403925	338774	352264
AC(6:1)	31140.4	64271.7	51104.2	33834.2	95304.9	72358	79336.9	60877.2	81415.3	76057.4	83774.3	42853.4	71488.8	57050.9	57241.6	59301.4	45774.1	44227.6	25081.1	44526.5	50535	18125
AC(6-OH)	7077.66	10027	20519.1	7097.85	12451.8	24824.3	6019.2	22626.8	16715	6150.12	11627	15275	12750.2	14891.5	9641.9	12218.7	8484.49	9704.98	9587.29	6020	0	3945.34
AC(7-Me2)	21894.3	27481.9	24920.4	21964.3	37661.8	51393.2	30338.9	24406.5	24161.5	29794.5	40304.2	21060.1	21606	24732.2	20893.6	21041	29769.1	27258	23444.6	20139.3	12211.9	19577.5
AC(7-DC)	15234.7	18446.5	48090.2	8690.65	13192.8	28413.7	80685.6	43546.1	43363.3	21620.9	12198.5	6735.08	66044.1	14093.5	69070.1	54736.3	43216.9	41388.7	54338	54391.5	18061.2	19813.3
AC(8:0)	727805	1314141	1056860	820251	1483629	1888162	1343041	1250490	1188193	1500410	1686201	1018777	1156203	1028818	876558	1080349	1246232	1046810	956499	704086	980600	917500
AC(8:1)	137746	232342	184376	129078	376346	355529	320670	238512	257961	228271	281379	142959	243474	214994	161036	259430	159177	135218	201328	121456	109902	138515
AC(8-OH)	443537	650228	855854	390859	1115366	1267622	984146	462380	862853	592548	461450	532367	724541	841048	460447	700041	448877	538528	406687	310117	411466	390666
AC(9:0)	56018.7	49266.8	26102.7	55518	56585.7	59408.6	31568.7	63495.6	31044.8	19603.5	61921.2	27457.8	30098.4	28625.6	39386.5	17880.9	43024.2	40700.6	10076.4	51501.8	27801.6	59402.2
AC(9-OH)	24524.4	15295.3	23858.5	11758.4	35596.5	30928.5	18436.5	22215.9	30136.6	19444.1	20233	23026.5	22184.4	61935.3	28560.2	31178.7	26839.7	20761.3	59001.4	19786.7	11378.6	11177.7
AC(9-Me2)	18046.2	26302.9	13292.9	17213.4	18647.2	18545.1	11947.7	25228.3	11201.6	6056.15	18900.8	8949.11	8133.74	10520.9	18955.4	4136.78	16325	18231.5	4449.27	16510.4	7673.77	25002.6
AC(10:0)	477839	693819	479386	567012	881862	1173822	917006	735766	666127	897415	879735	539963	688611	709324	498177	651505	824871	412686	568933	484631	558188	360240
AC(10-OH)	624701	973195	1008167	433607	1739249	1822123	990923	771235	1059211	846641	639324	663317	931998	1146942	668856	864559	554101	669626	594097	310991	523439	429436
AC(11-OH)	11699	12574.8	12351.6	12077.8	21351.7	36240.2	21763.6	11792.3	15623.1	7464.41	9387.9	15802.2	15675.8	24288.1	7900.8	18440	14559	13934.2	23817.2	3220.15	4752.49	11140.1
AC(12:0)	347595	538168	492192	388714	515534	593482	672563	390041	563269	583558	526408	414292	478325	410415	422544	488197	547703	428790	294462	315621	394514	268804
AC(12:1)	406199	474288	350791	398155	428272	506992	420257	528139	408502	404908	566254	435624	459298	482134	436831	523361	397527	439222	424643	458844	432916	456778
AC(12-OH)	523894	604173	742478	342803	746432	1397402	625433	401106	582031	326249	372621	514966	562408	577770	612798	721142	357770	415026	342958	205712	296674	315144
AC(14:0)	952695	1046913	929774	779086	918377	1381429	863088	960764	1238059	870118	1140205	1096344	917366	738558	906651	1224967	863200	885504	845044	663353	1150489	975359
AC(14:1)	294130	484730	412282	250245	270521	538629	422776	323515	750518	399889	415706	335990	532500	379945	453939	472962	419101	399266	389901	398450	327574	314392
AC(14:1-OH)	349266	536152	774732	280916	485868	813285	352760	254373	792700	296804	263376	484742	618814	517574	510492	672630	248263	465017	274546	198346	275366	365144
AC(14-OH)	488768	534641	813623	260227	240936	1311482	209223	197751	630351	273202	148826	432440	575502	335256	515585	744147	187835	443528	250508	158362	399709	290803
AC(15-OH)	60650.8	75685	68589.1	69114.8	57869.3	83227.3	58029	53667.5	55468.4	61159.2	99786	69044.5	61048.1	77207.7	57628	78815.2	55922.9	69369.1	61921	37481.9	46960.2	49351.1
AC(16:0)	8308100	8499642	6641156	7228586	6043072	10275780	8558225	8859436	7458572	8863873	11790520	7444102	6669956	8479427	6160654	9810069	7754614	6724956	8199144	6757442	7557004	6930872
AC(16:1)	820057	1028694	555598	742582	970411	1.4938e+06	737059	818112	1.30695e+06	786795	1.44241e+06	890371	753491	784924	655201	1.00148e+06	580364	774629	970500	546105	744104	624801
AC(16:2)	89597.1	135464	116063	85897.9	108010	254969	136671	126522	217013	149954	139882	128828	148520	177180	159457	190481	140007	154843	137314	111604	103687	98210.7
AC(16:1-OH)	347059	384928	467292	183817	113665	1112240	116959	178709	855369	173882	144884	470964	645934	356520	474988	692900	141935	467588	213587	177564	271474	265494
AC(16-OH)	451249	445503	645067	226579	155634	1720865	122943	259662	586804	218508	138747	503815	622142	602678	557282	943734	202908	511209	175374	164357	364716	346854
AC(17:0)	127906	146692	110077	105847	130967	216520	130088	135378	111212	175160	158776	110794	121053	96467.7	88292.4	105489	139885	119656	137468	100056	126480	124135
AC(18:0)	1160797	1456364	1160708	1122036	1520356	2249048	1428702	1427157	1312963	1350323	1662741	1300834	1118088	1324008	981448	1064256	1593213	1705925	1435292	939567	1421012	1184683
AC(18:1)	3.34472e+06	3.57235e+06	2.39737e+06	3.1301e+06	3.3472e+06	4.54293e+06	2.8825e+06	2.83156e+06	3.79213e+06	3990964	5.06093e+06	2.67534e+06	2.85923e+06	2409954	2.16312e+06	3.32714e+06	3.43402e+06	2.70875e+06	3.21514e+06	2.58909e+06	3.46675e+06	2900120
AC(18:2)	1.62343e+06	2.55914e+06	1.60227e+06	1.97836e+06	1.77231e+06	2.10997e+06	2.32198e+06	2033755	1839337	2.08294e+06	3399827	2062297	2.06497e+06	1.65086e+06	1.47698e+06	1.70713e+06	2.11303e+06	1.67834e+06	2044259	1.42021e+06	1.69598e+06	1.76492e+06
AC(18:3)	296107	380922	281997	297067	334236	373555	346222	371845	338684	252123	466421	389764	239071	203078	314719	263283	322566	205894	303100	239649	408764	302485
AC(18:4)	5954.92	8597.52	9773.3	12652.8	11178.5	18421.8	14446	11857.1	13213.9	8663	16928.6	14093.6	14535.1	10129	17018.8	12694.8	10700.4	13070	7456.24	12934.9	9530.86	9427.88
AC(18:1-OH)	291532	361108	332378	128905	159348	1051102	91607.7	162255	605850	144723	137036	379921	358176	336828	382473	543101	86119	435522	200738	97962.1	204539	232520
AC(20:0)	18248.2	20109.5	25896.5	22061.7	38635	226348	38475.8	40410.2	24368	35432.3	28422.5	16971.3	27082.1	57573.1	16653.8	28801.3	33815.3	37027.4	22334.2	22218.9	20271.3	21207.7
AC(21:6)	25019.7	45598.3	31422.9	35706.3	54120.8	38748.4	46546.8	28625.6	33480.3	28256.9	39291.2	41030.9	17118.7	28914.2	21596.7	31743.4	32585.5	31008.4	36423.9	26791.7	16914	19486.4
AC(22:5)	8722.05	10832.5	4320.82	10346	13232	17541.4	7186.02	13237.2	7027.68	9769.27	10819.4	21622.6	22078.2	17586.1	9647.91	26081.3	31857.1	9286.54	21312.8	17405.2	16342.5	5778.79
FA(4:0)	8651.7	4518.52	8768.06	8874.75	4192.04	6432.81	2481.34	7339.02	4218.34	3188.29	4024.58	7342.33	6449.47	6260.43	2042.96	5818.13	7358.8	1810.98	8409.27	5557.4	4545.58	4252.05
FA(8:0)	41559.9	36062.8	34212.4	41805.9	38146.7	31327.9	28321.7	28234.8	46130.8	74439	42036.6	32414.8	31129.9	42926	36803.3	38796.9	40110.9	35058.6	40474.1	42177.5	31764.5	38566.5
FA(10:0)	28569.3	26528.2	18045.9	16850.4	24052.9	35544.1	22773.5	29803.4	23251.4	21266.5	26670.1	20151.8	23870	24618.7	32021.2	27514.2	20070.3	22298.4	16702.8	19183.1	22393.2	35034.9
FA(14:0)	142024	101591	104553	98037	156226	162277	132647	147470	188863	139509	115281	144171	189238	154780	186360	202146	150165	143490	172980	239064	128760	162014
FA(16:0)	2059374	2372229	2664547	1769120	2036276	3026641	2312962	2130161	3175236	1982779	2056790	2337329	3372929	2496085	2459946	3461729	2422560	2731203	2937179	2456924	2794386	2757995
FA(18:0)	1.60267e+06	1.37431e+06	1.23521e+06	1.07948e+06	1747679	2013302	1.51901e+06	1.33364e+06	1.96622e+06	1.2689e+06	1.34435e+06	1.61721e+06	1.84172e+06	2.14484e+06	1.725e+06	1.91043e+06	2.01934e+06	1669231	1.39955e+06	1682921	1987605	1.76767e+06
FA(18:2)	1725697	2822725	3873584	1570778	1796126	1901440	2128524	1706592	3251475	2036470	1567538	1794330	2987072	1702096	2788525	2862370	1671643	2717186	2515256	2014000	2092714	1864906
FA(20:3)	104758	143337	133011	128045	201146	116671	147267	101788	135799	134104	106925	161082	163648	118169	111447	160341	149056	147200	158914	105600	144056	116976
FA(22:5)	86994.2	105331	93162.4	98122	110237	94719.1	142086	99448.3	107476	107316	95568.6	90979.3	114740	85862.8	97689.3	126200	100814	122180	147267	85925.7	103389	97231.5
Taurochenodeoxycholate/Tauroursodeoxycholate	75849.2	113279	134648	51701.1	33428.7	284570	50659.8	109509	250871	114038	257375	138012	115926	168300	509324	325589	378878	554276	684471	114924	143764	298236
Sphingosine	4029756	3582666	4930660	3109449	5111002	5735590	6901824	5163604	4456732	5463860	5728864	4735336	4413838	4119465	5198130	5962470	6092768	4112610	5021560	4347610	6108014	5164156
Sphingosine 1-phosphate	481001	797072	828417	1090712	1017020	2694732	1565778	1240970	992408	1358478	1483042	844140	1119319	913174	917551	899119	1803076	929450	1080680	1128755	1106913	806679
Biliverdin	107078	119944	117032	115827	129754	118495	165504	103632	83750.5	107247	114879	78055	44533.3	50093.4	53635.3	56025.8	75895.7	44066.4	96133.2	46386.9	53515.6	76769.3
Bilirubin	4557.31	14320.4	12369.3	12642.1	13413.9	29987.6	8736.64	19301.2	6783.87	3634.19	5582.27	8045.93	6479.17	3732.76	16846.6	26633.9	4572.2	10287.1	49110.8	4605.37	6542.08	4128.28
N-Acetylmethionine	814769	878838	1.20358e+06	1.55465e+06	757696	1.10554e+06	1.07798e+06	1.15044e+06	919473	501121	454175	1999284	763736	648101	583958	958750	1.2005e+06	1.02825e+06	1.1699e+06	721010	560953	694946
N-Acetyl-D-phenylalanine	530331	496409	873165	281893	489618	475955	336835	333044	923878	301435	237882	533886	632043	481852	404154	839809	464625	438237	1.64416e+06	1380557	364673	511945
N-Acetyl-L-aspartate	132455	135565	126769	91047.2	127646	83434	178742	123140	156396	125305	112291	120696	197507	137481	164766	166343	133394	160146	123071	161161	147443	126292
N-Acetyl-L-glutamate	139214	187424	186854	165651	157127	202685	105063	153761	138633	258876	219427	226873	251900	119874	161477	326381	97844.7	86259.2	268397	142704	136686	252522
N-Acetyl-L-histidine	260710	241628	123792	184477	267260	243225	234488	213902	158742	206819	152137	133097	117617	164329	131566	185321	138005	236527	171180	90922.6	138692	153861
N-Acetyl-L-leucine	820424	866970	1.2167e+06	773747	788758	919483	736752	672697	805528	926595	653256	768362	1.09477e+06	786341	1.17838e+06	1.85123e+06	1.00968e+06	824188	1.69747e+06	1.20934e+06	852483	794185
N-Methyl-Histidine	418030	410408	542215	477857	419675	618875	464469	458268	688647	428791	854477	420322	567851	346462	641663	590637	510683	500930	567313	609928	743785	640425
N-Methyl-Glutamate	56841.8	47812.1	63903.8	75683.8	67054.9	67308.5	58018.8	63176	35867.3	38699.5	46119.9	60296.2	42435.1	71240.7	57853.3	46267.3	49394	58949.1	62286.6	42405.7	43077	48125.4
N-Methyl-Aspartate	467646	650621	522354	732835	806525	1025874	532831	585187	426075	500537	626249	519855	452383	629472	385513	422689	420710	547796	423338	431886	408876	429212
N5-Methyl-L-glutamine	275324	257443	360011	171182	247678	197053	425048	263826	484318	271087	235460	257756	565104	368198	488583	517224	396212	384334	413107	554874	365021	409207
12(13)-DiHOME	331031	453461	770242	243787	320708	400479	404590	505400	841831	383228	405043	258697	814349	450822	661958	640890	480123	524277	813763	435342	521116	624426
12(S)-HETE	11109948	15193232	50462092	8.25766e+06	2.66678e+06	105350784	1.08378e+06	11254240	42694208	12258479	7.24909e+06	5680240	46659376	19688094	28678166	61931796	5.18875e+06	39891560	11254773	10963423	24981392	31033418
13(S)-HODE	3215216	5120548	18803960	1787408	1.58308e+06	14441564	711855	1.9875e+06	13214263	2014521	1.77312e+06	1157792	9055126	4.06875e+06	7.07274e+06	14177085	1.64152e+06	6355508	3.35314e+06	2.0464e+06	2.86474e+06	3.84957e+06
13-OxoODE	3.62057e+06	2354440	3114115	1.08501e+06	2356190	1.4503e+06	363316	473193	1.05679e+06	445455	1034331	1.62241e+06	527412	1833676	1.20399e+06	1457609	978597	825854	1.20566e+06	827600	705488	1311741
15(S)-HEPE	579339	728866	3.00925e+06	282616	171700	2761052	46331	600360	2.45666e+06	502541	241252	270405	2757455	840818	1516861	3.81658e+06	288968	2.11612e+06	590463	663594	1.66713e+06	1.63709e+06
15(S)-HETE	627683	505697	683496	291002	789377	1.59824e+06	333827	359991	512011	261073	575429	236095	525256	383377	342301	441828	607040	342071	315715	233460	390591	357294
5(S)-HETE	253864	206688	281773	111577	247309	707251	48768.7	94897.2	206346	142069	159139	78981.2	216856	177096	176927	295824	71552.2	245720	108176	91644.9	125168	211034
6-keto Prostaglandin F1a	136079	174778	95466.9	116872	142211	187983	334006	173549	276995	114942	168347	139009	142922	119978	177210	220514	277591	112344	282301	208474	143835	180634
9(10)-DiHOME	174956	258419	373482	154639	189164	214566	213857	261353	385659	233398	218401	160589	362432	240756	352164	293827	223311	278702	361500	204304	224730	268072
9(S)-HODE	1.31078e+06	1.80881e+06	3571994	608512	1.04471e+06	3.28927e+06	524515	629676	2.80965e+06	697375	813465	527913	1825269	1074796	1599288	2.67899e+06	796128	1.45259e+06	1.0104e+06	571764	677487	1202920
9-OxoODE	3.21699e+06	2.07272e+06	2818562	1.0141e+06	1888928	1.25676e+06	357560	385787	821562	399641	862652	1.51719e+06	455540	1.65482e+06	1.12226e+06	1.20747e+06	837840	822607	1.05938e+06	779454	705555	1.11586e+06
a-Linolenic Acid	1.70582e+06	3.21434e+06	4.26993e+06	1.41976e+06	1.34274e+06	1654813	2.03272e+06	2.01604e+06	3081760	1725181	1.66948e+06	1518058	3.207e+06	1.53625e+06	2.99245e+06	3.27509e+06	1105893	2.30486e+06	2.53017e+06	1528073	2.00621e+06	2.16647e+06
Arachidonic Acid	32223838	44897600	22785104	32758666	45915948	27978830	44579580	44939348	34460464	49734048	42828268	47012432	38813036	26886586	31385442	37908444	34832496	39958944	33570912	30646426	40133572	40451364
Dihomo-y-Linolenic Acid	701106	1.00263e+06	798866	658274	844785	715506	1.22211e+06	944579	870706	938332	732224	1.07071e+06	1.08114e+06	732758	787829	1.05132e+06	718730	1.15959e+06	732786	640989	991613	715626
FA(22:6)	12575584	20535664	17249138	15149915	17054006	15499468	24565798	23495238	20110862	18588140	14997520	18463034	24262120	14145861	18960384	23478558	18449674	23396694	22054704	17215936	23820416	22113090
Docosapentaenoic Acid	1.01925e+06	1866479	1.76034e+06	1.22928e+06	1.45897e+06	1.20464e+06	2.3859e+06	2118930	2.23321e+06	1.59141e+06	1.25329e+06	1513802	2.31646e+06	1.07168e+06	1.5758e+06	2.29341e+06	1531379	2131548	1.5283e+06	1.52827e+06	2256593	1.69004e+06
FA(20:5)	1.35019e+06	1.64014e+06	892611	1.08254e+06	1.7888e+06	750869	2.04108e+06	1.86007e+06	1.27115e+06	1438441	1.12022e+06	1705852	1.60794e+06	934142	1.10581e+06	1.67985e+06	1.40807e+06	1.35932e+06	1.49742e+06	1.50801e+06	1.85793e+06	1.53641e+06
Leukotriene B4	194240	101715	74218.6	56534.9	149452	152618	55663.8	63270	130811	55150.1	187172	46274.5	100521	70872.4	67910.9	75294.7	150374	67797.4	94494	46097.8	50090.9	72390.1
Linoleic Acid	17734664	31495104	37246528	14193504	18055290	19346064	21065102	21082288	36203340	20406768	17069448	20047000	34971292	16208601	28254278	32541982	16813668	26266394	25440450	22632320	25883162	23809842
Oleic Acid	5038058	7.51168e+06	7.90513e+06	2.89315e+06	4.36522e+06	3.49407e+06	4778034	4787704	7.73804e+06	3.8387e+06	2.94811e+06	5.36701e+06	9509376	4.57928e+06	7032632	9216671	4076602	6.5154e+06	5.66016e+06	5256480	5967220	4.36441e+06
Palmitelaidic Acid	2690715	3177027	3831061	1.81399e+06	2.28912e+06	2.44823e+06	2695293	2.64075e+06	7.2016e+06	1.86988e+06	2348232	2.76217e+06	6.28005e+06	2.4783e+06	4760380	7.39525e+06	2.0022e+06	3.12044e+06	5.95274e+06	3.57779e+06	3.11194e+06	4908500
Palmitic Acid	1.81984e+06	2.11922e+06	3326155	1630837	2.55031e+06	2.55961e+06	2.63531e+06	3.19675e+06	2584420	2.59483e+06	1.85571e+06	2666340	3.90812e+06	2.79717e+06	2.98721e+06	2970860	3.30876e+06	3.00885e+06	2229477	2871451	3336996	2016321
Prostaglandin A2	36978.5	21999	38015.9	18521.9	27314.4	66383.5	31422.8	46692.6	88350	53309.5	38908	16936.3	42494.9	23820.2	29724.1	41393.6	34454.9	68895.6	67415.7	32048.2	61763.2	79176.1
Prostaglandin B2	33353.2	21758	30958.9	18816.3	25267.2	62266.7	29502.3	42156.3	78202.6	34641.3	52978.7	21398.4	45517.9	22837.3	27468.8	42692.4	32786	56478.9	52849	32038	54840.5	78127.8
Prostaglandin D2	56086.7	29647.8	20279.7	21168.2	34705.8	42677.3	37854.9	38140	58351.7	24319.3	40081.3	20838.1	44392.6	25924.1	28464.8	27704.8	70275.6	27138.4	29420.5	22617.5	21639.3	33221
Prostaglandin E2	119607	57275.9	36271.5	31355.9	97311.9	69305.6	51859.8	49723.6	86999.8	46289.4	71929.1	33858.3	56595.5	45816.4	49806	47150.5	84170	53258.7	67578.5	34807.3	67999.4	83522
Prostaglandin F2a.11β-Prostaglandin F2α.Prostaglandin E1.(±)5-iPF2α-VI	60772.3	44449.2	55618.6	30746.6	31103.6	109900	52307.8	59381.3	124264	35596.8	44922	23319.7	78459.8	33746.9	53997.6	101314	99142.1	46074.7	35325.9	42219.3	42237.3	52522.1
Stearic Acid	2262465	2171548	1.75546e+06	1.97175e+06	2.34823e+06	2.73436e+06	2.66699e+06	2898692	2.55263e+06	2.123e+06	2.26256e+06	2.48027e+06	2.4191e+06	3.6279e+06	2.90821e+06	2.77975e+06	3.56816e+06	2.97528e+06	2.06802e+06	2.95689e+06	3.59301e+06	2083006
Taurochenodeoxycholic acid	75849.2	113279	134648	51701.1	33428.7	284570	50659.8	109509	250871	114038	257375	138012	115926	168300	509324	325589	378878	554276	684471	114924	143764	298236
Taurodeoxycholic acid	113507	301446	179330	117796	61537.9	465540	191796	216630	814302	270531	903148	442674	307666	465129	1.15456e+06	975644	790954	1.68888e+06	2.26979e+06	194298	285632	1.11283e+06
Tauroursodeoxycholic acid	168818	354849	347311	187927	84274.4	1.15799e+06	154843	300228	708922	292498	686604	501474	241653	425297	791120	669219	741488	1.25049e+06	1.79601e+06	196728	226312	654481

## Sheet: 2_Plasma
compound	G6PD_A_Plasma	G6PD_A_Plasma	G6PD_A_Plasma	G6PD_A_Plasma	G6PD_A_Plasma	G6PD_A_Plasma	G6PD_A_Plasma	G6PD_A_Plasma	G6PD_A_Plasma	G6PD_A_Plasma	G6PD_HumCan_Plasma	G6PD_HumCan_Plasma	G6PD_HumCan_Plasma	G6PD_HumCan_Plasma	G6PD_HumCan_Plasma	G6PD_HumCan_Plasma
L-alanine	9135206	9062881	9538203	8513483	13706170	8065082	10289300	10477650	8410263	11057740	9245028	10026120	9645373	9252055	9236609	10537240
L-arginine	6636572	9569621	8416107	8049822	9142529	6001820	8913148	6684456	6260598	6790404	6252502	7180038	6012338	7405588	7828254	6439718
L-asparagine	57611.2	130005	138295	136609	203910	111581	237952	134841	150376	233341	115750	186073	129307	177500	93727.3	116186
L-aspartate	4076524	3636765	3805898	3472898	3520196	3826955	4369382	3411199	3668705	3039506	4932058	5017278	4274672	3826455	4118686	4318688
L-cysteine	45288.6	44580.1	33462.7	37000.7	34636.9	65998.1	41944.8	42721.3	17641.2	45457.9	42542.7	38462.7	44954.3	24365.1	118425	77791.5
L-glutamate	422073	361500	403749	364443	383608	486992	486744	416713	337055	432563	476053	493716	410961	322069	814931	496929
L-glutamine	2699922	2846506	3618055	3744450	4309076	2237902	3680271	4066401	3708384	3579468	2863264	3904706	3315102	3414811	3604466	3133555
glycine	207317	186812	171494	202144	214428	208673	184402	173023	154368	195054	207752	152535	218796	206748	183107	248384
L-histidine	2615091	2847451	3028172	3300379	3756399	1941928	3101080	3343863	2703343	3341343	2362455	3278185	2776578	2632400	2719216	2856825
L-leucine	24235490	33059310	20358100	21470880	28774420	13537670	22571810	20070580	25636390	20284590	20296330	27113460	22071530	22058690	20363750	23377220
L-lysine	3974952	3968715	3525645	3752211	4393030	2578328	4550144	3024394	2414725	3364307	3195468	3666837	3386891	3353302	3631095	3452693
L-methionine	3316376	3808744	3190265	2825927	4464924	2922763	3667877	3234128	3381564	4076923	2640594	3419626	3590873	2689696	3256575	3983586
L-phenylalanine	28023600	39584710	23493410	30222670	25678720	27125070	35878510	32119230	21621970	27520980	21688930	25697830	31036600	21742140	20070840	31140590
L-proline	8106388	8768543	8973527	8182008	14996280	7742298	8651749	11051760	9435561	13779350	7351988	9598795	10541260	7979492	7993118	11255210
L-serine	253151	254078	289328	219778	425043	197231	322528	295058	306917	365658	179811	295881	228034	276794	293525	320845
L-threonine	1199350	1206630	1152301	947611	1577923	871408	1260140	1204994	979949	1534518	877366	1268143	1145882	976060	1123046	1309655
L-tryptophan	16712490	18108970	8140454	10084730	15688270	9550674	13237360	13860930	15698940	11099980	14572190	12988560	13599740	10264700	13926160	6519450
L-tyrosine	3088399	3721752	2154050	1866727	2564902	2825643	2563125	2864125	2415687	2016577	2054721	2403822	2323534	2083724	2009815	2911810
L-valine	21302450	20938780	17666610	17254580	25072340	13861950	18970030	24894060	18680440	24405580	15162250	21583660	18686870	17329320	19930790	21123490
L-cystine	8632.29	13308.5	19758.7	11526.8	23773.5	9809.98	18174.6	16751.2	19549.5	14414.7	9406.39	12404.4	8088.41	11903.5	10851.8	10226.3
ATP	4799.62	1455.45	8625.17	807.934	308.446	17935.1	1525.99	8643.15	1364.55	24484.5	15101.8	38153.6	1452.59	11891	193251	84354.9
ADP	466.615	869.079	7135.89	0	284.657	1965.04	6825.97	239.593	3962.02	4107.53	3846.72	3968.38	6378.82	757.318	102809	35787.3
dAMP	34183.4	31542.5	27213.9	9480.05	20536.4	90989.5	16185.4	91762	99199.3	129287	0	2338.32	0	0	0	14985
Guanine	138930	180906	138969	135351	178891	149953	150016	173384	133390	178869	131772	167242	165836	134708	158618	169365
CMP	1801.1	4404.61	1514.6	974.033	1012	1608.07	1200.38	3054.8	5238.5	5452.09	513.152	771.811	419.123	513.821	230.887	1952.8
Thymidine	17990	18756.6	12765.7	18574.5	15394.5	26527.4	16240.1	22546.1	20065.2	10678.8	19444.5	13060.7	16904.3	17891.1	15262.2	14857.7
dTMP	11802.4	28684	8019.31	6820.58	5667.34	12296.8	6735.33	18494.7	35903.3	33496.7	2915.19	4676.21	1379.48	2396.53	2802.69	12753.2
UDP	177444	85789.6	169350	221196	383160	50128.3	95253.8	279524	167912	403585	153384	54012.2	144200	150450	87124.4	91388.3
Uracil	29414.3	43925.6	28844.8	47250.8	18927.7	32361.6	40991.2	33192.1	22701.6	24570	33053.6	45110.1	39025.4	43069.7	26613.2	46750.7
Uridine	210329	125758	180084	148089	135142	149771	190432	150701	152086	159735	234784	269740	154920	145674	164354	168023
IDP	28504	41266.9	32249.1	23310.4	41058.8	26021	38326	37554.2	14794.4	45802.3	35055.9	42544	24448.1	30981.8	42293.2	41807.5
Inosine	166025	194186	119633	131390	78625.7	103334	147685	118150	81612.3	74520.8	158659	137510	160475	131238	124907	162332
Hypoxanthine	87673	46929.2	66139.1	55125.2	75950.5	69602.2	73554.9	83201.6	55842.6	77330.3	45739.8	73912	54348.9	58729.8	133055	84236.6
Xanthine	292069	257714	200303	182572	252943	126558	217277	241121	37575.4	222632	164295	212693	147975	107968	278871	141244
Urate	509923	434365	298915	501409	178433	306025	515263	627447	306127	266627	346771	440327	407860	418111	402702	508115
5-Hydroxyisourate	1949188	2165200	2168750	2759014	2288933	1759993	2489011	2587054	2263079	2034746	1921380	2355023	2192690	2369459	2400180	2160828
(S)(+)-Allantoin	105352	112192	129513	104973	99156.6	75540.4	122728	133327	106688	111558	90597.8	107046	98583.7	125822	105564	75812.7
Allantoate	2581.16	13256.6	8545.83	10210	30746.9	10005.1	6455.18	13756.7	12992.3	20982.2	9531.87	11853.1	20163.5	3272.71	2615.49	3444.59
2',3'-Cyclic CMP	106449	79129.9	70311	54023.2	133381	62715.1	115852	106528	82299.8	78557	58979.5	95563.3	44466.6	48943.7	67701.7	77459.6
3',5'-Cyclic IMP	207005800	192288000	152428400	183303400	118525200	261941200	146385000	146202200	141718100	123836100	179673000	191558300	196292400	194273200	170440800	242237600
5'-Phosphoribosyl-N-formylglycinamide	1029460	1117996	1430722	1058648	1304587	833170	1212229	1112408	622368	924826	837568	1367934	534981	615870	1739450	973700
5-6-Dihydrothymine	44013.7	45601.3	32771.3	75731	43492.5	37039.8	60122.8	55426.5	30606.4	36161	55212.4	48100.7	50298.7	57066.9	48354.9	54523.3
Pyridoxal	276713	425682	155218	255995	204577	400315	115535	138940	340266	292105	249233	202211	53724.6	166742	169578	64322.4
4-Pyridoxate	34741.8	43033.7	28500.6	34222.5	33471.1	42357.6	41457.5	35831.4	15464.5	35711.3	32196.7	34299.2	33188	38233.8	30318	29004.4
Pyridoxamine 5'-phosphate	13592.3	24798.7	20489.6	14428.9	24106.8	11385.7	18556.1	22785.9	46866.7	22248.3	22773.1	9474.08	16712.3	19162.1	21670.2	13599.5
Nicotinate ribonucleotide	7318816	7742730	9289209	7723856	11222530	4608624	8513628	10388560	10583080	11609360	6328064	7583312	6957634	7055466	5567220	5610974
Phosphate	575915	624678	859104	874053	1079595	562663	786194	772007	792437	1054555	581566	688869	647864	713951	828000	563039
Diphosphate	1376.44	1278.8	3738.35	3358.09	310.1	13489.5	1566.31	4684.37	479.25	4514.13	866.32	1345.79	746.88	3794.73	54999.1	10158.1
D-Glucose	1743672	1957150	1467999	1690882	1483259	1856506	1708223	1456807	1746865	1170992	1628164	1817236	1526139	1295471	1523241	2033958
D-Hexose-phosphate	11149.6	17738	8560.81	10182.4	19787	13680	11955.9	16484.2	11538.5	15636.3	9348.1	12916.6	17027.1	14573.4	56280.8	33379.2
D-Fructose 1-6-bisphosphate	2060.83	4791.23	1417.86	0	0	5931.14	6037.33	390.495	244.228	257.931	13862.7	7433.15	8345.36	6190.15	49049.6	15952.9
D-Glyceraldehyde 3-phosphate/Glycerone phosphate	154191	326865	474492	90784.3	283342	119610	120356	346892	456526	163556	140957	196075	223428	123184	184396	210135
1-3-Bisphosphoglycerate	258415	143127	201330	153911	118327	760693	166754	150734	68529.9	135612	171881	146624	156782	233179	2526947	716659
2/3-Phospho-D-glycerate	42785.4	10780.1	27120.3	21117.7	24655.5	27342.8	24126.3	29427.3	6197.03	29036.1	7017.31	20484	6167.42	13959.5	155770	44984.1
Phosphoenolpyruvate	97983.3	34388.7	85165.4	53184.7	43130.7	203009	40924.6	62808	16498	42021.5	61909.7	56688.4	43099.1	64008.5	783967	214783
Pyruvate	401873	412424	498177	429272	589926	376675	423692	482960	497618	491996	475049	362919	392828	427588	336321	407616
Lactate	30389330	22427740	24171550	27143400	31907730	27108790	23217070	33131610	26593770	23194180	33132350	24773690	29105610	28315110	21073290	31041540
Mannitol/Sorbitol/Glucitol/Iditol	10967.1	12193.5	18391.5	20180.3	5973.46	9903.14	23947.8	17416.7	10442	15095.8	30615	24520.8	23066.1	35135	39299	33436.7
Ribose/Ribulose/Arabinose/Xylose/Xylulose	56390.6	64646.3	56475.2	53719.9	59307.6	64407.6	60336.2	57638.9	59808.3	40652.5	59855.3	64287.1	40313.2	47920.6	54014.8	57830.9
Rhamnose/Fucose	31929.1	27894.4	25644	31093.1	33376.1	22396.6	20900.9	21926.6	22517.4	43745.5	28752.1	11306	24746.1	29228.5	23254.4	23124
Fructose/Allose/Galactose	1.74055e+06	1952313	1.46446e+06	1.68766e+06	1479831	1.85253e+06	1.70312e+06	1.4531e+06	1.74278e+06	1.16777e+06	1.62449e+06	1811935	1.52307e+06	1.29281e+06	1.52028e+06	2.03107e+06
D-Arabitol/Xylitol/Ribitol	8486.36	3713.85	5924.52	10273.8	7270.51	4655.73	5435.41	9844.57	1791.4	8244.19	7931.24	7990.76	13711.6	6128.09	9223.71	9903.44
Citrate	8502620	8582967	8761113	7506494	7485782	5374940	7624884	9345445	6102624	8474266	6923114	7623884	6956036	7113658	6983880	6354426
2-Oxoglutarate	131243	116277	140874	131416	100540	66604.9	145847	179735	93239.1	150447	92141	128413	120072	106564	65465.1	78672.4
Succinate	874576	508795	284047	708575	199922	506472	527795	879969	252320	230786	462127	529350	877226	593726	405040	826533
Fumarate	494330	434838	560682	522208	470277	348646	589463	783640	258950	485477	412505	573225	456811	360078	419248	525504
Malate	3372782	2778854	3271722	2900481	2881550	2091546	3523169	4364454	1843906	2726318	2404533	2975157	2774596	2428803	2450136	2922187
2-Hydroxyglutarate	143970	130772	160773	158783	114251	104982	138099	120948	96902.2	169201	112698	113460	108380	149674	103351	114475
Itaconate	288892	309913	317797	289558	263906	184801	305240	289623	197427	342382	236055	294871	214243	247361	288920	259431
6-Phospho-D-gluconate	1343944	1749696	2037415	1944975	2045215	1292180	2254419	2150407	1838732	1591600	1192989	1559789	1552047	1557913	1370922	1191038
D-glucono-1,5-lactone	27708.2	23163.5	15959.5	32887.6	14369.2	12302	32630.7	31564.1	14068.4	22692.2	13212.4	26966.5	24780.8	13336.5	17903.1	24376.3
D-Glucono-1-5-lactone 6-phosphate	14411	32655.8	11997.2	22863.2	12102	20150.8	32784.1	30930.8	17705.2	45609.9	19947.3	57646.4	26050	4406.17	6563.03	23965
Pentose phosphates	240.82	0	0	0	0	281.88	0	0	0	0	0	0	0	0	0	0
Glutathione	89568.6	22416.4	46971.7	40923.1	43394.6	209893	44022.3	54139.4	26853.5	60345	62479.5	81520.5	106182	25914.3	601777	326179
Glutathione disulfide	132576	32542.5	19942	59757.1	13097.3	196530	40377.1	121991	21972.6	20973.7	36366.4	114202	60117.2	25805.7	353330	283991
5-Oxoproline	3398832	3179505	4213833	4324026	4702394	3172507	4522406	4923628	4218360	4440660	4135791	4992356	4570827	4004119	4298877	4046318
S-Glutathionyl-L-cysteine	115433	71314.6	69075.9	95781.4	163058	108005	117180	132282	62379.4	110467	76543.9	127115	154857	91652.2	203356	166017
Cys-Gly	114466	112339	37970.4	30307.9	75608	51033.8	67664.6	65241	18574.2	62269.1	47151.5	46272.4	49428.8	23793.9	74272.9	71165.2
Ascorbate	31636	32043.6	26604.4	24115.3	26553.9	25442.3	30477.7	23568.7	21054.8	34395	37478.8	38305.4	30464.2	49694.8	39972.7	33730.2
Dehydroascorbate	385603	368067	417221	338500	372790	226033	375770	360099	241986	372694	316459	339893	287746	317995	346222	322880
gamma-L-Glutamyl-L-cysteine	77691.4	38287	24275.3	36852.8	43111.6	44354.5	59732.6	11231.1	52439	33573.6	125463	66193.4	78126.8	28935.8	52612.8	56899.7
gamma-Glutamyl-Se-methylselenocysteine
gamma-L-Glutamyl-D-alanine	2374391	1664066	2026247	1667887	1673023	1717585	2770699	1670130	1895437	1561430	4868964	3326398	2786116	1701892	2751377	2086111
gamma-Glutamyl-gamma-aminobutyrate	262507	210675	136245	180520	132700	148210	223374	189875	137005	186402	146303	244857	172063	181639	148478	178144
gamma-L-Glutamylputrescine
(5-L-Glutamyl)-L-glutamine	119545	138467	137031	235621	194364	170724	370746	277975	104908	116997	383565	235450	132556	189368	112104	74931.2
5-L-Glutamyl-taurine	194710	141735	220326	163931	206129	99187	229161	144686	276146	161738	309289	249716	211701	80463.9	167364	116201
Cystathionine	6491.49	6308.48	6852.67	8712.99	6200.28	6231.33	9138.19	6867.79	3166.12	6017.28	6388.91	5045.09	8301.81	7752.94	9235.87	7380.76
Dimethylglycine	39456.6	35403	29225.2	46923.9	25270.4	41602	46232.2	30429.2	18358.3	19660.1	47164.4	40869.7	40435	37283.1	45666.8	49215.3
Phosphoserine	200660	171120	166803	189180	277463	114762	153004	208317	147264	268174	108040	167754	132323	94652.9	101462	112729
3-Phosphonooxypyruvate	3000.49	7831.68	4427.96	5024.3	2472.47	3844.19	7242.23	5469.75	1916.01	4925.07	6812.79	9834.92	3361.15	4047.55	4758.2	3390.69
Dihydrofolate	5236.77	53583.7	26547.1	62850.5	7557.16	180264	57826.5	29442.8	23782.2	61345.8	106963	26493.2	77354.9	85441	46732	65441
Ornithine	331216	349499	299665	294790	599401	221155	329141	348551	316479	275648	229343	420388	369586	248398	288196	318333
L-Citrulline	423923	642489	627100	520669	707347	384711	646045	583281	624380	598290	288035	567601	507793	460026	411320	447821
Spermidine	2556875	2197993	1173176	2130050	1122986	10455150	1280572	2053360	859203	1142917	1825880	1714206	2120576	2234577	11188020	7435710
Spermine	369945	281180	212805	232248	180715	1006095	337511	410093	192978	289508	263018	279733	379409	327110	849258	794449
Propionate	198764	110311	93065.4	142972	57617.9	112324	111225	167562	69053.4	77564.3	124955	127451	165301	110431	95646.5	181126
Glycolate	325039	409498	627506	518006	519642	465699	451245	420164	566479	359402	529656	396001	628960	500721	596040	378921
Homocarnosine	135694	216352	159141	159844	121686	71490.1	129654	127746	139390	162710	108650	98044.8	132189	68464.1	65330.8	60761.6
Asymmetric dimethyl arginine	463886	702463	857864	884297	1.12884e+06	602085	905501	718268	943011	830248	609064	771655	644709	635938	645693	571238
Carnosine	40633.4	70867.2	38563.7	39099.2	47581.9	32354.3	35759.7	58604.2	26643.8	75797.2	12018	35403.4	23652	30421.4	55164.7	15602.2
Creatine	27444480	28921250	33802190	29106560	33952880	24852900	38457800	32713150	27990360	37061520	24409380	25558900	27874760	24273800	27992580	25942670
Creatinine	2075783	2039879	2662614	1861159	2319641	1485742	2696513	2368667	1665483	2686647	1753355	1866206	1908401	2060601	2231227	1765419
N-Acetyl-L-citrulline	11851.7	17888	3400.77	5628.44	11245.8	8723.35	23301.7	18029.7	11320.4	10269.3	3881.43	13370.2	5482.9	3072.56	4771.45	2779.86
N-Acetyl-L-ornithine	5816406	4624536	4439918	4634880	4022320	5516761	6821074	3758252	4666506	3870087	13118720	7390112	6759392	5247060	6438702	5144406
Guanidinoacetate	69418.9	78710.5	47481.4	48549.9	63436.8	35931.7	56862.1	112703	26234	59829.1	37043.2	33735.3	42859.6	36901.6	33412.1	33256.5
trans-4-Hydroxy-L-proline	2764434	2317594	2885475	2417301	2303918	2346061	2614441	2279641	2083850	2282559	1958885	2595283	2135723	2609030	2704164	2944671
N-Succinyl-L-glutamate 5-semialdehyde	20388.9	12226.1	12845	14570.9	17817.8	10886.1	13840.9	26281.2	10904.5	21313.8	13097.3	20502.7	19086	17895.9	10360.9	20481.8
Pantothenate	621109	621916	710352	549944	657969	693963	866670	997902	727041	852081	465934	625326	582237	457371	454681	517554
Pantetheine	82172.6	127214	106495	75635.6	208029	88736.2	52725.1	159267	122442	184759	63879	137472	185477	81396.5	82527.2	95904.9
Pantetheine 4--phosphate	9233.83	6769.36	2629.12	94548.5	29362.5	74214.7	12818.2	9391.79	6150.58	36111	22607.5	7546.51	10844.9	40346.1	12017.8	7678.31
Taurine	1059885	1308519	1170308	1274264	1142760	1377087	1341896	700795	730874	1257507	1131931	973320	1032973	1111130	2046273	1621842
2S-5S-Methionine sulfoximine	191490	237054	120939	106539	220004	75807.1	65021.8	49329.6	15260.7	276713	55271	191847	75078.5	119175	158747	89043.4
L-Selenomethionine	3501.79	8041.18	5269.21	1234.53	1800.2	1130.3	5950.37	2837.39	7604.02	1797.63	9716.94	5979.1	1510.92	2238.02	2949.86	6427.53
3-Sulfocatechol	238129	274576	100123	136707	177547	151248	100233	74236.5	89896.1	231945	107548	238285	55420	87529.5	84898.2	112491
L-Cysteate	262277	215299	375364	392269	362372	257607	179435	259439	270541	263580	350134	245221	276195	212328	320504	216709
5-Hydroxyindoleacetate	1467485	1839532	2525617	1146107	1688928	1454380	1957450	777555	430282	1209325	659735	1176494	632996	1491471	1321459	604850
3-Methyldioxyindole	13580.6	6244.73	5900.49	8494.51	3943.77	34214.6	7241.02	7254.08	2144.91	3561.71	7211.62	6157.21	5953.82	7140.78	68948.2	31758.1
Indole	642655	859918	418318	405871	675957	330480	468472	246812	286239	896606	333222	598305	261747	406242	438738	402265
Indole-3-acetate	278907	334261	221155	186930	338133	301163	316077	333429	166624	439260	242480	366919	198393	179757	144045	182085
Indolepyruvate	82323	84881.7	66098.9	59653.7	77086.2	60211.4	76840.2	46600.7	23167.5	91938.8	57855	56461.5	62294.3	49333.3	43572	38997.7
Indoxyl	1205670	835664	820619	667812	1052066	1014552	1103621	819466	530779	606262	574111	697306	431113	453108	683673	681367
Kynurenine	234009	292852	308799	249597	348286	182432	324567	221133	223336	269479	186304	148873	207542	157180	189572	133385
Anthranilate	360594	372956	242400	299922	489822	383006	239909	277854	252705	462377	306329	339184	371314	247271	289562	356676
Picolinic acid	2232620	1606398	1614390	1896976	1670678	1271013	1586572	1571858	1245443	1569342	1660168	1377944	1296743	1369275	2085300	1532032
g-Oxalo-crotonate	397173	505308	522656	286027	418738	336419	568752	453848	656247	320182	425318	792484	438230	415726	394199	389709
2-Aminomuconate	2043714	1967294	1441530	1906238	3157159	1951721	2189316	3101083	3064003	2972759	1446791	2263676	2612281	1857068	2553918	2363329
8-Methoxykynurenate	0	20805	14981.3	0	32154.4	0	22100.2	27271.8	29832	63134.5	0	13794.1	0	7501.59	0	0
L-Adrenaline	412986	671221	932897	418630	1675774	291218	810482	1087884	1580577	2083985	396213	547704	389853	468652	533082	256608
Serotonin	139626	108427	100924	360856	77496.9	541582	222732	121780	81837.2	514713	406170	399412	599701	321792	852031	1735886
Ectoine	87681.8	66844.2	67720.1	85639.6	60088.4	99262.8	90839.1	74374.6	72203.7	66455.4	139553	101858	108685	93024	101057	103954
3D-(3-5/4)-Trihydroxycyclohexane-1-2-dione	21850.6	25684.2	23808.2	24719.6	25229	8078.35	22399.8	18609.3	12343.2	34415.7	39037.6	24355.4	19220.7	22365.3	25671	23470.2
L-Allothreonine	239207	219937	177386	197686	236606	193255	225118	187854	144256	203794	192271	232381	248765	184486	200427	275445
1D-myo-Inositol 1-4-bisphosphate	272.02	4791.23	360.16	0	0	5931.13	3754.58	390.49	244.23	257.93	13862.7	6533.11	5064.9	4354.12	49049.6	15952.9
sn-glycero-3-Phosphoethanolamine	40957.3	56785.4	27601.9	39915	23098.2	48003.5	24766.3	27288.1	20777.4	22089	41696.6	49265.7	46847.5	50174.8	53488	60957.1
Acetylcholine	808900	925051	682069	614765	763031	1060669	843432	842996	648742	1100165	579461	549243	768119	713426	1592401	860175
Acetoacetate	495765	515578	489478	504510	557623	466455	572241	484930	516197	454527	526491	520382	423287	367312	489115	603888
Beta Hydroxybutyrate	674372	661499	683321	504493	1.14927e+06	691504	570564	587725	578505	863428	567662	515198	687168	435468	555054	711121
N6-N6-N6-Trimethyl-L-lysine	1.79199e+06	1550950	1.45913e+06	1.70655e+06	1.53958e+06	3.85024e+06	1.7051e+06	1.56366e+06	1.03607e+06	1.63473e+06	1.22357e+06	1.32954e+06	1.26939e+06	1.40162e+06	9655261	3.58043e+06
L-Carnitine	18951730	16879970	18754130	16918500	22629760	14899030	22932030	24083550	24976450	29609500	15875880	17705110	18767610	17771780	21533170	15449730
AC(2:0)	17678620	15623170	14055970	14621760	21157510	20023170	16260170	17862790	16134380	25697780	15926800	13684800	15844510	15545450	21569850	16608600
AC(3:0)	369157	323238	231412	295410	347978	485501	387341	371747	282267	342411	292253	226065	351900	316149	457755	367161
AC(3:1)	127627	164470	131250	111892	134799	121354	172636	132591	96719.9	144379	145598	146816	132353	180215	116722	94771.9
AC(3-OH)	39240.6	34624.3	5945.93	20736.9	10013.6	13642.2	14921.6	1873.06	2747.62	6485.5	9608	2169.93	6285.93	17241.5	17004	2567.23
AC(3-DC)	162630	173067	104441	143850	82064.9	104439	161545	118451	73004	79434.6	131846	123065	136129	102984	110780	132654
AC(4:0)	367288	300825	276682	367598	295790	371784	409092	307220	214121	719789	367702	203859	288756	299068	6481.12	390726
AC(i4:0)	116771	93291.3	96819.5	143879	88595.2	102555	139007	102949	98063.7	217836	145888	88952.1	111193	135454	246364	116955
AC(4:1)	81704.6	119791	107254	296579	98653.4	231815	306636	135718	118803	173407	173666	129322	174697	216515	140091	105352
AC(4-Me)	537613	536256	376324	344182	445906	403528	446622	555546	427214	588813	500385	381004	416839	366181	480446	373593
AC(5:0)	537613	536256	376324	344182	445906	403528	446622	555546	427214	588813	500385	381004	416839	366180	480446	373593
AC(5:1)	57622.1	86689.2	49315.4	55556	52492.2	67859.3	83720.9	77868.1	49748.8	60434.5	74825	63863.6	63238.4	89197.4	53452.2	49389.6
AC(5-OH)	65881.3	81479.1	61471.4	94882.4	78340.4	131394	111562	89245.7	39819.5	134547	48059.3	53184.3	85426.5	43975.8	75071.2	95226.6
AC(5-DC)	144416	112800	89418.8	79056.3	123214	121436	179299	141671	64341.1	84506.6	88277.4	146745	114918	91510.1	68908.5	91726.8
AC(6:0)	319383	389551	257972	392596	261975	366004	335103	293053	235557	228701	382497	342310	303828	314324	377000	398067
AC(6:1)	20853.2	36609.6	12268.1	33829.3	33123.6	51991.4	33670.7	23270.1	11545.7	52695.4	44605.8	16446.5	24959.5	34387.1	40367.8	53753.9
AC(6-OH)	2544.23	3456.21	0	2602.18	3105.9	0	3627.6	5381.24	1893.92	2888.42	2630.79	2453.43	59339.9	6770.17	10356.1	4913.18
AC(7-DC)	96632.7	130373	57094.2	97451.4	107172	207480	229323	130041	54186.1	51045	165391	139337	169950	144751	127596	74582.1
AC(8:0)	93299.9	99971.7	54809.3	76175.6	51733.8	154093	90843.1	83504.5	60924.7	48016.2	86551.9	81704.8	92783.5	96725.8	194143	155363
AC(8:1)	72929.1	66723.8	39840.7	53482.4	38590.2	81610.3	79516.8	53997.6	52279.4	46302.7	78919.5	62267.6	68328.6	71154.6	85465.4	76480.1
AC(8-OH)	148406	133530	91075.8	163223	88417.1	189930	115694	98377	100558	117725	202096	148583	321904	179144	433922	376114
AC(9:0)	2786.18	3844.13	3865.59	4105.58	2869.84	0	7046.83	7623.18	2421.2	10187.2	2334.52	5336.15	2534.1	1952.59	7537.88	4493.38
AC(9-OH)	0	3200.13	2308.37	0	3319.05	2138.47	4236.51	2951.74	20544.4	8461.4	5961.32	2847.42	33373.9	3675.03	8785.56	22271.6
AC(10:0)	106860	171290	76521.4	105189	60960.6	114348	154774	105947	62351.1	66056.6	148772	96669	118201	162373	220546	183221
AC(12:0)	167931	240967	178318	211751	165730	176221	243527	160374	167869	146915	320540	218436	319920	293289	343054	378621
AC(12-OH)	60255.5	85115.5	38284.6	41931.6	43250.5	76446.8	60868	43188.9	41334.4	42124.4	154999	94790.4	164997	92463.6	340957	290966
AC(14:0)	371067	342498	271620	305091	332103	335843	340952	278275	278764	217472	622476	512785	398825	342744	842760	755730
AC(14:1)	338613	457741	315495	353227	329578	341903	379822	226556	291314	249175	506595	362802	442330	462694	678895	508320
AC(14:1-OH)	148757	141862	98601	98363.5	111434	123818	115948	92286.5	98974.3	95842.6	228360	156379	195758	119950	470600	376198
AC(14-OH)	94718.2	116070	92776.6	99984	81494.1	79998.1	131228	92888.6	100991	117455	287968	280300	270766	159786	584253	615117
AC(15-OH)	0	34023.1	0	0	81462.2	0	8763.81	9774.09	8661.11	33223.7	0	16739.5	0	6309.06	0	0
AC(16:0)	835099	896142	621744	759120	826937	1107278	939582	865966	619717	534590	1341113	1262088	776518	1138312	2425225	1668828
AC(16:1)	255894	351770	262292	320099	317783	257888	419074	183459	248291	242747	486448	461455	270249	254427	646991	726705
AC(16:2)	125802	143972	114512	118216	127863	112692	188321	70432.8	95083.3	71738.8	108651	143396	158758	172814	237586	154703
AC(16:1-OH)	99904.3	84684.3	92816	74362.1	101325	95393.9	84378.9	52467.8	97914.7	89959.2	332567	232283	361007	155894	470150	562967
AC(16-OH)	105639	80130.5	66721.3	92162.2	122851	79262.9	133118	74453.9	91605.5	113719	273392	305373	238408	181475	966566	716735
AC(17:0)	7677.94	15959.9	7483.9	8735.19	11621.1	18418.5	19900.4	11798.5	12109.9	6276.12	12852.2	21880.3	21662.7	15659.1	55964.7	23416.5
AC(18:0)	162166	156393	114484	142940	184056	199496	168404	134900	161393	132858	176366	252381	126762	120813	461111	234161
AC(18:1)	578507	747789	458001	563365	643828	711779	790801	565316	491742	338398	789613	762196	450920	809690	1.38299e+06	749484
AC(18:2)	466572	472846	379656	523276	450567	366794	718587	373908	343407	314311	460218	425765	441289	418721	667266	563203
AC(18:3)	74451.6	80809.1	66306.1	56518.9	59413	78156.8	76121.8	53450.4	45420.4	40928.7	74468.4	71862.8	77554.3	52018.6	111748	90217.3
AC(18:1-OH)	84557.8	73979.4	66641.9	67295.9	79500.5	73818.5	102130	72233.8	77003.6	59859.9	265638	201137	135299	85681.3	414144	476127
AC(20:0)	9249.97	12685.6	6251.81	13581.3	18028.3	12784	11500.2	10329.8	11962.1	11296.9	6300.71	37392.2	6025.45	6337.09	24945.6	10904.3
AC(22:5)	11882.2	29786.5	12456.3	12822.1	11780.2	14139.3	35747.7	52457.4	41789.3	5807.59	24609.9	9954.14	23183.3	5510.84	6468.19	6399.14
FA(8:0)	10284.8	5887.62	8996.52	13901.5	11087.8	11098.9	7477.99	11250.9	9063.26	10331	11072.3	6960.69	10971.5	12441.3	6955.96	7899.1
FA(10:0)	18917.9	12008.9	12768.5	20165.2	18727.2	17410	13908	19587.9	14712.9	20357.5	17419.2	11469.6	19844.3	19867	15332.8	13673.2
FA(14:0)	164647	123639	101372	158893	123812	147180	77801.7	159564	112318	68875.6	163218	101964	121363	124612	89212.3	117392
FA(16:0)	2829586	2619665	1968755	2076300	2304578	2040075	1499072	2538915	1546542	1414927	2720358	1395644	2103891	2004265	1699158	1937970
FA(18:0)	1032136	1253579	792889	975770	1260614	781044	681331	1525839	783480	1052568	991684	824097	888673	1028820	769692	831216
FA(18:2)	2415149	3314168	1696026	1793581	2250647	1813295	1731842	1592803	1751596	1020456	2482846	1584665	2033410	1511290	1573901	1316738
FA(20:3)	74278.5	96284.4	66954	76630.3	76149.4	82800	65581.3	69333.2	76625.3	57039.9	74312.8	98708.6	73084.6	55254.1	47192.4	34076.2
FA(22:5)	91787.9	118941	89480.3	81617.7	86248.9	119734	115179	87022	85989.9	73876.6	80775.1	87507.6	80651.9	80674.5	59999.1	35158.6
Sphingosine	332633	269532	202562	310378	212023	464717	303049	303536	184294	179886	388131	728468	629832	587891	2817313	1676787
Sphingosine 1-phosphate	2273551	1441739	1435911	2283976	2337934	1755885	1993635	2071780	1402646	1886299	1207593	2297076	1653169	2073847	2267354	1268752
Sphinganine 1-phosphate	575549	309858	386493	575984	358550	718838	297681	573509	378642	386790	362632	565562	349523	344428	599809	400402
Biliverdin	50522.8	51882.6	40009.2	56160	29886.2	65953.3	52519.7	39604.7	19733.9	27309.8	30888.6	87706	67330.1	64390.2	29449	57565.6
Bilirubin	716.92	1429.17	1327.83	986.47	3027.82	761.11	2114.67	669.92	2212.15	3212.52	474.06	2829.18	658.82	749.96	622.25	403.87
Hemine	4.07735e+06	2.42891e+06	3.47906e+06	2.83369e+06	1.64174e+06	3.39913e+06	2633989	2144309	1.04265e+06	1.87279e+06	2.41254e+06	2730571	1.97755e+06	2.66508e+06	4786238	4127500
N-Acetyl-L-aspartate	184681	162664	145110	168984	161994	199320	174086	166001	147058	162377	204175	211931	174953	156573	191867	188032
N-Acetyl-L-glutamate	38969	29194.5	28436.1	30131	40045.8	23931.1	35415.3	64651.6	39585.8	66054.5	16962.5	27478.1	38629.5	36860	56443.9	23865.5
N-Acetyl-L-leucine	36547.4	61361.7	32883.3	44002.6	45756.5	44183.8	34473.4	47827.3	38612.9	43784.9	36802.9	53132.8	54660.9	34974.3	35970.9	47762.1
N-Methyl-Glutamate	54933.1	35795.4	35360.3	54573.7	36336.8	36530.9	44644.5	27763.7	32945.7	41364.5	39369.9	33903.4	50931.4	38015.6	45341.2	41247.8
N-Methyl-Aspartate	197371	177975	142571	176068	146931	250021	225764	159044	144062	145956	284788	207874	236402	174880	276317	240194
N5-Methyl-L-glutamine	734306	625301	472640	812529	531651	961075	617269	544244	587171	466514	863183	844631	857754	760331	709495	828520

## Sheet: 3_Gastroc
compound	G6PD_A_G	G6PD_A_G	G6PD_A_G	G6PD_A_G	G6PD_A_G	G6PD_A_G	G6PD_A_G	G6PD_A_G	G6PD_A_G	G6PD_A_G	G6PD_A_G	G6PD_A_G	G6PD_HumCan_G	G6PD_HumCan_G	G6PD_HumCan_G	G6PD_HumCan_G	G6PD_HumCan_G	G6PD_HumCan_G	G6PD_HumCan_G	G6PD_HumCan_G	G6PD_HumCan_G	G6PD_HumCan_G
L-alanine	49438080	51067480	47065300	49010960	55830360	55948420	57579610	45941490	50836000	56836170	57446530	49418930	47821650	49775600	48701860	53634700	49960190	50209970	45195810	47919920	49446400	51919580
L-arginine	16727630	14774250	14494880	17030850	20171470	14659580	26484730	15252990	11180080	13574760	7464228	12030950	15878490	16386440	21723460	19788490	13953710	17707000	17200180	12902950	16384740	18396680
L-asparagine	114810	318087	142755	518974	353306	396343	222151	430258	317310	164771	233509	347645	192931	221717	380449	370675	422124	492516	356263	278528	386644	206102
L-aspartate	345530	210350	489979	628753	379723	470932	220361	500947	423058	386817	541565	665540	344235	164258	330207	242242	319668	377435	343252	409958	374948	416214
L-cysteine	0	15858.8	4942.53	0	0	20491.7	0	0	0	5900.56	0	1473.94	0	4238.39	778.977	14745.6	3251.4	0	26846	0	0	5592.75
L-glutamate	3337665	4361566	6732670	4019949	4893934	4680508	5431788	3682711	3727017	4500148	2955292	4416418	3835395	4916212	4833728	5311080	4415000	5034918	4636190	4311714	3476177	5146052
L-glutamine	7507196	8907073	8889693	8797031	10842620	9741462	14867080	10497650	11358480	10758100	10705430	8996932	9463648	9881816	9344115	9262673	7556816	10183950	10800020	10082190	11366930	12310540
glycine	2938967	2612129	3075262	3212718	3477090	3372385	3047997	3110352	3772536	4173260	4010061	3621534	2821963	3403599	3371398	3743615	2591003	3046973	3096797	3568295	3807375	3832898
L-histidine	47824220	64110910	32305880	49293390	45059180	52837220	37156360	46110370	44755740	43063490	46180320	40733110	45937490	41293490	38159670	47326780	33984150	44293090	36850850	44111560	49009030	48280690
L-leucine	11119620	11197070	13039520	12557760	12930910	11519490	10947020	10730190	8581599	10858160	10698190	10847630	9669728	9559912	11643450	12804730	12626120	12134590	11575830	10720810	9177240	10359800
L-lysine	9140137	8717708	7749838	9223445	12871170	9828892	10320050	9740617	6617354	7147816	4377962	7854764	7364780	9040085	11995820	11840780	7449078	12190680	10898530	8949292	10193720	11181960
L-methionine	3406180	3933379	2975007	3058888	3347752	2757606	3990371	2867853	2885541	2861860	2789747	3531543	3660653	3307729	2533668	3557328	3219746	3709311	2725051	1913100	2142227	3089841
L-phenylalanine	6473402	5293174	5033806	7353106	16754830	7335458	6305194	5175318	5208224	4823262	5183488	5323660	4309452	4579534	6031446	6596150	3661937	5122102	5829982	4684514	5467740	5143366
L-proline	24032870	29876500	27256840	23069960	28309170	26381940	28744780	19478380	21060500	26700190	18988220	30291780	18550790	20558020	23905190	26503850	22239710	25540020	21798440	22929090	17843220	20728870
L-serine	793172	1179168	876085	842215	1077244	1182493	1236860	1041270	1286664	1269750	1131142	1260458	1225119	1212508	1076086	1114123	887043	1042600	861431	1170809	1091146	972959
L-threonine	2604861	2957414	2439156	2705060	2926697	2902708	3646454	2604584	2509299	2521151	2465446	2675052	2881131	2738550	2607363	3140338	2235177	3464766	2926126	2184531	2495029	2406236
L-tryptophan	1352208	1061193	1083951	1369735	2691809	1039766	1056572	1127917	942566	942830	917290	869842	784192	981934	1070034	1178138	700296	847882	1308383	787468	1018166	814919
L-tyrosine	2112313	2368492	2453099	2012594	2396378	2154123	2587358	2396185	2400246	2875400	2014104	1636542	2618135	2250638	1823525	2260712	2456216	2425248	2253566	1687879	1902218	1854677
L-valine	16043150	17233910	15523090	14921830	16783340	15433750	14850310	12531280	15994620	18053970	16695180	15631890	17066250	18391880	16140300	17615100	15873130	16890510	18968780	15549610	17264600	15269440
L-cystine	4884.67	0	14503.7	0	0	1997.01	0	0	0	0	15855.9	0	4089.97	3875.42	0	14502.8	6514.03	0	0	0	0	0
ATP	733920	579859	1259588	801508	709564	495878	522065	305606	177069	117923	401621	565273	192053	99691.6	456754	746058	857755	483048	412303	499610	611763	626847
ADP	1300289	496400	460497	809022	1149752	1242184	914709	754288	526558	296754	324067	340685	796829	384867	758229	629980	232624	618342	865799	871115	1429605	1229672
AMP	2386379	2288692	2105938	2064954	3158955	2753849	2550665	2253755	1900122	1733758	1659371	1696893	2528862	2003388	2390793	1653385	1290949	1386416	1904120	2211476	3766803	2500784
dAMP	0	0	0	0	0	0	23597.9	0	0	0	0	0	0	0	0	16756.6	0	0	0	0	0	0
Adenosine	671814	1092444	856617	700456	500970	592851	1056794	768995	182015	298119	473684	282099	472038	1429232	339131	328050	191104	334900	300512	322517	812415	138543
Adenine	371863	508906	400691	343333	476392	323537	419250	524280	99301.5	262981	261540	441778	543268	468866	409948	180146	324709	307193	358544	463474	566074	513721
GTP
GDP	101579	105966	54084.8	121246	107124	85874.3	119153	108269	134920	128290	95996.2	101712	138138	102422	108469	125991	55177.4	88470.1	104197	86522.1	137284	47808.4
GMP	24531.7	16963.2	64760	54476.9	73171.1	71449.7	64270.6	104707	162624	140913	87882.6	59548.8	102479	118344	77848.7	59342	43211.2	117075	89736.1	71091.2	89604.5	67251.4
dGMP
dGTP
Guanosine	9827.61	2657.16	3832.51	0	27603.3	4050.99	0	3320.27	3557.57	5049.18	3377.67	3679.99	4167.56	4714.36	11397.8	3081.68	0	0	2139.89	10891.7	3496.49	3501.97
Guanine	40346	23285.9	20880.6	20384.6	67174	40813.3	99760.9	44257.3	24779.8	34320.2	14710.3	88297.6	35589.6	13004.2	31820.1	31180.5	37999.7	31126.1	31805.6	31363.6	29372.4	22075.2
CMP	30071.2	36614.2	64570.9	48885.6	121585	77861.8	59081.7	54245.2	121729	121111	67243.5	87066.2	87659.6	101684	73935.6	42699.4	50862.5	112233	66571.6	48183.3	97342	86626.5
Cytidine	1661306	1485804	1457394	1315915	1908172	1200734	1891848	1591325	1745602	1673327	1459144	1531227	1738596	1742206	1427135	1503550	1067748	1546685	1851538	1611043	1703133	1461944
Cytosine	64614	108266	69157.6	111387	165832	81198.5	82163.1	53205.3	54272.6	127890	62601.1	49270.2	47588.9	228968	163363	119059	174958	88295.3	97446.2	272386	46938.9	54523.6
Thymidine	27768	25136.2	69942.7	40383.7	131339	21618	118441	60679.8	36385.2	71624.3	24451.1	35635.4	20927.7	27162	48332.4	19112.5	23925	44888.7	53779.6	42110.7	28878.6	25447.6
Thymine	117134	123265	105199	42051.4	259984	116909	168767	125485	126164	111879	120522	88957.4	82542.3	58614	128885	114572	88762.5	90150.5	120997	129634	105352	41272.2
dTMP
UTP
UDP	58701.6	80128.3	36799.1	58188.4	143744	68624	62220.9	68704.4	60876.5	39455.2	20728.3	49521.8	45531.7	45331.8	38612.5	23868.5	23585.6	29145.1	41979.4	37516.3	69815.7	61535.9
UMP	114729	127660	209797	230691	383434	289456	223812	322610	565258	456747	288730	301772	298834	414413	226760	222733	137896	382970	214083	202046	394148	275936
Uracil	0	148653	150712	156051	230457	156562	0	185144	154202	152000	148238	0	161599	0	117225	135546	0	0	186876	176373	150465	156900
Uridine	79112.8	130673	191040	105684	168917	157478	177471	165055	127258	131056	130678	123278	165940	256634	205656	139216	123719	172755	226650	226486	147969	164684
dUTP	96856.9	78035.2	75299.6	108240	133742	88967.6	108942	140900	159870	92686.1	164769	98441.2	111601	119960	84125	94209.1	85219.6	73844.1	86021.6	92705.2	119801	86721.2
IDP
IMP	14691210	13428640	8898607	13206050	22892950	18623810	17454130	28300420	27746370	28306900	20182880	19079110	24089820	21453660	16081540	14656420	9329165	22160550	14416800	13901460	16941500	15975520
Inosine	453103	324144	403932	247418	530236	270396	600896	448575	393728	434256	324775	399609	579662	630780	315209	239338	143730	315273	326779	447082	497384	307607
Hypoxanthine	249013	113836	215742	138062	344511	113737	245220	292506	266969	261648	189538	213801	363635	407647	186001	125307	151810	272991	233109	183427	252852	97510.1
XDP
XMP	33008.1	78182.5	18428.3	65261.8	67153.6	70961.8	24033.4	16798.6	24092.6	29413.4	57047.2	51620.9	13249.1	43366.2	30237.5	38303.1	18058.1	33233	16336.3	33195.2	61276.8	45818.5
Xanthosine	0	0	7129.1	0	0	1804.69	0	5909.69	0	0	897.53	4331.43	0	16936.3	7931.23	4487.67	4430.49	4490.3	0	0	592.19	5517.04
Xanthine	449251	217743	628103	317808	677790	404937	628428	627909	709051	387454	347051	450763	479847	734665	567767	346965	336444	547362	507868	698105	411919	442444
Urate	589492	378363	465902	369122	782911	424096	501309	543362	543411	348415	358266	410489	438672	789329	813707	551084	574899	441911	794540	666392	608521	502341
5-Hydroxyisourate	1801362	2597506	2448233	2376257	2954742	2531199	4186386	2251098	2995314	3189414	2289686	2511672	3024916	2405433	2409429	2854051	2563414	2855913	2579904	2753787	3563683	3091181
(S)(+)-Allantoin	143840	167166	140644	129332	190712	181393	270149	129039	132529	137766	191757	119023	164054	241122	202407	178200	153639	152132	195032	133648	200076	208410
Allantoate	0	0	763.45	0	0	0	0	976.48	1098.62	0	0	758.75	0	0	0	0	0	895.72	0	1054.96	0	0
3',5'-Cyclic AMP	42390.2	11429.7	6563.27	7983.05	7554.13	10973.9	85131.8	32615.5	15279.7	12561.4	47224	38409	8813.23	49260.8	83862.2	17547.8	18901.8	21346.2	55589.1	25789.7	38926.6	68683.7
3',5'-Cyclic GMP	734299	846159	841249	930648	1.01841e+06	849802	847322	541870	754386	955119	815376	811318	816581	698527	721963	872140	764237	780713	737505	749946	691839	612523
2',3'-Cyclic CMP
3',5'-Cyclic IMP
Adenylyl sulfate	1300289	496400	460497	809022	1.14975e+06	1.24218e+06	914709	754288	526558	296754	324067	340685	796829	384867	758229	629980	232624	618342	865799	871115	1.42961e+06	1.22967e+06
5'-Phosphoribosyl-N-formylglycinamide	389733	413366	556245	472374	697595	526795	284510	330028	381851	376851	370741	440358	357160	365220	457718	459109	473845	344965	425336	381297	347191	331733
5-6-Dihydrothymine	450692	533130	447775	454670	568745	560906	677700	504957	590851	467519	570018	579750	498937	415630	451558	548024	457003	592774	486201	535125	700218	650640
Pyridoxal
4-Pyridoxate	1019440	1063951	1077165	1080247	1045996	1096769	1077768	999346	1055851	1071675	999630	1100188	1126335	1118929	1081188	989454	1023873	1097357	1010149	1043960	1077858	1100247
Pyridoxamine 5'-phosphate	0	3067.26	0	0	12164.7	0	1872.63	0	0	0	0	0	0	0	0	0	0	5487.12	0	0	0	0
Nicotinamide	27032170	30473340	32139990	32318050	58674520	36116930	50610580	41805070	56262440	46466200	38596320	34778160	46433650	47135420	35862820	28478590	21510990	47489420	34682680	30022680	29804060	36984040
Nicotinic acid	734558	856866	702769	645154	802803	979670	2726209	5680906	1090196	734601	505265	643178	1141944	1033002	951344	548346	483538	740378	1317873	770054	1526358	2401181
Nicotinate ribonucleotide
Adenylosuccinic acid	315117	341841	309535	369464	393277	376177	324493	191849	300774	301472	382350	271961	258870	236060	192724	297120	198501	301778	264373	237452	268921	314531
UDP-glucose	139887	368420	114640	147735	180757	281452	156678	91941.5	210309	209603	278187	189514	361132	171838	123009	164820	176131	173933	194762	78000.1	120289	109944
UDP-galactose	182072	134753	113126	161295	50855.9	125982	123089	48465.2	128214	86363.2	126536	97019	144815	60116.4	53440.1	96241.9	106038	58797.1	58223.6	22112.4	76795.4	106460
ADP-D-ribose	306134	211338	216072	223462	490396	350283	487072	459592	381522	421308	387376	340863	433543	411792	397084	311932	244838	446384	329341	287665	421937	364376
FAD	2136.78	3941.98	5004.77	3561.55	4644.6	2482.37	5053.04	3126.25	2490.36	2940.27	2668.31	1363.87	1294.7	2371.22	3446.84	2225.52	881.43	4134.28	3461.88	1846.25	2393.31	3501.82
NADP+	2491.21	60423.7	4696.45	1088.58	6380.17	9040.34	3233.08	1872.81	2113.76	0	36618.1	2026.48	0	0	0	2905.98	1699.84	25544.5	2270.63	2258.63	1839.52	1893.05
NAD+	341121	318135	430744	338103	306325	347481	146929	257475	275082	298485	219360	341481	216329	154167	342670	414752	456760	323639	313576	405662	279661	217980
Phosphate	38646360	38257790	34282970	32499210	55564460	36822060	40695300	46831830	47912820	42550880	44784640	39528710	40137260	37359420	38549950	37391340	28801660	38143340	40337890	36990090	41963600	38823530
Diphosphate	3114637	3078800	2646947	2918902	5180778	3287715	2875018	4804652	3807397	4160187	3863945	3240943	3275226	3375941	3152230	3264503	2360601	3151345	3225392	2728717	3763810	3419375
D-Glucose	1593364	1589753	1103456	1539285	1558107	1155835	1954076	1201296	1684085	1335228	1763520	1248659	1510987	1653057	1618024	1037143	1333334	1309684	1653342	1273704	1940349	1861782
D-Glucose 1-phosphate	23766026	19915978	19179404	20091382	29628664	17795890	24666866	12344865	15772440	14416860	6.50869e+06	18366498	17468104	16573329	9557133	11508676	5.13304e+06	20706114	8.32354e+06	10828667	7444126	6.31023e+06
D-Fructose 1-6-bisphosphate	494176	214720	657314	428669	1069159	290901	460719	235636	176234	109446	270493	238238	91271.3	86195.3	381986	398257	432205	360677	436010	476791	978937	705314
D-Glyceraldehyde 3-phosphate/Glycerone phosphate	260265	241446	296981	287421	360742	272447	236855	235555	251054	281139	272041	278493	230434	275802	292874	262209	296324	268144	279868	290688	257195	274326
1-3-Bisphosphoglycerate	0	0	14420.5	4436.67	5045.29	3642.33	17363.4	3362.98	5559.75	2286.74	0	14904	10872.5	3333.01	9620.9	5073.07	671.126	5535	0	0	13116.8	12655
2-3-Bisphosphoglycerate
2/3-Phospho-D-glycerate	956689	683004	623167	774435	2390448	693254	882144	812437	613570	602611	859204	594612	554123	455704	711947	1034553	1194205	895873	937723	815108	843788	1013602
Phosphoenolpyruvate	8194.77	7595.81	8434.66	7502.04	36352.9	3504.39	12008	8095.65	4047.75	713.708	4613.24	5326.67	2410.03	0	8301.72	12833.1	14361.7	4921.48	7881.19	19131.7	11154.1	10902.3
Pyruvate	2855750	2801357	2337671	2536676	4276210	2963577	2878382	2771894	4630070	2861723	2978176	3051554	3044704	2968831	3024413	2099496	2000842	2068986	4173419	2513398	2834209	3464790
Lactate	295348200	290163600	274970900	277384700	460035300	294681200	346096200	333151900	375080200	350291600	373366400	291576200	358679600	347931600	264851600	274589200	174226200	304426800	320552600	253735000	308230500	279230000
Maltose/Sucrose	0	0	0	0	0	0	0	0	0	0	0	0	0	0	0	0	0	0	0	0	0	0
Maltotriose	0	674.829	0	0	0	0	13480.8	20786.9	1711.7	21084.8	882.918	26401.9	2167.37	4713.37	3826.62	1365.19	16979	23165.3	16866.5	27132.8	1060.56	17254.7
Mannitol/Sorbitol/Glucitol/Iditol	239990	225545	231063	192000	389464	317146	241161	229573	202409	210949	189240	261631	190545	155174	211195	287274	257496	293190	229343	222096	181290	195935
Ribose/Ribulose/Arabinose/Xylose/Xylulose	65221.2	32861.7	56965.7	40526.1	68451.8	45511.6	57915.6	80308.2	32256.2	22487	47752.3	17868.2	42541.9	65632.1	66817.8	19278.8	46471.8	24725.8	52574.7	17448.3	64715.4	59911
Rhamnose/Fucose	179506	175876	90452.5	141827	158640	106979	83605.4	97366.5	114547	109134	147842	140632	74247.5	113749	102694	116485	102775	69408.1	120543	123141	114789	82731.9
Fructose/Allose/Galactose
D-Arabitol/Xylitol/Ribitol	118665	47760.3	126806	74211.6	85013.2	84229.8	148713	63216.4	77284.8	66317.2	37028	39714.8	77065.9	102074	52222.3	80283	49112.9	45790.3	93237.7	87652.4	45624.2	33957.3
Citrate	3201670	3014319	2838556	2703233	4702846	3556657	3206230	4046321	4179986	4921154	3675743	3936645	2962433	4678970	2983802	3214709	3060803	2975937	2291281	3070418	3959167	3933093
2-Oxoglutarate	135433	68045.1	113649	118320	101966	121588	128623	83118.2	70809.7	75024.4	30067.6	61002.4	32882.2	98196.4	103822	90392	165138	135789	149326	79351.1	72163.9	79320.1
2-Oxoglutaramate
Succinate	8284270	8817367	17601310	6743856	5034131	5821736	8029772	5741482	3436680	3703813	6555450	4806678	3610863	3486626	6152048	11341660	8565819	5510132	6800510	7434936	5215436	5261612
Fumarate	2956815	3137285	3134116	2757735	4485086	3860527	4691772	3908677	3266299	3488214	3100123	2969781	3468205	3416769	3201659	3058141	2827978	2971150	3588639	3176020	2785276	3452740
Malate	23089440	19926200	21756800	19629140	33489840	29694010	34636890	27494610	22324520	24052430	21690900	20342610	24687130	24388220	23257850	22963440	21629360	26249530	25996540	22928060	20911900	25389650
2-Hydroxyglutarate	787003	964333	1308995	770628	1015719	840519	918676	862373	980770	911105	1002784	713620	737331	838299	836013	865626	757738	814631	870025	747608	949230	829719
Itaconate	336322	381286	529540	352634	446782	351048	372194	359204	371738	367598	424294	303350	372915	359003	373702	397883	317347	339910	332834	360468	416937	378445
6-Phospho-D-gluconate	1031154	1056403	1282477	1069408	1008794	1297984	1420861	710194	765176	1127866	1178615	688541	1001863	1188849	956323	1060930	1657099	743077	973011	964978	912419	710504
D-glucono-1,5-lactone
D-Glucono-1-5-lactone 6-phosphate	66701.2	49977.4	51604.2	49955.8	68436.6	55130.1	64559.1	27049.7	37213.6	44726	17601.4	42044	41894.6	42761.7	22791.5	27502.8	12220.7	57530.3	15329	27226.8	12985.2	10940.2
D-Erythrose 4-phosphate	326672	294896	277560	291284	397620	222241	369664	158057	199887	197003	77520.9	233018	222315	183738	130882	158379	82583.4	290567	100600	145845	92641.8	90946.6
Sedoheptulose 7-phosphate	18345	15838.2	10491.3	21211.4	62060.6	14228.5	22891	7104.39	17229.8	8421.93	1823.02	19556	14064.1	34967.2	9519.55	8607.04	2341.21	7201.98	7434.19	15230.9	9810.28	3402.13
Pentose phosphates	13342.3	23982	29195.4	21598.3	7531.03	28198.4	6735.93	57516.6	2075.93	12765.4	22179.3	22528.1	24928.2	5305.79	19823.5	22181.5	33907.6	10412.2	64996.4	37322.5	21235.7	34059.8
Glutathione	9855853	9726129	9108195	9165788	11821940	9678215	9548165	8190910	10122080	10859440	8831620	10895660	9439935	9494795	9682556	10160630	10293920	10752280	8393543	9444233	9424825	7324980
Glutathione disulfide	30041.6	14359.6	18236.1	14883.2	109625	18394.7	13146.4	18664.5	25987	20251.2	13210.6	22350.7	7091.57	16449	12753.6	22085.2	21066.3	11592.2	16286.2	20832.3	16574.7	21826.6
5-Oxoproline	1003773	908102	1247513	836871	1688985	1118325	1170317	1142975	801351	1254330	782338	821526	658161	1051110	1436525	966638	1415828	1093057	1298064	2154661	1257612	1534853
S-Glutathionyl-L-cysteine	0	3225.9	0	0	0	4322.39	0	3693.37	0	0	0	0	0	0	2984.51	0	0	0	0	0	6057.83	0
Cys-Gly	85229.1	98908.8	151710	220650	207640	132263	83319.1	75857.1	122628	194457	148185	172900	189289	99481.9	115203	168716	113594	104186	201684	98162.7	144396	149433
Ascorbate	7089606	8282318	7123608	6466074	11445070	7884080	6548344	7606638	10255840	8480724	7970170	9038127	8032126	6295228	8419191	6335564	4145907	8736754	9237465	7148272	7735034	7084872
Dehydroascorbate	1568480	1570644	2210540	1967971	1306359	1816036	1648807	1054936	1225500	1014639	1516232	1202943	897600	1192808	1149036	1286644	1353297	1132097	1437472	1177965	1053528	1349455
gamma-L-Glutamyl-L-cysteine	13033.8	28108.9	32107.1	8905.75	62660.3	38719.2	27652.7	0	20438.3	15549.3	0	0	8793.16	10412.3	18003.1	7514.65	16528.7	77164.8	18331.2	23884.9	0	7406.13
gamma-Glutamyl-Se-methylselenocysteine	11619	11588.2	16653.5	55920.1	14102.2	56355.1	65802.5	7542.36	14996.4	0	967.729	21522.5	17613.3	10460.9	2781.37	6156.89	5232.82	34024.4	7818.65	1385.95	40125.8	1372.22
gamma-L-Glutamyl-D-alanine	12394.4	18312.1	1307.33	1175.27	2511.85	11874.4	37337.1	844.723	25106.4	3232.55	9804.06	18050.8	2412.63	18606.8	10290.9	7279.22	10712.8	2050.94	6188.08	2864.27	7773.16	7447.79
gamma-Glutamyl-gamma-aminobutyrate
gamma-L-Glutamylputrescine	200254	220398	126635	228620	390376	164467	99743.4	237985	179374	191046	137477	112698	159644	204642	262948	383748	111741	233475	146673	128248	248078	205890
(5-L-Glutamyl)-L-glutamine	0	0	0	24855.8	0	0	0	0	0	0	0	0	0	3233.18	2780.19	0	2572.81	8855.6	0	0	0	543.312
5-L-Glutamyl-taurine	0	0	0	0	0	0	0	0	0	0	0	0	0	0	16888.8	0	1749.69	0	3057.3	2727.41	0	3566.28
Cystathionine	0	0	3873.57	0	0	0	0	0	0	0	0	0	0	0	0	0	0	614.608	0	0	0	0
Dimethylglycine	100537	94381.3	167005	80141.9	72259.6	138061	55008.3	60370.1	60762.4	56815.4	83133	100222	88784.3	94588.1	108262	90425.6	99183.3	126466	116018	138231	67044.3	58658.9
Phosphoserine	33141.4	28913.8	131039	38434.7	70972.6	73960.2	96016.3	30273.4	50904.3	60812.3	23280.2	53319	90265.6	75760.9	91877	67833	88653.1	104366	82580.3	64977.1	65920.5	87739.9
3-Phosphonooxypyruvate	21937.4	15289	13749	13229.6	12320.2	20941.6	25409.8	15587.1	11193.7	10108.9	10450.5	8687.35	23312.1	29149.1	15298.5	16469.8	12237.5	24060.2	14243.2	68285.6	18525.5	15403.2
S-Adenosyl-L-homocysteine	0	0	0	5475.36	16990.6	5564.78	7226.81	5837.76	5280.81	8328.95	0	0	12626.9	4946.09	6627.24	0	6626.36	0	13522.9	0	9921.1	7950.29
S-Adenosyl-L-methionine	257168	384353	200225	397313	409929	392734	341880	434064	248211	377692	509968	436972	414343	464225	337698	406464	265059	334756	390540	345563	355820	489559
Sarcosine	37487200	31648420	34339910	31024000	35267910	35716000	36560280	35028460	37240590	31589850	39195940	33211250	33878400	31218600	36065630	35939610	29112080	36736160	34487370	31134310	32775990	35272580
Folate
5-10-Methenyltetrahydrofolate
Dihydrofolate
Carbamoyl phosphate	39677	42643.9	50866.4	54902.7	31751.7	40461.6	46432.3	36807	35377.4	41467.6	53649.4	46901.5	45217.1	35211.9	43578.8	39764.9	41017.3	43007.4	50091.2	26947.3	35866	43843.4
Ornithine	170680	414333	94612.6	201982	272863	186761	191667	271996	161874	201324	186420	298158	163796	222611	284582	190875	283788	267110	275646	186504	357174	290199
L-Citrulline	1229452	1342137	1295086	1291774	1503302	1233991	1753891	1445341	1409488	1692530	1276174	1106990	1447240	1272104	1160882	1172194	1202222	1342117	1449933	1139812	1202954	1167364
Argininosuccinate	0	0	0	0	0	0	0	0	0	0	0	0	0	0	0	0	0	0	0	0	0	0
5-Methylthioadenosine	92753.7	54351.4	112145	163660	165987	186282	108951	64158.6	98910.5	222309	110166	71006.7	79214.5	135022	64767.4	224473	228101	224540	102631	136120	169766	67516.3
Cadaverine
Putrescine	148098	172988	196045	128666	77503.7	219042	193744	324954	38497.2	53199.1	34571.7	102640	107024	44998.2	113281	13979	109253	86612.2	156423	111738	48987.7	300615
Spermidine	1837225	2932559	2250183	1725290	1039512	2199139	5246500	12902570	2778673	1749783	1277168	1961444	2979714	2716627	2228564	1973337	1892289	1997954	2229991	3286486	2940698	6977102
Spermine	329601	451473	101332	162384	172592	503838	1876786	4482262	832920	357680	97986.3	554940	543313	501384	719699	364667	616216	723302	19569.1	753417	924297	4501838
N1-Acetylspermidine	0	0	14434.9	5756.68	57872	0	25444.7	0	0	32271.2	26337.2	0	0	10735.4	0	51815.6	0	75154.5	57949.9	83904.7	43661	0
Atherospermidine	0	0	0	0	19592	0	0	25530.5	0	13700.3	11324	12460.7	25011.4	0	0	0	0	0	6377.8	0	19599.9	0
3-Hydroxyisobutyrate	1371748	1182127	1044523	1090993	1242245	1198830	1284642	1219657	977327	896881	805875	901594	888912	921358	1103976	1066538	885829	1098601	1118717	924367	779590	829270
Methylmalonate
Propionate	35729.5	60606.5	44015	65083.4	36674.2	38700	29396.9	24958	31697.5	38414.4	40092.9	27929.8	64841.6	21520.2	32812.2	52915.9	44954.4	23375	40304.7	21040.6	39710.6	19899.5
N-Acetylneuraminate	0	0	0	7350.64	0	1846.25	0	6793.81	0	4274.68	0	0	0	0	0	0	0	8731.38	0	0	0	0
N-Glycoloyl-neuraminate	4143.17	5855.16	0	0	17828.5	22725.4	26517.8	14820.8	844.701	0	2072.17	14096	5081.16	54511.8	7791.89	11244.8	18677.3	4778.98	21865.6	3036.46	11671.1	14534.2
alpha-D-Glucosamine 1-phosphate	0	0	0	0	94416.6	0	10490.6	13364	10555.4	0	1629.22	0	0	0	0	0	0	0	0	0	4456.18	26476.4
D-Glucosamine	14460.6	15758.1	5773.9	8936.09	10017.4	3995.9	9511.99	3125.42	9318.3	6466.32	15948	20508.3	6554.45	8062.1	7795.14	5234.72	4879.81	7284.74	6437.02	10488.8	10367.8	16436
Glucoronate/Galacturonate/Fructuronate/Iduronate/Mannuronate	2420.11	1834.99	4515.4	2670.22	3792.88	1224.31	3591.47	1832.93	1243.57	2974.7	2259.85	1205.2	4279.28	1019.37	4460.33	2140.5	7368.03	7832.57	1648.5	5569.05	2719.62	2191.39
UDP-D-glucuronate	0	0	1638.49	0	8244.55	0	0	0	0	0	0	0	0	0	0	0	0	0	0	0	0	0
UDP-N-acetyl-D-glucosamine	51892.1	60170.8	94204.2	75063.3	115411	70497.4	37632.6	75784.5	75032.5	61527.8	67744.1	68315.2	63379.3	56556.8	42688	93236.6	91138.5	71960.5	70549.9	75176.9	60864.2	79852.3
N-acetyl-D-glucosamine	1152.29	759.37	1835.06	1095.24	1366.4	1073.2	1361.51	2873.72	2293.93	1964.31	7252.14	2659.13	1524.86	2279.17	3069.03	2121.73	13386.3	1283.48	1210.41	2347.05	3578.11	1763.49
CMP-N-acetylneuraminate	24712.4	18600.9	5471.67	5994.68	20849.7	11734.1	5390.34	3409.53	9025.77	0	14608	7344.13	5308.93	9848.22	2212.12	15145.9	9500.46	6182.06	10287.8	6479.6	4595.93	11274
Acetyl-D-galactosamine
Glycolate
Homocarnosine	131222700	159500900	87092240	105535800	119374600	149610200	100050300	116703000	169635800	128615600	158220100	133245400	147378000	115560700	117203000	133780700	120273800	141350200	111283800	117340400	140599700	129642500
Asymmetric dimethyl arginine	504192	718991	700469	766729	1358445	723368	975280	697505	601630	779527	395383	884379	789642	820051	958942	729107	588044	1130650	596321	644110	802734	678643
Carnosine	101942200	125663000	61676260	80636680	91058620	114516800	70560620	89878230	93317670	84941640	97491930	91855290	80450890	79738660	76325830	84056300	79350420	85288160	73105100	81068620	72342010	86537980
Phosphocreatine	44727.3	151975	1748734	182830	42398.9	18080.8	30889.1	13442.8	15985.7	36040.1	200409	559418	18946.8	8952.44	77674.5	231113	1767786	106022	33437.7	31782.8	15600.6	120485
Creatine	4275140000	3266029000	3894687000	3665978000	4583971000	4224695000	4183789000	3653111000	3877115000	4360948000	3903595000	3836044000	4330595000	3903807000	3932234000	4155548000	3716685000	3698715000	4103971000	3815076000	4358478000	4036992000
Creatinine	26172980	23558500	20771840	23471550	30261620	24384780	25111730	21661190	23609890	26293190	25130820	23348590	21042180	23998350	24601390	26710410	23257210	23357000	25644740	21228720	27220050	24726530
4-Acetamidobutanoate	423195	493932	187650	214523	568996	188033	561469	176276	24241	26819.2	220139	250487	336700	227540	179953	40029.4	138201	129662	227985	470975	80944.8	129751
N-Acetyl-L-citrulline	42677	42129	17497.2	83188.5	23323.6	19555.2	16868.9	20006.7	40581.7	47579	31854.1	22882.7	44324.8	38966.5	31902.3	34247.2	14645.8	22296.6	28081.6	32858.1	67616.7	20467.8
N-Acetyl-L-ornithine	6640.1	12700	5587.78	9937.62	13042.6	13506.8	6052.87	6182.39	27687.6	14065.1	10703.1	7170.59	14560.8	79920	13968.5	13041.3	9416.13	8203.14	6850.8	13544.5	34836.6	8088.45
Guanidinoacetate	2424.59	4089.79	87062.2	4106.41	112437	2760.97	109786	43971.3	52224.5	3004.5	17187.3	122700	10765.1	3055.3	21030.4	34711.5	2564.01	29512.7	27659.5	51775.2	93732.1	78183.3
trans-4-Hydroxy-L-proline	59542.1	170181	44244.2	168262	223624	57152.1	99230.7	57131.3	47293.2	64722.7	55964	59346	71194.5	305565	58104.4	55948.1	144918	38105.7	43788.6	137397	0	57497.6
N-Succinyl-L-glutamate 5-semialdehyde	732.962	41415.2	37857.9	688.403	180558	47510.9	83612	80689.9	66436.3	19624.5	0	21866.1	33108.9	49376.5	56736.9	81354.8	71521.7	137974	38848.2	78521.1	71115.1	43642.1
5-Aminopentanoate	1542608	1477046	1633787	1576780	1797939	1379115	1298056	1449050	1197025	1184572	1107786	1268795	1135676	1198849	1549412	1570387	1160918	1360590	1539684	1372578	1207092	1310359
Pantothenate	1665304	1231707	1341990	1389663	2992025	1173493	1481668	1094648	1282672	1171798	1341044	1071382	878373	849468	963849	973280	591606	1018638	1069095	1029415	1583605	1458385
D-4--Phosphopantothenate	0	0	0	0	0	0	0	0	0	0	0	0	0	0	0	0	0	0	0	0	0	0
5-6-Dihydrouracil	1395641	1381956	1253507	1336559	1671617	1458481	1355207	1522640	1206530	1277191	1389541	1296540	1411884	1456882	1040766	1646328	1326124	1227857	1494170	1086627	1371594	1377682
Pantetheine	21229.2	18655.6	17589.5	18693.8	26707.2	20882.4	17214.8	19464.7	19609.4	21276.9	19966.8	21164.1	19751.7	16520.8	21253.5	17260.9	20983.5	18543.2	19063.5	18212	19751.7	18431.3
Pantetheine 4--phosphate	15024.2	8090.77	13939.7	15943.4	27137.4	30644.1	23332.6	28507.5	63283.5	70575.6	46589.2	37172.3	25847.3	45595.7	28751.2	22198.2	18371	49395.2	26046.2	21920	45570.6	33012.5
Taurine	297611700	293158900	304766200	293389100	378014800	306532300	334844100	279514800	303367800	281502100	306687200	294678100	302044400	284671100	274326600	298869500	243200700	308413700	301622600	280446100	286506500	302002000
Hypotaurine	146567	190092	71959.8	82998.2	142036	78415	65066.8	124535	115920	113171	90944.4	100407	96247	188626	133431	179633	74338.8	98932.5	146836	180633	103300	126355
2S-5S-Methionine sulfoximine
L-Selenomethionine
3-Sulfocatechol	22445.9	15061.9	12766.2	8322.36	17700.1	8670.65	13251.7	8848.92	6067.21	4844.24	5508.63	6230.27	7203.77	11142.5	16628.4	12926.2	5901.81	7411.72	19865.6	11662.5	4700.2	11676.7
L-Cysteate	3191.39	1942.8	880.731	785.974	1143.66	2159.33	824.439	1639.37	918.56	3046.3	1360.33	1319.35	1533.14	823.196	3560.08	1234.96	1897.71	1324.72	1080.76	1544.14	877.468	1964.19
L-Methionine S-oxide
5-Hydroxyindoleacetate	25454.6	14120.6	6696.94	16591.7	10449.1	19392.4	4706.55	3684.43	5323.43	10914.6	6120.6	14633.3	6267.92	16174.3	4864.8	9962.83	17542.9	15630.5	21955.8	16338.6	12331.9	12265.2
3-Methyldioxyindole
Indole	121856	115514	121954	107515	137510	196764	95146.8	77377.9	204760	101609	93234.7	79260.7	87849	96016	94022.1	97774.3	84785.6	98183.5	107315	90992.2	91243.2	98245.4
Indole-3-acetate	47228.4	6550.49	2219.29	38957	0	0	0	148009	26630	36953.2	0	14919.2	27659.8	0	0	0	0	0	84312.7	28024.6	0	2648.52
Indolepyruvate	0	17560.3	6013.94	1506.07	9790.37	18931.4	44321.6	7241.6	2474.66	19554.2	1367.06	25713.4	0	104143	2928.64	19557.2	1839.59	104510	20588.1	2135.06	11710.7	3861.26
Indoxyl	127462	135315	72588.9	79137.1	104002	84311.6	108030	72774.8	64569.6	64233.1	47926.8	55730.7	100462	57212	74706.5	57102.6	62156.5	63864.1	122773	55721.3	48421.1	70459.3
6-Hydroxykynurenic acid	1518.52	1613.94	0	2627.22	1988.15	0	1628.71	1871.72	1745.43	0	0	0	0	1462.84	2171.22	0	0	1241.57	4942.82	0	0	3714.46
Kynurenine	16724.7	16850.9	18095.5	21031.1	47888.3	19863.3	12667.1	13328.7	17489.1	13162.1	21283	13533.7	13009.1	11529.3	22713.9	17730	10219.1	10109.2	18767.4	9875.54	13382	9066.52
Quinolinic acid	11775.3	55553.2	19128.4	19921.8	80070.8	14550.2	47123.4	28428.2	20195.7	28085.5	26600	26419.2	26119.1	13166.8	78159.2	49874.2	4678.39	46300.4	67405.1	31984.5	7109.46	3082.65
Anthranilate	35925.3	64883.7	35290.6	177005	216663	196634	98383.1	70095.2	65564.8	54615.8	41265.6	65900.3	76633.2	29921.1	110702	46059.7	92799.8	111152	43454.9	59020.5	0	33800.4
Picolinic acid
g-Oxalo-crotonate	852.935	0	0	0	0	0	1149.7	7763.51	4351.66	6932.48	0	0	8869.17	22406.5	0	2060.72	865.461	728.086	5491.71	2138.08	0	0
2-Aminomuconate
8-Methoxykynurenate	0	2684.36	0	2102.16	23131.8	5662.38	7486.73	0	1744.76	5730.89	0	8222.17	0	32279.4	3550.82	1965.64	2003.77	19849	18010.4	1076.86	0	3409.2
Dopaquinone
Phenol	232815	122558	219350	104824	112034	213650	484407	890138	197721	167776	246160	142772	140082	106201	99877.5	150968	78800.1	89441.5	361644	75357.6	184348	325643
5-6-Indolequinone-2-carboxylic acid	157452	200203	188026	163446	157670	118295	180679	257403	222993	167351	105937	252418	261788	203333	354706	176851	261606	189182	371410	270905	212137	210225
3-4-Dihydroxy-L-phenylalanine	18433.4	62011	45601.4	36320.7	19402.4	26393.8	30168.5	25523.5	23608.6	30217.1	871.89	22641.6	22125.4	32949.7	50715	20551.9	47802.9	71086.8	31355.5	27543.6	21300.2	17853.9
L-Metanephrine	15379.1	10286.1	10781.3	13752.3	5506.26	25500.9	8387.91	9080.04	10451.8	15218.4	9343.78	9790.75	8572.08	12074.1	11372.4	10624.4	11619.5	5234.68	14768.8	9733.84	11426.5	11844.9
L-Normetanephrine	585462	524093	1.20122e+06	273696	510048	624629	545202	558491	870355	667513	578027	1.2161e+06	335173	689940	973809	892071	1.07581e+06	720637	771918	1.00716e+06	740921	611807
Indole-5-6-quinone	9541.07	9272.57	5026.22	8216.42	3990.83	7125.06	3103	7634.02	18448.7	6185.41	5900.47	9306.05	7747.1	5615.81	5842.57	6647.61	7073.85	8373.3	6145.78	5987.03	7389.71	6458.9
Homovanillate	4093.07	50366	94823	96970.7	1131.73	79794.5	17571	397150	4304.65	0	19178.4	2358.72	3965.8	0	0	20987.3	32889.8	2989.16	237791	53120.1	2648.42	47519.7
3-Methoxy-4-hydroxymandelate
4-Hydroxyphenylacetate	37382.3	55322.9	31971.7	22885.4	231297	46318.6	41355	14679.2	121050	12907.3	15291	15478.9	17850.2	18874.5	25943.7	23607.4	22663.5	20384.7	21897.3	15475.3	20890.4	15862.8
2-5-Dihydroxybenzoate
p-Hydroxyphenylacetylglycine
4-Coumarate
L-Adrenaline	585462	524093	1201217	273696	510048	624629	545202	558491	870355	667513	578027	1216102	335173	689940	973809	892071	1075810	720637	771918	1007158	740921	611807
L-Noradrenaline
Dopamine	9979.94	20758.3	12102.3	25583	25833.9	35039.8	20009.1	21025	15487.6	21183.9	19717.1	19157.3	20575.9	23596.1	8610.11	20565.4	8792.05	17817	24957.6	20266.1	18977.8	19478.2
Serotonin	7806.86	4019.8	3945.5	2682.36	4219.97	5784.06	3462.08	6070.35	3769.7	10727.5	2846.25	3607.94	1062.86	2040.34	3371.38	18455.8	2059.02	2192.65	2426.14	2446.3	7471.83	2997.34
Ectoine
3D-(3-5/4)-Trihydroxycyclohexane-1-2-dione
L-Allothreonine
1D-myo-Inositol 1-4-bisphosphate
sn-glycero-3-Phosphoethanolamine	22024.1	7852.06	7490.18	5601.04	6072.5	4268.14	4328.23	1456.49	7089.36	7608.38	1581.38	4931.42	2430.78	10185.2	5694.22	3342.89	9143.29	27212.8	15884.4	3565.93	12910.1	5267.12
Glycerol 3-phosphate	2917343	3284185	6014958	3508465	1716852	1605029	2193902	1568786	933348	1329830	4571285	2122008	1204074	986682	2387913	4399577	4561596	2226802	2618404	1998538	2495418	1560486
Diethanolamine	44836.8	135493	94555.6	114744	152942	124131	284148	75382.7	106288	114653	83937.1	91565.4	80866.3	63526	69254.2	190272	50434.2	112810	94717.9	81584.7	78949.4	143156
Triethanolamine	27676.7	122339	38862.2	24255.7	1013676	25716.6	28779.6	78682.4	113819	48738.2	53993.4	172672	69043.7	426377	26648.6	32915.6	119084	230474	61187.5	316148	79752.6	71953.2
Phosphoethanolamine	125637	87561.7	163904	109846	55992.9	72645.1	110079	175810	124293	108599	75192.8	131501	47621	163937	216904	149306	225422	141226	164972	144416	215878	119979
CDP-ethanolamine	0	0	2932.09	0	0	0	0	19669.4	0	0	0	0	1719.67	0	0	0	11966.6	0	0	0	0	0
N-Methylethanolamine phosphate	7852182	8061666	7219154	6462522	7502254	7947222	6888348	5817546	9699711	10544800	9558125	9964716	8695577	9197066	6966126	7681502	6707488	9357977	10705560	7929196	9486389	7385754
Phosphodimethyl-ethanolamine	38869.3	38928.1	67003.3	67516.8	21177.1	30376.3	69407.7	53563.5	23387.8	59545.7	35397.7	58160	13172.3	29023.8	19999.9	57765.1	25132.5	33836.6	43230	44003.2	23464.1	51525.7
CDP-choline	0	0	2086.63	0	0	0	0	3319.76	5313.54	0	0	0	0	0	0	0	0	0	0	0	0	0
sn-glycero-3-Phosphocholine	15689.3	9327.38	4048.69	89080.3	62536.6	15903.4	23937.9	48341.3	4479.67	44884.7	18843.3	40436.9	5115.14	37521	56382	18548	19296.2	31805.7	14229.2	41459.3	21456.9	49341.6
Acetylcholine	3922675	2944801	4053525	2490027	4297850	3555587	3075771	3166859	3187331	3897149	3464017	3949959	3986616	3604287	3019351	3676589	2906728	2791114	3802660	3490546	3483431	2712142
Acetoacetate	360622	257493	276041	283785	452570	212329	296102	259189	382221	150304	376540	229238	242098	392394	352984	276902	252564	370901	454134	275157	297451	325507
Beta Hydroxybutyrate	1.18448e+06	995009	869817	914731	1050316	1.01171e+06	1.09694e+06	1029771	799114	708671	626154	711274	710348	739251	929725	866608	706968	918685	922487	731398	595239	647176
N6-N6-N6-Trimethyl-L-lysine
L-Carnitine	63206850	60607870	71533570	50748030	59767560	75087610	55843480	50496710	69142920	88968900	86020450	82226280	47634740	56570000	50903800	71125000	62854180	62244980	57217100	57445310	76502630	56404200
AC(2:0)	67473260	74122980	75930500	63479730	72958740	73338220	79027490	62905700	66582360	98680220	82877060	77239640	81896950	80004220	61932250	68654170	54851720	51907610	70433410	56067410	82295100	61185760
AC(3:0)	851191	1.23105e+06	1553209	790810	1.06889e+06	1.59818e+06	1.46862e+06	826690	1151042	1.76986e+06	1.71548e+06	1.36028e+06	904471	777814	1.34311e+06	1.22268e+06	982168	718208	947742	899545	968038	1.04722e+06
AC(3:1)	26213.6	14636	22776.5	15271.1	19401.7	46639.5	23223.3	9340.06	17583.8	15545	14741.2	9405.91	11987.3	11621.4	11954.5	15651.5	13438.3	12152.2	18806.5	12161	11662.3	15416.5
AC(3-OH)	12310.2	9215.85	29802.9	21864.7	5568.17	121770	6038.92	6266.74	9704.17	13311	8256.17	7073.15	7931.25	14004.7	5591.78	7798.04	6197.5	3052.27	4780.39	4620.12	7491.21	8207.42
AC(3-DC)	2763.34	11958.2	22580.3	19332.4	4772.53	9288.6	1985.14	10523.3	8366.75	10802.5	28425.8	28844.3	4669.48	2086.21	21318.7	940.485	12900.2	7861.63	5181.05	0	2285.53	2794.25
AC(4:0)	1990168	1257656	1397613	1333738	2635955	1543796	1561578	1159323	1242659	1410207	1305316	905277	1038613	920923	1258395	1942527	735088	958095	1480790	975214	1430898	989995
AC(i4:0)	2155205	1512056	2022792	1559284	1828141	1748053	2028186	1766429	1290754	1724115	1804611	1184921	1593318	1547463	1706784	2466959	1537651	2110669	1695424	1536774	2085203	1604608
AC(4:1)	30141.8	37869.9	27825.4	35405.2	37466.6	28455.4	43952.3	32258.7	29430.5	27750.8	29755.7	34767.7	33621.5	33816.4	39877	33632	36448.7	33848.2	41132.3	35241.6	33906.9	31799.4
AC(4-Me)	20866.3	121034	123357	269175	124245	445610	18830.1	8018.5	7562.37	39643.5	133412	174285	7546.92	7365.98	5153.74	255482	242956	5885.56	259008	6465.77	7298.34	6176.12
AC(4-DC)	54935.8	60823.6	403268	47978.4	100561	239185	151271	100433	47646	107565	201279	143881	88467	98731.6	44116.7	190253	95270.9	108351	47458.3	102894	55026.6	54337.7
AC(5:0)	425135	565821	612591	563963	1163096	928676	517287	463997	396624	442108	465293	762228	268896	357619	390213	701115	433696	491949	319423	399951	422741	411143
AC(5:1)	74263.9	123657	121802	123713	234609	147286	79545.7	59109	48157.5	61972.6	50144.7	123231	61076.8	77883.4	51459.2	120818	105943	79641.4	49949.7	32307.5	25843.6	46773
AC(5-OH)	821754	769467	1313174	751472	1428096	1099543	818351	603914	863802	1133520	667812	1301786	798406	1035879	1106156	895179	701402	663901	1036209	768025	740568	998002
AC(5-DC)	0	0	0	6172.41	3894.5	0	1901.31	0	0	1205.64	0	2297.65	1576.01	0	2542.96	0	1973.37	0	2440.41	2239.72	2114.58	0
AC(5:1-DC)
AC(6:0)	1957582	1316332	1893937	1210503	3459438	2429221	1556636	1268893	1435545	1260378	1037013	1286407	985717	2129834	1709386	2000042	893816	1800640	1931806	1797403	1086972	1043918
AC(6:1)	50902	45447.6	83991.4	53117.8	107005	75158.7	81174	56232	47823.5	44024.1	41049.5	59700.1	47381.2	74675	48391.4	56936.4	29223.5	53090.9	64541.8	62614.6	46268.3	39274.1
AC(6-OH)
AC(7-Me2)	88303.4	89819.6	238991	85128.6	293416	169291	500627	98951.1	86633	101394	65155.4	104642	49423.4	77958.6	82212.4	52813.2	48213.7	82104.9	102565	81289.6	66770.6	74041.9
AC(7-DC)	1032.19	999.868	1376.17	0	898.713	949.569	0	0	1299.93	924.233	1457.66	0	949.325	1814.56	1008.73	1282.73	0	0	0	2844.13	1028.98	1456.87
AC(8:0)	1208157	765887	2462172	974738	2546246	1914485	1486301	1514568	880292	726852	676300	912779	849461	1869116	1789633	1186668	1171782	1743084	1942586	1930032	810486	1123477
AC(8:1)	205613	159458	304270	137679	305858	228086	247162	177227	169414	150462	144162	221168	118164	246836	185493	174918	125210	211739	227992	206209	132149	135324
AC(8-OH)	245408	266908	329482	326675	640186	427816	300655	289446	317485	252869	311565	333984	191381	412541	325102	367075	239790	310861	413592	359300	183279	199327
AC(9:0)	88303.4	89819.6	238991	85128.6	293416	169291	500627	98951.1	86633	101394	65155.4	104642	49423.4	77958.6	82212.4	52813.2	48213.7	82104.9	102565	81289.6	66770.6	74041.9
AC(9-OH)	14940.6	8236.33	20962.5	8949.69	37220.1	6671.3	29622.1	8180.27	9749.9	14281.3	9694.94	15183.2	6456.81	13616.7	11102.6	10176.3	7863.33	17102.1	17568.5	12968.9	8039.21	10237.4
AC(9-Me2)	24543.3	31043.3	78671.5	29577.5	122459	49334.4	98303.5	31486.6	35281.2	24327.2	24535.6	42255.1	25753	50293.5	44495.8	31035.3	33466.1	71303.9	79185.1	68504.3	25697	34081
AC(10:0)	1254121	1189243	3542323	1140065	2562855	1849071	2806312	1641510	948945	747046	806914	922828	954379	2114143	1814340	1325886	1334950	2198499	2048081	2325472	988691	1505386
AC(10-OH)	399993	269482	754022	360020	603538	544824	631144	457633	440033	378840	289143	411037	338436	808028	504700	352909	308594	618328	570437	528132	337426	435584
AC(10-OH3)	12176.2	7926.25	23103.7	10879.7	24120.4	9179.17	17302.6	12117.5	14314.4	11561	7172.02	8218.5	7644.38	17781.5	3508.41	10949.8	7858.67	18048.3	15516.3	24104.2	10796	8074.8
AC(11-OH)
AC(12:0)	2154038	1799933	4354754	2070407	6638946	3035255	5634368	4014893	1958191	1738525	1454738	2329551	1751045	3507708	3998135	2066289	2132231	4208582	4023037	4447375	2017419	2813973
AC(12:1)	615592	648702	1771624	665027	2076539	1214567	1428998	1098321	876391	615539	604138	1002403	718336	1575447	1396289	1008317	862933	1720387	1726406	1688056	801018	1111170
AC(12-OH)	326885	342940	707763	282020	688566	463386	693621	499580	402054	338390	270314	324337	356799	664142	397346	310833	289375	650654	498661	467703	336269	415776
AC(12-DC)	3934.22	5410.38	12342.9	3371.73	13377.5	9674.27	10579.2	8241.39	7251.62	11564.6	5306.31	10381.4	0	6479.55	7827.54	12485.2	5814.8	2290.64	11776.1	10122	2783.61	4822.72
AC(14:0)	5879372	3850676	12385990	4126362	12212500	7824010	11430970	6409512	4070627	4271768	4086743	4459776	4943122	8349848	7079558	4665886	5119934	9186576	11635140	10417340	5519696	7540770
AC(14:1)	4684064	2778742	7990744	3907241	8357626	6333756	6495334	6555084	5014514	3545165	3551869	3644145	2839565	8597902	6407532	4652602	4560978	6911050	8506269	7245150	3680355	5719300
AC(14:1-OH)	581549	485819	1005693	504621	1228164	870771	855255	728983	889856	586190	488680	626526	554004	1402128	682481	700756	495400	1028488	784314	1008477	643182	757663
AC(14-OH)	447114	385746	1110376	477266	1165920	553668	1372584	893907	480232	434040	325454	517034	561121	944478	586797	422329	399947	1128305	855573	883634	431636	632812
AC(15-OH)	289948	160921	421989	163724	630229	311459	421355	314977	137818	197547	130836	157788	239451	343417	366405	224805	212124	288057	407273	442980	161126	358223
AC(16:0)	12381349	8905394	23084872	5.74509e+06	40106936	15844493	25786274	19960234	8.08219e+06	6329766	5.71662e+06	10316189	12339920	16301299	23795146	9375589	10039264	16149476	30185002	28919134	7456402	17183960
AC(16:1)	6263984	4227592	11571280	5496470	15683340	7539670	10627710	8554368	4339446	3747727	4324710	5274786	6125108	12225700	11985400	7641858	7545604	9226491	15243730	10274720	4813778	10618680
AC(16:2)	2086694	1454356	6737602	1711158	4834618	2887574	6982482	3608162	1642762	1349032	1737154	2501231	2793951	4813968	3365683	2994129	3203324	4419928	6079942	5039258	1979927	4201196
AC(16:1-OH)	792812	554052	1193444	909236	1619022	1251677	1729368	1349110	1163534	715411	864220	791168	1146049	2084969	1249449	1044424	911547	1733276	1821125	1558894	815178	1227264
AC(16-OH)	1335773	993468	2489150	868070	2460782	1833368	3104934	1510252	911717	1030096	961360	1244764	1667730	2125708	1349231	1175150	1225759	2319989	2637576	1939159	1136091	1652182
AC(17:0)	261728	121087	299131	104724	489138	227471	355875	278481	103889	86724.8	106305	132095	123210	288806	411457	183023	198436	413124	501540	449282	181213	261999
AC(18:0)	2897803	1841373	5344196	1620936	6620602	2428724	5194430	4304434	1210208	872327	925163	1410140	2356235	3861028	3345967	2296138	1589844	4010772	4384232	3813160	1153408	2532460
AC(18:1)	9876371	6498786	17659754	8.14098e+06	29258874	10343211	23425424	15839769	6369648	4.96211e+06	6106484	9011859	15334256	14649709	23809368	11073781	10169872	20640024	36489836	22451170	7.83515e+06	17647838
AC(18:2)
AC(18:3)	1030717	617151	3483569	731024	2157254	803601	2225950	1129772	531436	494026	545295	822501	954531	1523630	1428962	845492	1143122	1757140	2846096	2266591	758878	1812705
AC(18:4)	44542.9	37084.2	108364	46322.4	85545.7	30269.1	122057	54301.2	37389.2	33002.9	45246.1	62221.1	61657	78888.2	47844.1	49669.5	47062.5	72461.7	94114.6	97157.7	46801.8	72736.4
AC(18:1-OH)	1616180	1128323	2450381	1202849	2554792	1554948	2616746	1948599	1295113	1197118	1199664	1159469	1675823	2519278	1581715	1683525	1257518	2668498	3308008	2436193	1224123	2085139
AC(20:0)	109318	42228.3	139385	57109.9	180606	61097.3	215758	170445	42314.8	26987.8	17955.6	32916.2	62916.6	109923	128978	84781.6	73048.7	172923	167525	137513	34185.9	70668.2
AC(21:6)	43020	51232	86972.5	85764.6	145610	107335	111417	99100.8	89454.7	96229.9	94750.2	110698	102173	135890	92786.5	53164.1	55039	60639.8	115568	119460	58371.1	206315
AC(22:5)	66629.9	40396.2	243098	77485.3	254214	68356.6	215099	166838	69791.2	65552.3	49618.5	75447.9	60679.5	153825	123705	54045.4	57089.1	106713	177930	224891	49498.9	103640
AC(24:4)	6683.07	4014.27	14804.9	2962.85	16960.2	8663.33	16992.8	18094.8	5251.62	2113.63	1693	2748.17	5631.2	10869	8789.01	7215.6	4841.32	8870.9	12345.1	10333.5	3193.58	1255.71
FA(4:0)	145374	82395.3	116480	104565	63731.4	123981	93182.8	85653	133892	129139	117343	84288.8	96347.8	129225	138416	95091.5	165536	127755	75398.1	99805.1	100686	110615
FA(8:0)	814908	884574	1150558	1045392	1133424	1295771	801556	745420	1208041	898663	837035	639345	659490	717907	648250	694764	591205	621393	633264	630079	645047	591220
FA(10:0)	599768	532638	1399899	900088	619433	1612624	572547	510861	1041808	850594	684915	536290	488750	533393	492838	513293	550808	512787	559426	539731	532443	516483
FA(14:0)	1304189	1404274	1191672	1233803	3640019	1252055	1760100	1303105	1816844	1563609	1425648	1243764	1288029	1532979	1876895	1138108	2181889	1608431	1496322	1739816	1380499	1542621
FA(16:0)	20381120	26328660	17192990	20189570	92913980	28627800	59531180	31248920	42922070	31637580	21661480	29670470	35725360	33403540	38723360	20850060	35296710	36250200	35044360	30563000	29350980	34255080
FA(18:0)	19227930	26509940	15304220	18375230	89790180	32886190	58938810	24157500	32020060	27519020	17468670	25164390	31461540	28972800	22934820	17389560	20984400	28753020	21816640	20019270	19875220	26847430
FA(18:2)	5458768	4110431	4088340	5282810	16208230	6808976	9012243	8600630	9545692	6920388	7568174	8463689	8769947	10428260	31050970	8643457	20020150	18396230	18559940	22083430	9429376	10927840
FA(20:3)	291597	393110	328810	413781	939734	464501	652378	527926	658088	658537	544690	610460	573838	686905	739795	448865	615363	691029	810791	648912	562528	640238
FA(22:5)	477281	386130	396974	595948	1213872	524852	895227	728471	1047567	824532	799638	751893	873556	895476	855833	411458	738387	936654	807723	714526	592897	748167
Taurochenodeoxycholate/Tauroursodeoxycholate	2656.17	4599.1	2947.16	3445.36	7078.53	2393.07	2902.26	23372.2	74021.9	31009.1	11584.1	39774.4	11176.6	2946.34	10852.6	31563.4	17031.4	4251.22	18419.8	2828.07	7576.8	7758.28
Glycochenodeoxycholate	0	0	0	842.63	2459.11	0	0	0	0	0	0	2920.23	0	805.23	0	0	960.17	0	0	0	0	0
Sphingosine	261186	206490	227047	260222	365670	318094	371289	383028	234508	435641	271248	290965	216884	291490	536698	289489	426764	279968	428634	767134	567179	495286
Sphingosine 1-phosphate	47956.3	56100.1	70911.3	71962.7	67080.4	60170.6	49683.1	104857	22115.1	44479.4	53002.6	41042.5	27086.8	18061.6	34458.2	45445.1	35295.1	37704.7	56024.7	36823.5	46968.6	86566.8
Sphinganine 1-phosphate	6697.87	8183.85	2969.72	4405.85	5019.07	2694.59	2733.25	11172	0	0	2149.92	4818.43	6357.66	0	2206.51	7042.64	2732.2	2619.97	2585.24	5717	7767.79	15060.6
Biliverdin	3910.45	0	0	3910.98	0	0	6511.26	0	0	0	2767.14	0	0	4699.84	0	0	4077.19	0	0	0	2186.07	0
Bilirubin	0	0	0	0	0	0	0	0	0	0	0	0	0	0	0	0	0	0	0	0	0	0
Hemine	333626	462064	315348	220201	455925	288191	373106	149676	421761	320202	274258	200091	418319	214831	221162	476354	282882	291051	385044	162529	390857	203219
N-Acetylmethionine	25454.6	14120.6	2021.39	16591.7	10449.1	19392.4	4706.55	3684.43	5323.43	10914.6	6120.6	14633.3	0	16174.3	769.48	9962.83	17542.9	15630.5	21955.8	16338.6	12331.9	12265.2
N-Acetyl-D-phenylalanine
N-Acetyl-L-aspartate	393400	325398	384707	380400	269004	497360	646302	482083	242517	438025	390960	314993	189985	303514	371130	300596	469059	443645	299339	399049	992547	528723
N-Acetyl-L-glutamate	34229.4	37545.5	37562.2	23711.2	27968.3	28914.8	25774.5	31250	32387.1	27191.7	28378.2	20660.7	30811	20022.2	20328.6	25380.5	33899.8	34465	30248.9	32203.4	25149	15057.8
N-Acetyl-L-histidine	18382	5397.24	20083.5	0	6868.31	15182	8955.06	10047.6	1763.37	3483.86	6810.47	14271.6	17035.9	915.14	695.28	3840.84	17355.2	0	5650.51	1338.76	5991.92	13367.9
N-Acetyl-L-leucine
N-Methyl-Histidine	856153	1.07282e+06	594705	836216	922787	840449	699786	699414	835085	807984	871622	762723	744929	817047	678806	750002	653609	844440	658142	787802	987273	797568
N-Methyl-Glutamate	174527	198953	100195	124766	161400	165746	181465	127193	114325	106211	199116	141116	95645.2	110961	123202	114463	115233	118591	116415	141199	114866	139118
N-Methyl-Aspartate	3.51496e+06	3.47555e+06	5.90219e+06	3.28213e+06	5.45427e+06	4706432	4.94336e+06	3726204	3.57542e+06	3.49234e+06	3130457	4121370	3.49999e+06	4.18297e+06	4.40939e+06	4.80753e+06	3.9145e+06	4.91145e+06	4736355	4093593	3.30122e+06	4380524
N5-Methyl-L-glutamine
Dityrosine	0	0	0	0	38053.8	0	0	0	23971.4	0	0	0	0	0	0	0	0	0	25346.2	0	0	0
methylglyoxal	304167	354593	167410	197370	116119	198853	125921	192319	280640	270649	287578	85108.9	206121	175830	187995	261717	163133	161661	173544	160595	206530	228071
12(13)-DiHOME	126870	133744	132026	123166	395191	144834	148042	157721	155203	124841	113290	112070	114667	155334	211280	154679	185447	162273	174729	175456	170396	164981
12(S)-HETE	611736	192094	115568	227022	569625	136256	338405	318959	718528	160733	256162	283258	284788	305489	306096	213797	158726	174645	318108	440032	396426	240922
13(S)-HODE	576311	418946	286364	290344	2.42489e+06	665866	559835	866885	835575	585522	765866	722053	345920	694810	1.43713e+06	662821	807556	1.98839e+06	1.29899e+06	1.8804e+06	1125774	1.2257e+06
13-OxoODE	93180.9	65514.7	77796.1	55417	346705	87942	80279.5	103113	70783.6	75680.5	75501.2	69037.2	62897.4	107224	123938	78641.8	110393	106587	122183	110175	98252.3	94762.7
15(S)-HEPE	12126.8	6075.67	8586.18	10091.2	23717.1	5168.1	15885.7	14702.3	21260.3	9344.96	9352.91	11132	10078.6	13150.2	12940.7	10892.7	10242.8	11529.6	12788.8	11369.6	13968.1	15322.2
15(S)-HETE	60170	50652.5	27156.7	40603.4	140338	68370.9	46925.2	65052.7	69100.8	54621.6	61235	72297.7	49719.6	87329.6	88100.2	43933.7	54564.7	76062.1	74800.4	121882	100671	76139.1
5(S)-HETE	30400.3	15896.9	14156.3	12036	48726.5	21484	12947	17768.5	17402.3	13750.9	13560.7	15383.1	15499.7	16206.4	25400	17281.4	19634.6	16147.8	20925.5	25347.8	25532.7	23863.7
6-keto Prostaglandin F1a	61476.6	34844.8	25660.7	39505.2	44105.5	46989.6	53632.1	39944.6	44465.4	45117.6	49038.2	46295.9	68099.9	160766	20605.5	16008.7	13396.6	33255.1	46845.2	31328.1	63502.7	42789.7
9(10)-DiHOME	87631.5	90468	97341.7	90532.3	271384	99441	117219	105225	104314	92054.9	83260.3	81967.6	79850.1	103581	128231	100313	113044	103330	131440	113915	98565.8	103998
9(S)-HODE	536328	372342	227933	250955	2.06859e+06	668732	484197	706518	619910	495581	650428	519281	246011	657898	1046771	516058	674504	1540862	945069	1.34412e+06	869376	1.00642e+06
9-OxoODE	90289.4	65903.6	76802.8	47878.1	364122	79231.9	73175.9	75154.6	51899.1	66221.2	60518.5	54535.4	57022.2	88400.6	111566	65804.7	93934.5	92012.1	89830.6	85886.2	81121.9	80469.2
a-Linolenic Acid	461034	364208	338702	533766	2.0683e+06	536352	728852	831029	881316	706872	674996	776911	813062	835010	2.12768e+06	766862	1.51686e+06	1.39627e+06	1.57755e+06	1.64106e+06	1.05606e+06	977388
Arachidonic Acid	12475739	10299048	9150858	11980439	32928362	11750973	16863978	14906009	16325515	13390356	15207535	18635698	15830887	20742184	16712695	10286632	14533736	14540985	17863270	16039525	17203250	16281747
Dihomo-y-Linolenic Acid	380930	304972	314087	374317	1.43819e+06	412516	545143	592602	666103	651986	502919	653768	606706	665986	719695	422488	546325	663254	698789	596321	554738	528152
FA(22:6)	6.32279e+06	5.74595e+06	5778050	7505732	27047734	7.41115e+06	10877757	10170390	12929263	8742148	9474039	9551411	10571932	11371872	12438617	6514056	9825215	11826393	12871059	10506347	9973739	11036359
Docosapentaenoic Acid	1293886	1.1427e+06	1.07713e+06	1.54826e+06	4.91237e+06	1.55549e+06	2.05002e+06	2.19612e+06	3.03075e+06	2.15093e+06	2.04134e+06	2.01479e+06	2232593	2.12257e+06	2292838	1.16968e+06	1.85456e+06	2.37571e+06	2107023	2.23327e+06	1.78679e+06	2.25909e+06
FA(20:5)	287116	239971	225087	285695	1176591	371493	531574	564709	512610	453661	401339	431890	428374	468464	539584	307539	490805	533894	549402	531470	492734	551386
Leukotriene B4	40377.5	43534.5	55684.1	53535.8	65698.3	57249.5	39073.6	43865.2	35116.6	52294.5	29682	38738.7	57458.4	48516.4	55094.4	40102.7	56672	55420.3	55736	47369.8	57602.7	76227.9
Linoleic Acid	7012542	5073884	4321365	6191698	24064912	8223636	8996113	11823400	12114869	8.12619e+06	8782762	10185800	10654483	11991424	34416676	10178059	22137748	20201336	22132634	27794112	11031579	12820379
Oleic Acid	2.37296e+06	2.32399e+06	1.46765e+06	2214199	13185829	3124794	3832397	3866289	4082505	3.43493e+06	2789556	3.32414e+06	4.00909e+06	4339402	11768396	3253155	7.34986e+06	6.50163e+06	7532744	8.13399e+06	4.1994e+06	4.95784e+06
Palmitelaidic Acid	1.70275e+06	1.30138e+06	1.25187e+06	1.42042e+06	5.73013e+06	1947788	1.57296e+06	2.28403e+06	2917814	1.67051e+06	2.14964e+06	2.27736e+06	2.17596e+06	3.7736e+06	7.22041e+06	2.278e+06	5542368	4.18161e+06	4.80819e+06	4153714	3871022	2.47181e+06
Palmitic Acid	5355378	4849832	3810180	4.8975e+06	18772370	4.88258e+06	7.69852e+06	5.68904e+06	7.1092e+06	4.85166e+06	4.90117e+06	5347926	6.5244e+06	5.00215e+06	6.48872e+06	4.21093e+06	5.27054e+06	7.65892e+06	5.65012e+06	6007048	3743328	5824482
Prostaglandin A2
Prostaglandin B2
Prostaglandin D2	19389	14834.9	17156.3	11357.1	16073.1	23834.8	14360.4	17177.8	13619.2	10696.1	19100.2	14688.4	23096.5	128177	23992.7	9173.05	11115.8	9526.73	14432.9	47218.9	40076.8	14512.9
Prostaglandin E2	39754	28090.1	13461	29795.9	36018.7	54544.1	38934.5	37909.6	27548.3	23644.1	45289.3	33811.3	50188.5	95771.2	20025.5	11690.6	16323.2	16822.6	22053	114065	65504.2	30192
Prostaglandin F2a.11β-Prostaglandin F2α.Prostaglandin E1.(±)5-iPF2α-VI	23661.2	18636.1	13044.6	17327	30395.9	31599.5	29865.6	25101.2	28340.5	25987.6	37581.2	28410.1	40650.8	60921.1	18302.8	11175.6	12018.4	27681.8	24213.9	36783.2	46989.9	24733.8
Stearic Acid	5.7538e+06	5765532	4.82199e+06	5946212	30417226	7.70479e+06	10786719	6.82315e+06	11143079	6.57662e+06	4.98904e+06	7.05567e+06	8.10382e+06	6.9381e+06	6.49696e+06	4.08043e+06	6.89353e+06	8.15126e+06	7.05859e+06	6.1571e+06	4.90646e+06	8.16269e+06
Taurochenodeoxycholic acid	2656.17	4599.1	2947.16	3445.36	7078.53	2393.07	2902.26	23372.2	74021.9	31009.1	11584.1	39774.4	11176.6	2946.34	10852.6	31563.4	17031.4	4251.22	18419.8	2828.07	7576.8	7758.28
Taurodeoxycholic acid	3230.68	8569.27	3727.45	6060.74	10416.3	6834.6	8066.89	34736.7	94328.9	58042.4	23835.6	66322.2	27541.1	10539.9	20859.7	60591	37666.1	8182.98	40888.4	7513.98	19521.4	19391.9
Tauroursodeoxycholic acid	5829.92	8894.32	5467.65	5520.92	12198.6	8616.93	6988.35	37533.8	99585.9	42795.5	14868.6	44339.3	22073.2	5415.77	14358.3	40525.6	21217.7	4341.28	25360.6	4522.81	6694.66	6632.08
Glycochenodeoxycholic acid	0	0	0	842.63	2459.11	0	0	0	0	0	0	2920.23	0	805.23	0	0	960.17	0	0	0	0	0
Glycodeoxycholic acid	0	0	817.56	0	1145.28	0	0	0	0	954.05	0	1480.37	0	0	0	0	0	0	0	0	0	0
Glycoursodeoxycholic acid	0	0	0	0	0	0	0	0	0	0	0	0	0	0	0	0	0	0	0	0	0	0
17(S)-HDHA	81907.7	59860.5	30591.9	61190.2	122135	29871.2	49134.6	70315.5	117582	39251	37425	64915.6	61549.7	63230.2	134683	70221.1	52986.8	53392.6	80254.7	147051	81894.1	49352.1
13-14-dihydro-15-keto Prostaglandin D2	6459.14	7306.42	5519.18	6472.79	12550	7561.42	24875.2	9747.2	8712.84	3602.98	5132.49	5589.32	5609.55	8719.46	5177.24	7547.59	7430.75	5076.57	9256.78	7030.76	8298.35	5790.81
Prostaglandin A2.B2	14157.1	13630.2	14103.1	10888.8	25739	14763.2	13895	28251.1	10659.3	13754.4	9194.2	9549.03	7088.85	9103.8	11926.2	9175.69	12233.7	8318.91	16342.9	12888.2	15566.9	17411.2

## Sheet: 4_Soleus
compound	Sol6PD_A_Sol	Sol6PD_A_Sol	Sol6PD_A_Sol	Sol6PD_A_Sol	Sol6PD_A_Sol	Sol6PD_A_Sol	Sol6PD_A_Sol	Sol6PD_A_Sol	Sol6PD_A_Sol	Sol6PD_A_Sol	Sol6PD_HumCan_Sol	Sol6PD_HumCan_Sol	Sol6PD_HumCan_Sol	Sol6PD_HumCan_Sol	Sol6PD_HumCan_Sol	Sol6PD_HumCan_Sol	Sol6PD_HumCan_Sol	Sol6PD_HumCan_Sol	Sol6PD_HumCan_Sol	Sol6PD_HumCan_Sol	Sol6PD_HumCan_Sol	Sol6PD_HumCan_Sol
L-alanine	47341770	47410880	50198200	48025650	55130550	55580970	45874050	48174290	51647830	49937670	51267860	42015280	49289720	52391220	44370970	39968620	41237040	45429680	53209920	46606430	46688600	47758160
L-arginine	18226670	16779790	6139804	16493720	14381110	17007320	16798990	15599300	12282790	9230520	22289680	16892400	13269470	16032960	25841150	15686480	17635950	14401890	20745130	13162560	17290050	16533280
L-asparagine	362129	618859	484490	484659	549841	487940	579499	749888	545457	598719	654313	540421	555600	449834	559067	476258	437741	508859	532873	461807	412715	353590
L-aspartate	609794	2434100	1820646	1745902	1553511	2167854	1768714	2059998	2256032	2165032	1871151	1540967	1932837	2288364	1245961	2204277	1879996	1488710	2245398	1837661	1489218	1700350
L-cysteine	15639.7	9946.42	19862.1	0	10093.3	0	0	0	0	0	0	0	0	0	17973.8	13517.2	2287.07	10623.4	23824.8	8672.11	0	0
L-glutamate	7553464	17092270	13062770	16721670	14465070	19131580	14525710	17311680	16790820	16300290	18714900	11370260	15550500	18190150	13265950	15708170	15910730	17831620	17712890	14545560	12009690	15128510
L-glutamine	15033630	15209840	11149920	22878050	20387840	26699340	21091130	22357930	24970130	28060460	26197500	16537930	17123620	21930390	13953520	19381630	22037280	25485770	19992670	17336150	23734470	26056660
glycine	1658877	1517425	1972020	1310584	1549042	1646783	1499209	1671427	1358716	1534286	1813652	1872465	1493828	1298309	2405834	1224620	1759988	1307746	1449386	1959782	1783265	1712476
L-histidine	17185170	10288740	4072703	7424278	9127958	8909654	8348930	5479812	6207046	5145156	8655508	12376960	5456698	9162367	7262822	6872690	14579720	7722604	8422893	8875829	11866230	17489160
L-leucine	10571650	15508440	19767560	13839950	17389700	13419340	11253310	11908600	11029820	11643940	12922640	10729440	12825000	11610010	20377040	13644540	11810140	13191690	15414270	14728150	9193147	10710530
L-lysine	9140865	8393835	2624173	8087992	7141058	8847401	8187888	5864582	6263908	4895660	10975290	8137844	7384560	8733220	7412664	7703202	7467826	8095464	10431920	6722200	8073380	10748310
L-methionine	3252657	3455626	3496187	2894406	2672042	3757559	3028232	2806309	2978779	2431488	4253114	3192688	2436737	2507668	3795238	2554533	2890714	2778171	3006454	2370196	2143070	2557333
L-phenylalanine	3977639	4437368	5128052	4749902	5988312	5446461	3488288	3687759	5080476	4103863	6958450	4165559	3970924	4342781	6175066	5182950	5150856	3909913	5179546	4304058	3751450	4143555
L-proline	15237310	18654530	20264210	10915020	16125950	15904770	12236490	13615870	13149990	8795353	12119100	14193960	11312770	11761020	47340400	9344169	16721830	13925200	14314310	15369950	10004990	11064400
L-serine	919897	1437805	876564	958569	904900	1258794	1192245	1278850	1171936	1167653	1494247	909028	1191367	1030784	3454950	1115957	1509299	1181103	1343728	1312168	1314048	1039718
L-threonine	2287035	2555383	2037648	2739005	2679333	2993543	2793034	2746102	2663612	1937235	3636635	2641262	2677542	2449638	2491614	2143261	2797855	2401927	3044507	2638401	2234788	1971853
L-tryptophan	719365	877732	819308	696984	1277427	689398	830199	935373	780322	735645	1713363	464324	986567	873886	1024698	1006577	833613	782463	938784	940140	616304	700700
L-tyrosine	2202191	2584493	2879182	1856537	1806559	2146355	2176628	1990567	2181534	1334770	2488036	2236484	1572585	1859288	2891977	1990609	1977720	2241761	1832702	1954304	1604090	1583841
L-valine	15968100	20049040	21521270	15570570	20004080	19293500	13490810	20111260	17642960	14973130	21507560	17906790	18770710	18311470	42766400	16328350	17040560	16739460	20414360	18125450	15849050	14387060
L-cystine	0	28064.7	6631.82	7950.4	0	0	0	0	0	20674.4	0	17830.9	0	0	17605.4	14810	0	0	0	0	0	0
ATP	142403	26379.6	5400.81	50300.3	101290	81679.4	114066	184604	73299.8	96170.9	79504.7	33283.8	11979.1	121457	67574.6	84708.5	155411	166717	113775	268746	186305	392275
ADP	650075	563149	39639.5	674745	645890	822462	376427	1239728	613469	605081	962129	643856	367958	1464168	714911	980198	999186	1343244	960757	1007559	700274	980906
AMP	2994321	5075798	867614	4606088	5260498	7917136	1775379	7564786	4609556	2397628	10024780	4562438	6194742	10813360	5726016	5516824	5173462	7706246	6628496	4142118	4793034	3766917
dAMP	0	0	0	0	0	0	0	0	0	0	0	0	15165.9	0	21324.6	11331.5	0	0	0	0	16140	0
Adenosine	484880	877958	61927.3	972058	846920	1388115	2086209	484410	971032	302276	8194728	729055	3908177	2395421	1168710	2352727	652946	2941275	3641130	3237541	1772524	430077
Adenine	620639	775407	325184	884512	947118	1263851	980994	1293317	774264	625926	2212823	791501	1211942	1655482	1091513	1045898	791741	1230791	1305986	1049677	801386	801764
GTP
GDP	43142.8	79533.8	35859.6	107017	44980.4	34663.3	24647.6	63655.7	47340	47143.1	87080.3	44557	26537.4	120559	23837.7	20051.7	116659	91562	59570.1	14845	69661.6	67332
GMP	117115	336783	349091	343927	463807	311300	370196	328280	309204	404421	325291	249085	327942	252431	233606	272411	292942	259491	433091	153304	277134	318657
dGMP
dGTP
Guanosine	6220.91	15079.8	9591.41	12065.3	20326.5	19552.6	27929.3	19780.6	26041.1	5385.97	69278.2	4974.89	38085.1	18948.3	39151.5	32237.4	19883.2	22363	24647.4	13873	11596.1	3309.81
Guanine	51953.9	53621.2	119151	41657.4	72804	38488.3	95714.9	39032.2	80050.5	51057.1	80218.1	19810.3	53045.1	44461.8	185058	31749	85466.6	49465.2	79354.3	160583	39501.9	62892.1
CMP	85678.6	156368	127960	176987	206932	189629	110268	150620	119717	167545	45654.3	114771	120353	134256	101158	142867	144044	124396	146266	64099.1	124426	141560
Cytidine	1689642	1355619	1343633	1145428	1464401	1138619	1454779	1108055	1639007	1260198	1171710	1211835	1157648	1010674	1092322	946777	1157014	1175156	1118791	1075276	1363079	1393322
Cytosine	81625.2	301256	342774	155070	342707	215692	454802	255748	179991	72469.3	235289	143976	260562	201421	564829	185422	302884	209832	441805	189797	124866	126738
Thymidine	57546.2	78383.4	36353.6	23590.7	51972.8	49175.5	43496.7	48404	60272.1	75831.6	51542.2	34422.4	82960.6	47911.4	29548.5	23639.8	67667.2	20661	45507.8	49923.8	23200	46317.9
Thymine	106773	82015.7	57890.5	96815.3	134695	100636	117775	117824	153024	119862	64570.1	80080.1	122515	93016.1	143758	114617	147478	108250	130014	141699	98174.1	103628
dTMP
UTP
UDP	28909.2	35494.3	22191.4	34372.2	48660.5	48487.4	8481.5	110604	38508.7	23172.7	58214.6	27304	61025.7	88764.6	73159.3	22847.1	31701.9	70531.9	46725.8	95385.1	31865.7	48062.9
UMP	452432	905489	836326	823248	904245	874922	503502	851234	852350	637124	675451	566657	738464	684695	643297	740834	698143	693863	666298	266239	688175	651586
Uracil	140717	226248	380561	154354	437137	165523	198436	285934	191102	198915	211637	153053	257148	180460	520092	247192	154523	245256	240119	322614	157201	124983
Uridine	263794	476722	478850	378541	624393	437189	815986	516051	542985	376127	1.0414e+06	365787	729517	476600	706345	530690	310701	592933	757049	668110	408492	337391
dUTP	141480	121738	61381.4	154754	117137	116066	178269	112764	151569	158603	169041	62270.1	122340	150838	85696	146573	163708	162473	84791.7	93670.3	138832	131610
IDP
IMP	24238260	19184620	11752460	23583250	20152680	17882820	22990470	13328960	18240720	22164160	19409210	17126120	14019130	15590800	10482040	14588500	18678780	16811800	20004070	6250570	21524570	19824210
Inosine	757702	1363009	1235120	1186800	1523581	1359646	2068288	1345229	1766819	1053009	3540346	1228389	2301222	1016703	1619491	1261849	746645	1433266	1575141	1043257	1014362	593463
Hypoxanthine	522790	806618	1399496	506898	1274371	538988	908836	630836	785625	527382	1022311	513217	767630	258304	647313	506614	314616	461286	688008	628730	425816	325653
XDP
XMP	21441	4518.72	12748.7	10564.6	17643.5	13474.6	2991.9	4139.92	16443.8	19577.4	8195.4	16403.8	14140.5	6156.64	10096	13335.6	7012.09	5723.47	7778.29	8949.91	13533	3791.01
Xanthosine	0	8791.7	0	0	4804.47	2582.39	4602.14	7145.57	0	0	2981.41	0	757.23	0	6708.49	6098.26	0	0	3275.24	9343.28	2178.05	0
Xanthine	1156100	1649700	3124663	1532625	2225560	1349762	2246417	1621426	2894664	2169493	2763857	1145480	2017994	1195721	1879305	1284355	1091560	1571099	1751099	1675243	1269480	984759
Urate	742782	1115804	1003384	615663	1430686	812161	680977	856623	988821	884657	1095397	501165	1186372	594883	1961138	1154992	941740	719959	858136	1353876	942041	689790
5-Hydroxyisourate	4271472	5323560	4327855	8144572	7106436	8736853	8114006	8409813	8128290	11141590	9138863	6394258	5005686	7604176	5307658	5331770	6313282	7669656	8269510	5109376	8359728	7938308
(S)(+)-Allantoin	159613	277316	157620	333592	276960	293646	216893	166806	310151	268085	301666	141097	196566	225452	365653	258284	221988	174152	213662	173989	185262	257924
Allantoate	0	21755.9	6758.57	3008.18	18393.3	7671.8	9992.33	17625.7	8657.34	0	14981.8	873.9	20600.2	11928.5	176454	13541.1	10346.2	9624.9	2830.57	12125.5	0	0
3',5'-Cyclic AMP	11359.4	2207.33	0	4868.22	8159.82	52139.2	7831.77	81368.4	5538.47	23767.9	15106.3	21778.2	0	19807.6	2946.75	19540.3	82716.9	6502.46	26457.2	10931	6995.41	14005.4
3',5'-Cyclic GMP	533693	581805	324038	672344	795872	679657	452336	948723	654139	673113	715144	537732	524273	847951	472563	505477	915641	748214	785549	522814	798069	980276
2',3'-Cyclic CMP
3',5'-Cyclic IMP
Adenylyl sulfate	650075	563149	39639.5	674745	645890	822462	376427	1.23973e+06	613469	605081	962129	643856	367958	1.46417e+06	714911	980198	999186	1.34324e+06	960757	1.00756e+06	700274	980906
5'-Phosphoribosyl-N-formylglycinamide	160049	80717.6	43244.4	51007.3	83050.1	39444	79586.3	20368.3	42249.7	8429.28	15602.2	75152.8	72034.6	35092.4	81601.3	28236.1	111950	39621.2	43948.1	115295	139538	157505
5-6-Dihydrothymine	796375	728612	613396	1109977	1157136	1161848	1047584	1238414	1192522	1569714	1343693	807659	909099	1195007	845783	949426	1125924	1334347	1137810	802650	1363482	1213796
Pyridoxal
4-Pyridoxate	1110008	1096997	1190032	1052365	1048563	1141318	1076925	1118953	1052060	1066135	1144846	1052779	1137032	1099277	1085806	1011866	1146648	1044838	1084199	1049574	1071248	1106983
Pyridoxamine 5'-phosphate	14835.9	0	0	15922.9	0	4481.3	1344.78	2678.81	3408.97	1154.62	2354.14	0	12585.5	12149.7	1390.35	19929.8	5486.56	7725.65	4717.08	1627.61	779.529	0
Nicotinamide	65649270	65275470	92613110	77517780	65488440	85191320	75272510	54320190	85433910	91423060	68019500	41814140	52247940	37516380	31383140	50074160	55640620	42578480	57939600	25314480	59758130	66677380
Nicotinic acid	573514	633782	391427	297317	505762	535326	515234	443123	431091	260354	357155	498735	298200	506179	366198	415858	274999	560097	485141	328396	388580	611601
Nicotinate ribonucleotide
Adenylosuccinic acid	298379	104820	76761.3	180305	150556	151118	183233	111524	112404	276037	156518	130702	103143	133313	49207.2	82732.7	176494	87647.4	173382	56952.7	106233	105959
UDP-glucose	133138	0	0	0	0	0	0	85261.7	0	90570	78616.4	108196	0	62661.5	0	63050.8	0	0	0	0	0	58754.1
UDP-galactose	68857.1	104823	174068	116389	104097	157865	125636	141410	161923	174519	140822	84394.1	137088	179596	91694.8	93123.7	104146	188740	125667	92499.8	167514	147938
ADP-D-ribose	600498	753843	409098	746386	795568	875330	813421	687081	768363	950699	621200	610411	560527	663803	363806	532403	602105	693069	687044	265702	700316	797761
FAD	3702.59	7817.02	2771.39	8759.79	7544.5	10667.5	8604.46	12684.8	10235.1	10530.1	21012.1	5401.85	9828	11405.8	3885.01	5942.15	11629.2	13023.9	14277.1	3813.49	7312.59	10865.7
NADP+	4880.64	2604.24	0	4513.79	4278.55	2393.16	7035.83	7587.02	5332.16	4426.78	6886.35	0	2508.82	6726.9	2467.66	2544.19	8786.05	7276.38	7030.76	2732.27	53831.8	4999.69
NAD+	262325	253881	3854.14	302193	166594	166393	124652	365417	236336	161919	379145	210903	242574	398494	302797	317571	302442	477273	242384	468717	268577	354873
Phosphate	36180040	31139000	19734190	34372500	38165590	29547090	30237910	29362070	35633890	35305840	43217110	28412780	32073850	35297440	21490660	30491840	33661260	32187490	37578470	20896120	39083180	41346240
Diphosphate	2852240	2440845	982764	2988749	3009936	2615212	3190780	2799737	2747703	2998169	3586858	2139085	2436778	2649679	1538753	2513106	2801395	2992197	3326660	1372513	3208835	3250298
D-Glucose	1536298	2404530	1602858	1686418	1360501	1543116	905080	1336508	1637652	1891703	1570909	1192404	2409291	1027150	2298140	2275756	2031677	1155542	1188795	1680579	1824986	1951532
D-Glucose 1-phosphate	16772224	16667949	7831920	6429206	7.50178e+06	11047808	1.29966e+06	5.76471e+06	5.70374e+06	1.24752e+06	7198380	4261485	8731587	11162233	7635192	3142313	11065433	7.92516e+06	3.99436e+06	7.69867e+06	8263380	7.2231e+06
D-Fructose 1-6-bisphosphate	300110	85087.1	60693.4	129838	96115.3	96368.9	10201.4	127884	119486	93701.1	59203.6	71818.9	21331.6	30552	84474.6	72517.1	138191	148362	82132.5	70141.7	49463.4	265084
D-Glyceraldehyde 3-phosphate/Glycerone phosphate	300508	347390	301664	398439	291611	307338	267949	262403	290561	271812	270819	260714	245585	234157	307310	268160	313732	238521	305747	274310	296368	270654
2-3-Bisphosphoglycerate
2/3-Phospho-D-glycerate	1136940	557516	932440	702110	628017	714903	386460	576583	1053766	988054	440458	485588	488564	403865	567134	522450	781677	397542	471438	305135	467383	840246
Phosphoenolpyruvate	18727.7	15468.9	54607.6	17039	19275.6	22933.3	14438.7	14526.4	31001.6	28356.4	16506.3	5512.48	13529.1	1287.35	19579.3	8484.51	12427.8	4513.65	9369.92	9133.71	0	5265.2
Pyruvate	1935822	1364595	1533228	1357799	1487482	1311812	1733519	1449287	2357084	2768276	1245876	1938020	1158050	1081814	1066308	1015097	1636024	927620	1019518	1087672	1593235	1831733
Lactate	303192600	232951200	202845000	245893100	263080900	219608800	243005200	200402000	263710000	263640800	241204800	190067500	178269100	189616300	169313900	168823100	230028800	188484300	225935900	173134800	272325200	270431600
Maltose/Sucrose	0	0	0	0	0	0	0	0	100871	0	0	0	0	0	0	0	0	0	0	0	0	0
Maltotriose	13858.6	33369.2	17732	16955	723.935	29797.9	10680.9	796.222	9364.78	15103.9	1117.94	14065.5	0	0	3364.4	0	20809.1	1967.43	10595.8	2397.28	23061.2	18862.5
Mannitol/Sorbitol/Glucitol/Iditol	195254	448462	458970	381998	218311	298855	244503	394783	445794	317366	299586	166548	231823	258065	203672	173254	165567	242890	189570	183837	266202	291333
Ribose/Ribulose/Arabinose/Xylose/Xylulose	57355	80063.5	71497.3	25495.7	9874.85	11621.7	11193.6	12541.4	9201.81	10302.5	26317.9	26457.2	37358.5	43282.2	67901.2	62187.7	25557.3	17818.2	14114.9	52641.9	67921.3	106776
Rhamnose/Fucose	100011	124545	102684	119044	88598.3	121573	31869	78316.4	68833	68724	119528	80850	92144.9	100752	103827	123282	117767	108973	115736	154207	58482.1	112675
Fructose/Allose/Galactose
D-Arabitol/Xylitol/Ribitol	87045.7	106801	148210	162800	139598	187467	134335	113353	141666	133869	206442	106456	129137	233428	123281	78034.7	146400	193093	247532	87771.6	97930.6	62850.4
Citrate	4375442	7378620	4899348	8956757	6935338	7261112	6439350	6773250	5944504	9740825	8888427	5801702	8389975	6152780	5617670	7634806	7161076	6580390	8229224	3928251	7910482	8709036
2-Oxoglutarate	143646	249165	214259	377398	468268	289206	249174	349619	267648	222568	239781	175932	262782	274602	289057	337941	355916	229076	253759	321540	234195	305826
2-Oxoglutaramate
Succinate	5349920	10106970	913053	5160882	12013270	14761230	7324084	11013950	13944920	2775297	21977200	7676994	19650830	30885300	20731740	14063100	13277360	22186710	11371140	22194630	7555956	7632978
Fumarate	5316298	7280946	5871708	7462768	7727394	6121148	6766718	6737884	6953956	7120710	6946678	4375922	5579442	4916178	4301090	5316936	5519860	4927047	8089786	4327366	6657748	6700454
Malate	43371080	56507700	45095940	51492960	58550830	47881440	53358060	49717080	49399130	50717260	54216700	35508130	41063190	39973250	31013960	41373340	45018060	39353570	61647200	31428690	50177710	48809770
2-Hydroxyglutarate	1174714	1465307	1535794	2530405	1631247	2199265	1626048	1513533	2233817	1785862	2536551	1261835	2301984	2070028	1511128	2133621	1954720	1829132	1832576	1506025	1415421	1438957
Itaconate	524544	734416	694779	958179	953074	868599	739444	713541	753200	971216	807070	642261	967472	841483	766407	850648	807806	755727	859016	706484	716794	685915
6-Phospho-D-gluconate	1983650	1851048	1571106	1567495	2898556	2488556	1782991	2325208	1472551	1753604	1605859	1803577	1768206	1529681	2111692	1655798	1940049	1166680	1711534	1669744	1738574	2241150
D-glucono-1,5-lactone
D-Glucono-1-5-lactone 6-phosphate	38138.2	33822.3	17417.5	14956.5	28100.2	23222	0	12216	16898.4	0	17633.9	7388.36	33007	32614	9708.5	9345.16	20027.2	17619.4	11639	17034.9	32643.7	11533.9
D-Erythrose 4-phosphate	246895	208419	106852	96287.5	131598	158727	17250.7	85911.3	70252	19555.2	93233.6	57423.2	106188	147904	85259.8	11903.6	143533	103767	66408	105577	114464	97479.8
Sedoheptulose 7-phosphate	16528.9	75844.4	85790.7	3755.87	36032.1	18250.8	3685.89	26280.2	28652.9	3705.25	31971.8	35523.7	26103.7	12649.8	21065.7	16097.3	22188.3	22055.3	19638.6	34060.9	18243.2	12259.5
Pentose phosphates	16605.5	44098.2	81550.6	46083.9	21572.1	49883.3	17606.4	32336.4	58629.9	38630.6	39296.2	55397.1	58331.1	23157.8	50054.5	38063.1	32385.3	30332.3	51911.6	40063.3	28068.3	28788.3
Glutathione	7290724	9935161	5349810	9246095	9891919	9500760	8319078	12851670	9412620	8868241	11531060	9240560	8877175	12198520	8563332	6612892	10935540	10284480	9458279	9241191	9613117	10212150
Glutathione disulfide	56844.8	66796.1	52429.5	108378	99695.3	76605.6	88478	66195.8	71105.3	98288.2	123254	41252.4	40080.4	76714.9	61568.1	149362	90633.3	54464.9	41123.5	69069.8	42882.7	96605.2
5-Oxoproline	1523626	2971781	2368310	2734561	3009248	2978611	2766344	3009063	3160068	2853628	3198413	1505656	2377037	2615080	16676240	2693908	5544770	3123513	3701363	3220982	2468238	2802599
S-Glutathionyl-L-cysteine	21019.9	32197	0	59001.1	28619	35720.8	38385.6	27506.2	11790.7	10558.6	27811.7	10856.2	12079.9	4668.85	29827.1	103737	29938.3	15012.1	6001.27	40735.2	9478.27	21529.5
Cys-Gly	158342	144728	78890.8	71637.3	151170	179712	64080.4	178756	160055	149070	58848.7	179108	65073.9	214779	174513	110304	117655	128460	135345	189563	167825	152079
Ascorbate	1024059	3381435	7936620	86190.8	5907418	1664843	485160	9725998	6941062	2601044	8896365	340832	3688474	3291288	10701660	7719.24	573185	4476024	2939410	5596502	1898218	1812418
Dehydroascorbate	2731759	3351981	2830973	3426061	4797968	3052771	2570290	3415465	2719445	3093843	3394609	2107052	2988168	2997786	3411008	3136510	3602700	3096409	3372232	3105601	3189717	2959666
gamma-L-Glutamyl-L-cysteine	7663.02	32214.6	30669.3	34633.7	56178.9	45924.7	45382.2	44882.8	44171.8	18489.1	59573.3	18088.4	54554	35557.2	60823.5	20920.4	49470.8	73558.7	43705.5	35178.7	16345.5	19577.8
gamma-Glutamyl-Se-methylselenocysteine	27044.7	30926.4	51173	36857.2	66435.3	115212	37312.2	52983.8	52894.7	77209.2	102246	88227.5	16244.5	34220.8	43444.2	25163.8	52270	22176.9	43117.7	35696.1	21929.6	78892.9
gamma-L-Glutamyl-D-alanine	32822.2	4152.55	24260.8	48853.2	26549.5	3680.94	26686.1	1061.55	45960.2	6813.17	33897	8250.93	35721.1	49701.7	62158.2	14907.5	26500.3	16397.4	49671.8	14076.6	41246	33248.3
gamma-Glutamyl-gamma-aminobutyrate
gamma-L-Glutamylputrescine	67912.3	64860.9	38833.5	27766.8	60563	47610.6	24526	66271.6	29851.4	26890.4	150784	79789.9	244010	32646.1	85824.7	43516.6	111036	24670.2	71682.7	77419.8	85175.7	107840
(5-L-Glutamyl)-L-glutamine	0	0	3452.36	0	0	0	0	6964.42	4085.44	11057.1	0	0	7170.38	15212.2	26448.8	10520.3	0	0	6848.9	9429.92	5808.4	1837.32
5-L-Glutamyl-taurine	12852.7	18519.9	21535.1	8997.89	14912.9	23434.5	21356.6	34373.7	23718.3	15300.2	20775.8	13368.9	10605.9	47493.4	31614.1	36171.5	36603.9	22358.6	11858.3	9111.71	20842.3	21762.8
Cystathionine	0	0	0	0	0	0	0	0	0	0	0	0	0	0	59733.5	0	0	0	0	0	0	0
Dimethylglycine	156273	301756	303916	322324	324768	274325	217576	441674	303724	345970	415442	149093	342113	442011	322448	351938	358004	413603	406744	248669	337852	321278
Phosphoserine	109194	257559	197999	210869	269165	259452	169299	312754	240336	281495	243644	187671	180819	322565	208025	246171	283286	297651	274207	229472	195252	363659
3-Phosphonooxypyruvate	22874.9	76056.3	162258	57002.1	76137.4	19396.1	73369.8	116788	79587	18998.3	102513	28679	107712	20097.6	179284	81777.3	71829.9	89354.1	131502	115353	43729	29547.2
S-Adenosyl-L-homocysteine	6171.73	4188.35	4194.65	5362.55	5756.4	0	23214.2	0	10659.8	4694.49	0	3237.57	0	0	0	4671.03	3876.24	5546.47	0	4793.02	0	4769.21
S-Adenosyl-L-methionine	228356	644557	57728.4	656084	554849	657309	344836	635600	452918	522368	649832	403425	386063	567511	581259	377464	568192	240345	409701	515701	365167	551733
Sarcosine	30273590	26969900	19012440	29963910	30137020	26761760	28610590	27195240	29694410	30800580	30306060	26061220	24651140	30571610	21631320	24913270	30177490	25790450	25130330	24664760	29759770	31163860
Folate
5-10-Methenyltetrahydrofolate
Dihydrofolate
Carbamoyl phosphate	40117.1	38556.1	29021.1	39468.1	35207.9	41436	30841.1	30134.4	30984	42325.1	31586.3	37518.4	36723.1	30772.8	31665.5	32693.6	38511.5	35184.7	13012.6	32757.6	40223.3	35785.4
Ornithine	120131	448869	78381.2	157538	265363	511615	89066.6	176274	236427	133104	452912	187475	127475	137142	1389437	106930	527420	103287	300659	187433	32092.1	155953
L-Citrulline	1189042	1432244	828308	1376204	1265483	1551047	1129776	1235222	1671156	1477152	1954047	939427	997005	1577021	951025	1082485	1378157	1163348	1528864	845316	1401326	1088223
Argininosuccinate	32638.8	61998.9	11699.7	150885	37374.1	42080.9	52564.8	98724.9	19493.9	35098.6	66702.6	67174.4	66739.2	53855	22357.6	72757.9	31518.4	32058.8	108613	44571.2	98218.6	81552.8
5-Methylthioadenosine	112251	108293	14356.5	106372	199373	233526	151541	148945	150790	50892.7	196305	141740	140254	116441	90716.4	131208	110309	156608	113279	77745.1	65300.9	93951.9
Cadaverine
Putrescine	208517	269569	217515	103514	499233	162498	83227.9	690088	99043.9	37609.9	268610	214977	428594	144402	825890	236728	84991.5	115560	167117	464955	172834	217810
Spermidine	1275220	2346635	641173	670953	2192586	1815565	1049116	2626906	1074505	326914	1741068	1566906	2364673	1532161	2376651	1796468	1300508	1916625	2023748	2978425	1567820	1932288
Spermine	401145	299816	15184.9	108413	232437	286685	265233	240076	80834.2	329222	53492.2	345091	62857.9	267893	323716	227676	284845	524377	246166	209416	290702	648632
N1-Acetylspermidine	14839.8	94741.9	50893.4	47375.7	315991	89566.1	44846.3	489764	98531.9	42465.3	165931	18794.6	709088	57940.1	495507	72484.7	67156	154009	234727	407094	54026.7	74677.2
Atherospermidine	0	25321.9	6893.55	10556.8	23569.3	0	10376.4	0	12260.8	0	251175	11071.3	144353	54441.5	70255.4	47850.8	19003.6	93476.2	66783	83883.8	0	0
3-Hydroxyisobutyrate	1183235	1105472	826873	1194351	1011015	1036410	840224	645288	900112	728340	1084085	739293	836305	937660	1262768	825186	946680	857058	967413	868075	791669	769764
Methylmalonate
Propionate	96175.6	91709	57751.3	44208.6	38513.5	44427.2	26988.2	108742	42319.4	183412	63197.9	42249.6	31588.5	58438.6	136928	26493.7	41812.2	75550.5	39684.1	89720.9	45052.9	68240.6
N-Acetylneuraminate	0	12309.6	793.285	0	12915.2	5183.87	0	610.645	9539.82	5132.3	0	0	19089	0	102523	7239.39	17121.5	0	6040.66	0	0	0
N-Glycoloyl-neuraminate	22853.6	57433.7	17224.5	18836.8	48650	28989.1	9938.57	58848.9	21512.1	19871.3	7827.35	16666.2	26398.3	19641.1	24411.6	33021.2	26231.8	43862.2	20242.3	30803.5	5981.95	34959.3
alpha-D-Glucosamine 1-phosphate	0	0	11742	0	0	0	0	1770.63	12750.5	2132.75	4804.71	0	2028.16	10317.8	10266.3	0	0	28659.3	5447.9	53239.8	22104.3	14724.1
D-Glucosamine	5142.14	18186.5	9443.34	3326.53	2335.96	3349.09	2357.53	6547.19	2416.64	9311.51	9499.24	2679.5	6768.73	7771.95	22743.7	8759.69	12299.3	3247.44	4983.52	8187.66	6506.48	11534.7
Glucoronate/Galacturonate/Fructuronate/Iduronate/Mannuronate	2336.47	5664.28	3804.14	3002.52	0	6783.29	1134.07	4619.46	2868.54	3894.16	5947.4	7252.55	2981.19	3446.4	10500.4	1705.2	10378.2	3679.51	6264.41	5612.9	5693.69	4793.11
UDP-D-glucuronate	0	3801.38	0	0	6689.89	0	0	5136.68	2923.88	0	3837.31	0	3746.69	0	2922.95	1545.21	0	3956.37	0	3895.67	0	2089.7
UDP-N-acetyl-D-glucosamine	66032.7	205975	98115.1	123397	283287	122989	74288.8	233986	110889	116112	144529	73482.4	127723	131490	147688	144588	139807	139137	138288	135145	106526	120703
N-acetyl-D-glucosamine	1858.54	6917.89	1437.52	2065.08	2500.97	2271.88	2906.6	1963.92	1279.35	2642.82	1107.71	2404.5	926.08	1552	1816.84	2348.75	1114.44	1239.59	1139.99	2866.9	1309.19	2518.7
CMP-N-acetylneuraminate	1771.46	19681.2	5393.22	20132.1	20378.7	13850.3	15139.9	17594.8	23021.8	22648.9	13000.9	8499.33	11168.9	11405.5	15663.6	25380.3	17635.4	21104.1	13281.1	10304.4	12962.7	6106.66
Acetyl-D-galactosamine
Glycolate
Homocarnosine	68522680	21114480	6869958	16906320	21315090	18035090	22710350	10752240	10434020	12519380	15304300	33671320	11030520	17820510	10512510	11775730	27483710	10017760	11749000	20180450	42988860	53191570
Asymmetric dimethyl arginine	504752	582408	269382	681398	717786	570438	679432	532015	410938	498206	585153	563223	471859	579925	465526	380358	616368	439122	867986	452406	717688	796302
Carnosine	37729760	13101380	3192745	5643600	11388420	8422575	10183180	3868457	4037374	3830467	4747626	21097460	4523604	7851154	5632794	4726108	21838840	4316046	4651718	11979820	20698830	31749250
Phosphocreatine	0	0	4024.4	21378.5	0	1678.37	1635.95	0	0	5190.46	0	0	0	17534.8	0	0	0	1082.57	1063.67	324532	60202.8	25284.5
Creatine	3306322000	3095526000	2225967000	3444229000	3384666000	3649476000	2868855000	3342123000	3334029000	3376909000	3692001000	3052279000	2354576000	3547510000	2370684000	2727054000	3276908000	2853401000	2858542000	2694253000	3349848000	3497719000
Creatinine	19987340	19738930	14452240	20304660	20655690	22540950	17145030	19922350	19829000	18514860	20780720	18518870	14632990	22175440	15573670	16672560	20421850	17631370	17953470	16460150	21868650	18227240
4-Acetamidobutanoate	37052.7	39117.4	75605.4	77339.7	29020.8	49286.6	32804.2	0	50736.8	42910.3	27579.9	39406.5	51483.3	26504.3	36536.2	83562.1	33833.4	36808.2	30429.3	33005.5	73016.2	112786
N-Acetyl-L-citrulline	4797.93	0	786.205	0	13534.6	1217.9	0	0	0	0	0	4811.74	0	0	0	0	0	0	10921.6	0	0	1932.79
N-Acetyl-L-ornithine	19183	7546.81	63114.1	23066.6	7357.03	30891.6	12746.7	3517.41	10966.1	9013.62	19924.2	6968.13	9415.83	4051.76	28120.5	20092.9	9986.85	8043.08	9193.73	4811.1	6978.94	14521
Guanidinoacetate	36520.2	303637	301790	108609	124365	165532	68562	245459	133931	150063	373754	119775	379230	102869	402402	135192	95522.3	85327	143069	368596	112535	105559
trans-4-Hydroxy-L-proline	75726	52811.4	61205.7	65616.9	57400.5	53603	58956	68000.4	56860.7	78081	55360.7	54594.8	59507.6	56899.9	76159.2	58028.2	75696.6	66117.8	61467.6	75405.2	66590.6	44976.7
N-Succinyl-L-glutamate 5-semialdehyde	43159.1	113064	65834.1	87913.1	132710	127722	107162	65405.1	145983	58838.2	186777	55062.2	107864	56968.4	75607	10929.7	21758.2	87216.3	68315.4	103402	90272.2	75737.8
5-Aminopentanoate	1404857	1579239	1603188	1708163	1772272	1432412	1348202	1026195	1354561	1127390	1610778	961188	1265836	1425237	2942717	1492285	1586077	1289349	1605448	1345266	1176559	1470945
Pantothenate	1951391	1442797	1240504	2159903	1224528	1491175	1236281	1593849	1975113	2385469	3173247	973617	1389235	1362468	888388	1596101	1348243	1779522	1746449	1317653	2179842	2103832
D-4--Phosphopantothenate	0	0	4438.02	0	0	0	1649.44	0	883.387	0	0	0	0	2211.19	0	0	1656.13	0	1609.06	0	2971.97	0
5-6-Dihydrouracil	1050127	1102734	718984	1057496	1121440	1118456	937436	1437347	1194819	1514546	870540	986951	815324	1159346	839606	871964	1201834	1243410	1302410	1054274	1079909	1083810
Pantetheine	17128.2	22124.2	42900.7	20197	19643	19258.1	21110.4	19952.2	19304.3	21611.7	21299.3	18846.2	22179.1	20002.1	21359.2	24487.2	22376.3	18992.1	22282.3	19756.6	17300.7	20410.7
Pantetheine 4--phosphate	81369.8	125161	406321	208716	154460	136486	183532	100516	607475	524854	156035	90461.4	139889	53471.7	85629.2	192727	212223	117150	190298	39398.5	182187	154619
Taurine	308981400	350065100	289948200	371654800	342510900	347691300	306381100	348250200	375584200	413726100	397529000	261363900	279857100	341686000	247943700	290939800	322782800	327205500	343151200	248264000	337471300	366002800
Hypotaurine	185205	377958	467401	427933	451961	401470	329317	427402	331042	492995	436588	400966	392533	408520	611323	440282	364342	456504	377554	377274	260626	217420
2S-5S-Methionine sulfoximine
L-Selenomethionine
3-Sulfocatechol	17462	33755.9	20987.6	8990.22	17514.9	23113.3	16232.5	8600.08	12727	4016.28	37763.9	14004.9	29393.2	37471.5	131066	14537.5	30686	14559.3	28662	22826.2	7782.4	30109.7
L-Cysteate	1971.84	1041.51	864.15	2489.41	881.549	1585.35	1303.18	1628.69	4097.17	2128.67	4367.79	1201.73	2826.75	1182.22	4966.16	2357.86	1454.25	1261.89	0	3407.56	3708.03	3746.9
L-Methionine S-oxide
5-Hydroxyindoleacetate	12080.9	7515.14	42993.6	4620.71	15460.2	8206.97	5326.56	6827.91	7280.36	8528.04	8014.4	5708.99	4934.18	2408.58	9690.79	2360.41	8066.49	22638.9	2199.99	13404.2	2827.42	4983.85
3-Methyldioxyindole
Indole	111923	203581	103790	105389	141024	128312	117825	130464	129205	143988	139194	83404.8	150565	144086	296668	104867	152972	272186	106714	125551	140752	155017
Indole-3-acetate	21634.3	0	0	50019.5	41412.9	0	11326.5	38903.1	122130	0	0	9301.88	46479.6	2358.84	0	32342.3	26732.4	66756.5	30449.7	0	0	65921
Indolepyruvate	4098.46	115906	0	3477.97	20111	3557.47	2477.41	3924.82	4617.06	3242.34	3642.32	2697.01	2084.92	139861	47574.8	32940.8	23702.5	0	12590.1	17563.8	109304	2264.8
Indoxyl	122862	154254	97327.6	80475.9	105856	117949	92625.2	79019.5	101181	74113	215138	64924.7	121566	221530	461298	57202	118466	103589	114893	118717	70662.8	122623
6-Hydroxykynurenic acid	1502.94	5794.02	0	0	0	8111.65	2069.79	1908.32	4602.23	0	2477.94	0	0	3095.35	22423	1182.95	11074.4	0	5008.85	5211	1834.38	5910.06
Kynurenine	11429.8	18425.4	5712.85	18013.4	16446.1	20437.9	13767.2	4229.46	17961.5	24408.2	17271.2	3239.84	15909.3	8873.91	10914.9	15349.6	22508.2	8600.41	17337.6	13679	10169.5	15351.6
Quinolinic acid	22976	82559.2	102540	56074.8	30305.1	51623.7	58957	57602.5	60690.2	45731.6	35618.9	22129	50833.1	65705.9	59496.3	71064.8	29737.6	38268.5	25832.7	47016.3	6295.25	11286
Anthranilate	232595	210594	487268	176849	73962.2	171763	41688	89727.1	132968	126057	255862	143777	556122	123777	743227	88656.4	138679	262876	133221	146051	153907	41510.2
Picolinic acid
g-Oxalo-crotonate	11212.9	341311	678269	58201.2	182798	109895	266152	116929	190314	15801.9	182659	146498	431594	10238.7	321665	259229	2546.97	25523.8	92168.8	241661	32047	6060.04
2-Aminomuconate
8-Methoxykynurenate	0	22009.7	1880.74	2277.12	3539.73	2784.83	2327.62	0	6282.76	1907.86	9815.81	0	2539.17	21796.1	19967.8	14288.9	12106.4	0	14129.4	5168.7	40439.9	14169.4
Dopaquinone
Phenol	164618	65798.2	32852.2	35409.2	42961.1	31661.6	34767.7	55692	64951.3	40823.1	55864.5	68206	35364.4	101187	73424.6	61605.8	111151	230771	68232.8	59851	60295.2	105416
5-6-Indolequinone-2-carboxylic acid	188175	383484	554130	253037	412115	317024	321801	410181	504497	276065	447938	263257	712976	335481	668092	425980	310268	431271	387616	601078	244884	294150
3-4-Dihydroxy-L-phenylalanine	1510.09	50052.6	59407.8	5500.63	1440.01	46280.7	9351.59	24348.3	6870.51	5584.87	33872.7	16628.7	54869.4	17096.5	237096	45318.9	32851.6	16435.3	3376.61	50943.1	14320.6	6823.85
L-Metanephrine	17482.4	12653.2	15628.9	15269.1	16222.4	12884.2	15868.6	9430.2	15423.7	12931.1	14762	13986.3	7346.55	19363.6	23448.9	7467.79	16479.8	16332.1	7307.67	14088.9	15256.9	16923.7
L-Normetanephrine	1.53337e+06	3.68713e+06	4.22013e+06	3.035e+06	3.3374e+06	3497212	3761580	3.89397e+06	4139596	3.54808e+06	4.21401e+06	2.02405e+06	5300394	2.69839e+06	4822702	3.79255e+06	3.72217e+06	4.05035e+06	4769481	3.51369e+06	2.76713e+06	2360033
Indole-5-6-quinone	5662.11	23965.9	6798.28	9820.43	6506.83	7723.73	8280.92	7578.74	14620.1	8289.39	8800.12	12910.8	7601.19	9981.91	28100.2	8315.43	11422.2	26451.8	9735.4	10036.6	5061.95	16137.5
Homovanillate	87045.2	3778.39	3231.76	3969.9	28489.1	1063.54	32710	6196.29	79127.2	5915.48	0	25924.1	0	4852.79	84513	28370.5	64265.2	9296.82	12616.9	6546.01	5281.6	3754.64
3-Methoxy-4-hydroxymandelate
4-Hydroxyphenylacetate	21017	79030.1	19943.2	26484.3	24879	15891.1	15866.9	21421.5	28145	29491.6	16951.8	18421.5	25471.9	12181.7	44995	19640.6	49943.8	95035	21344.6	17130.8	22455	20548.4
2-5-Dihydroxybenzoate
p-Hydroxyphenylacetylglycine
4-Coumarate
L-Adrenaline	1533366	3687133	4220130	3034998	3337401	3497212	3761580	3893973	4139596	3548076	4214006	2024051	5300394	2698390	4822702	3792546	3722174	4050349	4769481	3513692	2767128	2360033
L-Noradrenaline
Dopamine	41741.4	31562.2	19103.5	41434.4	38803.1	34315.2	39018.1	36766.3	28314.4	35229.4	30324.5	31563.3	27464.8	32128.5	45042	37537.4	40093.1	36044.5	30851.6	37324.3	31551.1	45973.9
Serotonin	4114.15	14165.7	9127.66	3507.89	9382.28	13003.5	3341.05	6024.76	12430.9	8515.2	11982.2	1955.66	5727.58	6308.89	14344.8	5666.99	5139.01	16141.5	13285	13959	7286.2	7292.55
Ectoine
3D-(3-5/4)-Trihydroxycyclohexane-1-2-dione
L-Allothreonine
1D-myo-Inositol 1-4-bisphosphate
sn-glycero-3-Phosphoethanolamine	7904.98	93190.6	89929.2	29303.2	59596.1	36291.9	13606.8	46997.6	26347.7	28391.6	42315.9	24158.8	180258	16159.7	121311	34277.9	36044.1	52796.9	46906.9	100409	24491.8	21679
Glycerol 3-phosphate	2320277	4659512	909258	3891218	4284002	4614547	2449099	5159707	4568672	1890973	7072492	1053839	4740748	5959618	5874694	3612975	4088090	8170192	7243360	6703226	3647455	2417626
Diethanolamine	38600.1	114913	108952	121719	101632	105116	105705	77478.5	98423.1	119617	93443.3	127854	93919.9	97275.5	76641.6	140686	41827.6	128854	186284	81822.1	89395.8	138356
Triethanolamine	337425	400955	732216	731761	179496	244702	566695	967682	1110154	1159846	579151	273251	331898	87430.3	216741	703213	77959.1	157488	327050	304419	155934	118449
Phosphoethanolamine	132503	498051	272140	308213	523934	342142	319016	566761	327849	306097	346864	230439	427786	385465	462390	425506	317317	331404	351855	518855	292747	334160
CDP-ethanolamine	2543.45	14741.5	24779.5	30678.2	54120.8	48860.5	42627.7	40621	19872.2	43399.5	23404.4	18175.5	44089.4	23746.6	61608	49283.2	22097.8	49359.4	44618.8	62584.7	46899.9	29993
N-Methylethanolamine phosphate	7407688	7034036	6523056	5809504	7070782	7206568	3628687	8472246	7584002	7127230	8264222	5280728	5185000	7421268	13771410	4933564	7390296	5746334	6625834	6364992	7159338	5992362
Phosphodimethyl-ethanolamine	52507.1	30872.1	38192.1	74752.5	38982.5	66128.4	67580.2	33947.1	84272.1	22558.3	87329.3	88870.3	65430.2	59901.9	97719.4	36935.5	28086.1	9550.38	103820	119613	95622.8	77789.8
CDP-choline	3226.97	17674.1	0	8540.5	13147.9	23108.8	8364.49	4891.55	10253.6	11071.2	10631	2772.86	12145.4	6867.53	4356.02	10372.6	15805.8	11105	2642.47	9368.11	5853.13	0
sn-glycero-3-Phosphocholine	36069.9	63232.3	190496	58019.5	113950	84458.2	107052	155452	148479	69421.6	78939.4	57136.6	143328	31246.6	176584	47373.8	45093.9	37021	45427.1	208083	70650.2	66906.2
Acetylcholine	5032876	6234084	8828328	7508474	9279907	7121080	5619298	11046790	9140691	8209214	8234274	5629730	7129706	7360412	6572948	6261490	5525666	6879918	8226378	6060940	6254278	5113742
Acetoacetate	300886	384005	283849	296046	337376	285659	273035	214791	535433	386483	204813	141988	209475	151138	251975	354590	357218	204563	321917	193583	396120	373592
Beta Hydroxybutyrate	992625	918051	658840	1.00604e+06	825999	853281	656923	470070	707327	544090	892466	568316	657102	757232	1.08223e+06	646448	779031	676859	791654	683346	602996	600068
N6-N6-N6-Trimethyl-L-lysine
L-Carnitine	117706800	182122600	195128600	241938200	177635300	218692000	194389900	239113200	296626700	352441300	246477400	148560000	222159600	208599000	167442300	200365900	223607700	226386400	267923600	155290600	163606600	189817700
AC(2:0)	105361200	105096000	129768500	95843000	97221130	124588800	86423710	137760400	115426900	68233430	213808100	101178200	120812200	146186900	107932800	80508300	97156330	133612700	131092100	110042800	96237090	104897200
AC(3:0)	3.11929e+06	2.96983e+06	3486532	3338886	3.67454e+06	4339005	4.65512e+06	5106328	7.696e+06	4841466	7.34891e+06	4.50548e+06	5802232	3.98579e+06	3.74989e+06	3.08441e+06	3.39267e+06	4.92435e+06	6239700	4.95673e+06	4707920	3.30844e+06
AC(3:1)	17310	23609.5	18594.9	23937.7	21864.5	25527.2	22176.1	18075.5	27146.7	20035.2	27025.2	13861.4	27761.3	27517.5	50845.6	16975.4	32778.4	27464.2	19282.5	25813.5	13891.6	32377.5
AC(3-OH)	19779.4	17878.1	11671.7	16026.2	13580	11508.8	11172.1	10836.8	14900.5	17958.4	12450.1	10468	9214.96	12870.6	25404	8692.27	11599.9	41477.4	11360.5	20503.8	12626.7	12335.2
AC(3-DC)	61875.3	178012	81128.2	255781	107153	104881	138829	274849	105007	359471	115967	126640	94412.6	94903.8	156018	132049	113459	146157	104161	124530	67131.9	165733
AC(4:0)	1764544	2520610	1069798	2484991	2206769	2792150	1805974	2260625	2770910	2093255	5419526	1122972	3071875	3442721	2726213	2473539	2167573	2550735	2861976	2200016	1936607	2467903
AC(i4:0)	2924567	3933123	1530306	2892568	2311855	3683120	2937968	4033454	2759482	2117344	4510558	2544046	3379452	4464958	4093106	2860466	2751696	3420871	4170310	2669790	2759852	3508364
AC(4:1)	33736.2	28394.6	31801.2	38334	51899.1	38927.4	60486.3	34621	48501.8	36414.7	39986.7	39339.8	45016.3	52792	76919.7	39515.4	71946.2	42103.5	36220	50955.2	26018	54191.3
AC(4-Me)	30621.7	302534	423572	205722	104724	344545	188602	308811	199708	23154.3	655412	301680	788532	239235	2107816	135279	104132	108781	563254	329912	100707	109259
AC(4-DC)	663495	1084872	946570	1387948	1352478	1650399	1689421	1385558	1680533	1889762	1669605	902227	1234906	1658106	1115407	1373385	1261949	1387700	1183980	844741	959391	983822
AC(5:0)	568812	1167516	781388	585108	573972	648499	810514	674110	729846	436697	2059087	345371	2310253	654337	4307722	563380	709318	765708	1298702	790643	507141	470008
AC(5:1)	73954.2	62117.6	38969.5	67979.4	39939.7	73736.7	62724.8	65630.1	59581.3	39593.2	68564.2	41080.7	73527	45248.9	76136.4	30722.5	59246.2	38348.1	78112.7	31010.8	43477.6	40584
AC(5-OH)	1249419	1731826	2133386	1784963	2469327	1820407	1972833	1853167	1792307	1393896	2470444	1391301	2107473	2639838	1748579	1946770	1754331	1879073	2358940	1479422	1573246	1817773
AC(5-DC)	2245.88	4162.34	2175.49	0	8550.86	6942.69	1554.92	4410.13	5894.91	0	2308.49	0	1660.9	2901.03	5029.73	3135.5	0	0	3264.05	2489.31	0	0
AC(5:1-DC)
AC(6:0)	2815850	5353048	1697038	4159906	3598721	4027084	4166361	4852876	2417744	3149371	5509396	1403389	4328576	5837842	3583669	4330666	3671610	4416184	8023398	3142234	4307858	5418339
AC(6:1)	110616	138740	100322	161779	139141	148151	117658	126882	111700	155878	192240	68794	132017	131375	102238	124335	118233	126154	174632	106365	112694	205920
AC(6-OH)
AC(7-Me2)	89023.9	169025	135989	137231	201500	123812	93460.1	128774	75835.3	86864.3	122626	50373.3	86679.8	128811	125058	112522	101724	122956	131964	106894	112804	134232
AC(7-DC)	0	1140.53	0	976.303	0	0	1226.88	0	1352.34	4889.46	0	931.136	908.746	1049.8	0	986.188	0	1280.23	0	2263.67	1060.43	0
AC(8:0)	1466509	2927039	463306	1954705	1779042	1854370	1719322	2510173	1178359	1593277	3365145	794794	2461528	4318360	1970076	2596291	1680936	2211518	3866615	2189790	2145051	3236298
AC(8:1)	469413	791480	308825	714180	500770	587143	776176	872664	481720	557235	984985	307553	780531	757554	408108	733711	649754	541766	1005449	511515	468914	774272
AC(8-OH)	699952	929049	1057820	1461194	852967	1208335	1140708	1015993	1515769	2547723	1427328	443122	1011980	1078175	773632	986318	980076	982866	1717234	578638	1087315	1203625
AC(9:0)	89023.9	169025	135989	137231	201500	123812	93460.1	128774	75835.3	86864.3	122626	50373.3	86679.8	128811	125058	112522	101724	122956	131964	106894	112804	134231
AC(9-OH)	43050.2	51884.7	121736	155461	101167	66797.6	82903.4	38714.3	59690.2	93680	61646.4	23022.7	47247.4	42129.1	24998.2	34617.9	47336.2	38004.8	53769.3	20683.2	40248.5	50285
AC(9-Me2)	58825.6	108292	35093.2	74693.2	73566.1	72021.4	54433.1	70952.7	35272.7	58084.5	103306	24966.7	78131.1	142113	87911	57193.2	61637.2	68071.5	108670	67234.4	68759.9	87399.6
AC(10:0)	2167732	3932651	1358952	3475531	2784652	2479789	2821485	3530717	1651836	3098799	4638054	1113118	3506931	5530824	2426652	3671926	2303664	3322115	5424556	2559198	3304348	3810756
AC(10-OH)	1913046	2229184	2922914	3579886	1902711	2921868	3682985	2391526	2938885	6351016	3078073	1705322	2356016	2534543	1412686	2569715	2370711	2066551	4189867	917164	2908023	4359396
AC(10-OH3)	36134.3	49540	61827.1	71318.4	42593.8	68220.7	75845.7	45414.5	65249.8	114929	74029.9	29917.5	40199.8	52350.4	31895.8	48930.2	49649.1	54927.8	65427.1	19638.5	48516.6	55744.1
AC(11-OH)
AC(12:0)	5111914	7944308	2101484	4459742	4766018	6332950	4695404	5001586	3009286	3213136	6983496	2112598	7270838	6928378	2797347	4905888	3007391	5658530	7563466	3708830	4929378	8810201
AC(12:1)	1763661	4876700	976770	3047010	2242190	3360868	3017233	3392555	1784977	2409127	3695008	1204875	3092338	5313506	2013431	2541488	2229842	3065799	4804138	2006503	3248162	3816508
AC(12-OH)	1606717	2087566	2527664	3507565	1956305	3169043	3557197	2402998	3726535	6627770	3142910	1363637	2579119	2399352	1274545	2679994	2198808	1758579	3509801	740940	2715742	3391636
AC(12-DC)	9916.34	17338.5	13875.4	27111.6	21348.9	22938.6	25776.2	25964	29169.4	22856.5	20869	6788.08	25459.5	22133.1	30901.6	21662.7	25506.5	7841.59	22391	19614.6	8954.98	13294.2
AC(14:0)	14306080	11517070	4344140	10275790	10885200	14989440	11183580	12430390	7497514	8746006	15489140	5314146	11142750	18170380	8518333	9298347	7595950	10391810	16850640	8316958	11575660	15539070
AC(14:1)	10044040	22035840	4663627	14748200	10797650	13240800	14971940	19883640	6628088	10717760	19581650	4299412	13421750	16798830	8046788	9513801	13307180	12721990	25796700	8322156	14098730	21789350
AC(14:1-OH)	2579282	4105539	4203936	5952450	4314384	6300982	7124376	4201220	5152422	9423189	5978374	3215817	4660880	5787208	2244769	5025454	4861128	3935521	6766906	1121396	6107888	5989526
AC(14-OH)	2297153	2170107	2496176	2972129	2141524	3990989	3411197	2120302	4285173	4510196	2846295	1651855	2602656	2368492	960445	2198487	2189457	2257499	3875104	929027	2733348	3997521
AC(15-OH)	449180	572561	165552	357349	287953	428148	350536	421948	311452	285813	670170	207316	577924	781561	730991	259207	389613	357189	654633	271056	361466	488667
AC(16:0)	25633616	19193554	3.61655e+06	14680076	17237144	16353349	12835152	15487855	7390356	6.58405e+06	22905608	6.83266e+06	18021998	36095200	12973343	13972628	9777071	16378307	20344914	14522597	17527238	20340026
AC(16:1)	10731480	14627080	2560489	8579507	12287790	12761330	10113000	15087020	4648354	8152582	19585400	4993694	12499610	25922820	10795940	7287104	7574950	8733914	15705700	7077948	9656625	13742120
AC(16:2)	7721498	12322890	1771106	5620756	6288530	7676428	6973842	7751066	3325784	3515000	9904412	2435718	6975576	13175130	4651660	4961678	5424470	6054886	10632920	5686892	5263158	9363586
AC(16:1-OH)	3266771	4512794	3615676	5129694	4060732	6928162	7019906	4571840	4450100	7985926	5265328	2264382	4535788	4541376	2087241	3414104	5225500	4161436	7961156	1381995	5525112	6927272
AC(16-OH)	3924317	2401800	2034300	3425319	3189123	4982666	4761610	2465528	3909389	4737648	4364526	2358458	3192064	4531496	1534138	2691752	2975703	3061672	4890766	1559161	3765632	4968394
AC(17:0)	408088	417755	78641.8	202141	332972	246280	319218	245571	247441	116725	460117	154794	428806	652745	685459	203055	326451	314030	482780	368693	258504	284514
AC(18:0)	4590898	2217083	635209	1729816	2907495	3152643	2894648	1909130	1330870	1104508	4464719	1256387	3536017	6112382	1991124	1969816	1697261	3738735	4265192	2663734	3225766	3405015
AC(18:1)	22346032	22020316	3.13819e+06	12778828	18666474	13952164	13209353	15833712	7.15381e+06	8681927	18388442	5.36155e+06	13810599	29444362	14593781	11341483	12680168	14760160	22212608	13850113	19778182	20415870
AC(18:2)
AC(18:3)	1989777	1691994	458840	1000080	1589736	1831510	1316587	1539372	908908	1381480	2450301	564926	1445080	2853265	1162854	1061764	863591	915355	1638664	1199008	1139852	1485207
AC(18:4)	121564	112236	38648.1	62582.1	106874	125569	95407.7	101825	63466.1	92515.1	136293	35182.6	174775	176173	120115	84978.8	80742.6	74652.4	122602	103948	67706.9	101058
AC(18:1-OH)	4712066	4659158	2433359	5193776	5469406	7492170	7581978	4165591	4883646	7874766	8618261	2778566	4001776	7202880	2647573	3501990	3991092	3351482	7595764	1315384	5519898	6924578
AC(20:0)	134793	79730.8	20731.3	59204.3	103880	86736.3	122180	61200.7	34066.8	22486.9	165480	32511.4	108480	175110	47654.5	54600.8	54046.7	121026	125474	78146.9	68001.9	70917.2
AC(21:6)	92998.3	174522	152954	224666	146962	199747	168202	204872	265803	342001	254689	105632	207264	254716	86841.7	149284	153402	158640	234597	66140.6	200602	265366
AC(22:5)	121910	124849	36486.6	85043.5	137788	87520.3	106647	92837.3	61441.6	79151.1	177096	39372.5	121208	247123	56133.2	114251	50247.2	87941	147100	92037.2	97482.4	115574
AC(24:4)	17681.7	9732.43	1449.09	5362.54	13164.7	12131.3	18972.2	9249.67	6609.57	3349.54	24903	1507.97	21575.2	13196	11840.8	6344.33	5681.81	12294	15864.2	9703.2	8309.68	6121.11
FA(4:0)	123694	128048	72049.8	156473	131269	126346	104739	82482.8	93940.7	116551	98754.7	117084	150131	122524	160690	106852	112248	88802.5	111261	105056	131776	111053
FA(8:0)	1180550	1516328	830705	1070868	946260	996601	980442	873798	948743	1192758	947180	1020207	1042470	1128834	1024158	1110028	1105502	1993883	923778	966861	928999	931658
FA(10:0)	640277	1166974	477706	669092	616322	606947	620070	542590	630128	847678	683944	604042	586103	607707	699615	528626	590897	1786801	542479	539008	537608	655049
FA(14:0)	1788964	2615205	2215559	3426161	2424366	3097320	2849505	2591228	2806965	3279154	2175873	1694721	2485591	1924645	1928182	1422860	2076560	2351202	2211052	1932042	1730931	1814272
FA(16:0)	32186830	50855580	41286900	61627740	45982000	39061020	42337340	46205980	50376420	56877700	48460700	41820760	54554400	38123170	30260930	28493760	38459890	43609840	42649520	31161110	43661240	35291270
FA(18:0)	21794720	37325770	30543750	53073560	39719370	20164150	25468420	33554580	41508210	32943480	41995650	31623410	46160780	30685810	30598570	18686740	27449360	36694510	26658930	20106150	37614040	31278960
FA(18:2)	24249190	35038220	40612200	24738870	22348040	46449240	38351780	23490340	37997760	34064740	30504050	19430370	20122240	9544929	20607850	26155030	36923320	20599560	36449870	26313850	25358910	24424930
FA(20:3)	1146722	1416068	1468902	1184328	1134815	1920439	2322129	1175506	1840285	2011967	1266528	728327	1127894	575456	985875	996759	1447213	893368	1399429	774014	1202465	1356748
FA(22:5)	1956376	2280893	2260281	2546185	1931594	3044263	3906779	1912049	3955086	3283448	1705923	976464	1608034	730650	1074227	1879806	2066438	1145987	2206923	796628	2177994	2517477
Sphingosine	511850	756023	256176	782596	942231	753934	814822	859759	633461	501306	658496	418348	602842	488638	3869892	639430	1266247	638070	1099316	934255	526300	607785
Sphingosine 1-phosphate	50520.8	79604.7	34080.1	96167.3	88505.3	87422.6	53638.1	111949	92737.3	60599.2	152008	38443.6	207932	100924	142471	76535.2	72632.1	70784.7	99483.1	110442	77895.2	107816
Sphinganine 1-phosphate	4651.3	0	5042.25	10567.3	10258.3	3418.48	6317.87	23956.1	14187.3	22286	19398.6	3156.08	23187.1	7409.97	24482.3	4691.26	8028.37	0	11837.5	8424.6	5037.78	14652.4
Biliverdin	4090.78	11077.2	0	0	12588.4	3459.3	7981.81	0	0	3363.05	4748.43	0	0	0	3862.78	0	0	0	3898.63	0	0	4784.99
Bilirubin	0	0	0	0	0	0	3428.66	0	0	0	0	0	0	0	0	0	0	0	0	0	0	0
Hemine	176203	30926.8	1506.97	23863.4	0	42029.7	2145.27	1200.82	4825.59	1200.61	95337.2	97263.5	0	25256.6	1452.71	2545.53	46605.4	1314.34	2445.34	1803.3	40879.2	126568
N-Acetylmethionine	12080.9	2570.44	42993.6	4620.71	15460.2	666.7	5326.56	787.73	7280.36	8528.04	1602.77	5708.99	4934.18	1854.97	9690.79	2360.41	8066.49	22638.9	1655.91	13404.2	2827.42	2038.43
N-Acetyl-D-phenylalanine
N-Acetyl-L-aspartate	310319	1.36428e+06	1.2532e+06	572926	546140	459370	309816	669448	577047	363446	1986907	564662	4986332	310188	2.64583e+06	500671	388785	677396	1.38389e+06	1.00003e+06	339149	500738
N-Acetyl-L-glutamate	35491.5	31193.9	42584.4	23998	30002.7	29024.2	24180.4	36014.7	29251.3	32181.1	24595.7	20943.5	106770	17205.5	47173.4	25973.5	32583.6	34415.7	65103.6	44261.4	31844.1	30524.1
N-Acetyl-L-histidine	15496.7	76974.8	88892.9	29737.8	52553.1	79308.8	15742.7	35344.7	58544.4	41038.7	56304.9	14771.5	38930.6	19207.6	36724.5	73325.7	35055.9	30279.7	69958.6	36837.4	28432.5	19877
N-Acetyl-L-leucine
N-Methyl-Histidine	434717	195609	21632.8	141085	127272	136426	98580.5	127040	87292.1	129888	126245	211927	107184	101788	74396.8	68418.7	216979	87762.5	74973.8	116966	300702	307303
N-Methyl-Glutamate	97366.9	164712	150305	86130.1	121036	82320.2	49772.6	115996	73128.4	83289.4	125230	113338	242968	79673.4	185835	83267.8	127416	64170.3	148604	115930	80504.1	98887.8
N-Methyl-Aspartate	7.13546e+06	17128162	13301624	15588637	16536501	15990023	13154223	18012260	16043909	17887732	19280990	9011925	15076044	17520158	14433407	15729063	15331248	18393002	17003406	12807881	12748528	16367841
N5-Methyl-L-glutamine
Dityrosine	0	19778.4	0	0	0	0	0	0	0	0	0	13999.2	0	0	0	0	0	0	620.24	0	0	0
methylglyoxal	103840	19886.9	20080.6	19350.9	27612.7	18889.4	27527.3	18358.3	11722.8	25804.2	24015.2	24248.5	22078.2	55673.7	13072.2	65657.5	20727.2	19626.7	21038	20233	30813.7	70632.7
12(13)-DiHOME	146316	194340	163444	165322	160942	190815	198088	127128	204638	179790	186042	137189	192569	126537	417267	174216	235941	138609	194571	211331	162766	142279
12(S)-HETE	315604	1.95465e+06	759954	278878	769129	233589	242371	1.12006e+06	587426	515276	1.19643e+06	232821	183362	59001	471987	1045629	394622	119664	243121	731599	484767	199397
13(S)-HODE	687502	4.54853e+06	978928	634295	706070	927464	1.2347e+06	677641	1602100	848581	957751	634758	806647	467801	1.71759e+06	733285	1.76942e+06	541224	1.03573e+06	1.27509e+06	1322772	507314
13-OxoODE	99310.1	128528	71123.4	146316	110356	147284	157511	75787.4	168285	116699	98722.1	89406.1	137568	109093	242376	90921.9	164208	86078	123484	131778	110023	109066
15(S)-HEPE	14614.7	71705.2	33939	17293.1	20113.2	15925	14794.3	27331.2	24797.3	26647.4	26110.9	5134.96	12603.4	11072	34444.2	20957.8	26453.4	8794.34	15142.2	15966.7	25311.3	16103.8
15(S)-HETE	56684.4	428677	95316.1	52782.4	82026.5	62697.9	86114.5	66800.9	96786.7	65119.4	141916	46627.5	54568.9	27367.2	119065	110183	106602	32327.5	64117.7	139842	94699	34711
5(S)-HETE	31038.9	36184.9	24398.8	17591.6	17450	25278.2	36533.2	24886.1	31238	22874.1	29672.6	14077.6	21441.3	6404.5	53278.6	30743.8	37606.7	12597.8	27413.1	34378.8	27813.7	18693.7
6-keto Prostaglandin F1a	31083.2	153086	60332.7	3413.46	86658.2	70708.5	31134.8	71144.1	71657.6	35211.6	200501	34789	52294.5	24909.7	37721	148143	35248.9	21924	44137.9	92930.6	85552.1	40658
9(10)-DiHOME	116091	141356	115880	131477	126368	140721	130527	88814	152123	128008	120493	90632	126687	102309	262224	105875	150387	99168.7	128870	131457	114752	100469
9(S)-HODE	680846	2.0753e+06	762278	571574	648056	861693	1069259	527180	1.15959e+06	717474	641971	577623	776630	398704	1670458	657324	1.53626e+06	501848	996365	912872	1.13054e+06	516579
9-OxoODE	97630.2	133106	69712.6	135591	125573	132112	162917	72366.5	159661	103001	84912.6	83888.1	132752	102954	255421	94604.2	147528	101187	133922	133225	113989	109052
a-Linolenic Acid	1.53312e+06	2.56402e+06	1.86946e+06	1.4878e+06	1.34932e+06	3.3308e+06	2.72301e+06	1152328	2352870	2497365	1808553	1.11906e+06	1.35463e+06	652958	1.42196e+06	1.46193e+06	2.5058e+06	1.16647e+06	1.59629e+06	1.98975e+06	1.56898e+06	1.21085e+06
Arachidonic Acid	25552520	39440404	35139404	26221288	36772932	37538756	35771700	29611018	35567856	40197396	42259264	16916132	26555334	14779955	29138400	29548490	28332146	15004613	24040544	29278258	25984974	25934046
Dihomo-y-Linolenic Acid	1.04807e+06	1.32732e+06	1.066e+06	881574	953158	1.65767e+06	1.86633e+06	897178	1634601	1.6531e+06	939429	652721	911100	478361	675511	785010	1.33408e+06	524001	1.16569e+06	713739	973889	1.3435e+06
FA(22:6)	17140904	19485870	20090618	16764343	19525152	29181424	34940108	18420462	23773514	27238504	20380722	10502110	16022131	9190119	14228419	16338880	20440750	10947487	19194474	12411168	19480194	19811670
Docosapentaenoic Acid	5088907	6324280	5.57043e+06	5.25451e+06	4.69123e+06	7.11254e+06	10283337	3.87999e+06	8829498	7963956	4.24151e+06	2477713	3509369	1.86516e+06	2.1328e+06	3.80205e+06	5618496	2179621	3935928	2382070	4.89498e+06	6.58642e+06
FA(20:5)	938015	1.52006e+06	1098427	983329	1477524	1.68251e+06	1.95694e+06	865364	1.37081e+06	1373520	1.19261e+06	532589	828838	527124	693024	1.01415e+06	1.24677e+06	814967	968705	826707	982068	1.34853e+06
Leukotriene B4	38431.2	44434.4	35721.8	65751.4	36765.7	37035.2	49118	32949.4	39943.2	38044	39324.1	34458.8	39087.2	39957.7	71898.4	38599.6	44593.2	48846.2	38985.9	44660.1	41265.1	95319.7
Linoleic Acid	24185368	39036948	32566640	21397722	20358790	52306164	40843052	19686174	37007516	36609592	32924720	20108918	20196462	10351372	20102178	23304974	40627156	15508821	29573984	29768426	23682254	22872424
Oleic Acid	7.59374e+06	14381837	12005808	8.04874e+06	8703091	14820947	14052392	7.90384e+06	13033136	11993167	9824253	7.15936e+06	9561120	4152296	7.63516e+06	8.32459e+06	11529637	7303674	14066024	9547555	8.32334e+06	6369528
Palmitelaidic Acid	2.73531e+06	6.89605e+06	3937598	3224655	2.24018e+06	10841256	5.68217e+06	3920388	5367308	5995484	5270190	4.42424e+06	3.76677e+06	1.93462e+06	3.61742e+06	3767808	6992062	1.98282e+06	4686092	6.65998e+06	4492369	2279831
Palmitic Acid	4.06217e+06	9931544	4.51546e+06	7566240	8191700	5.61787e+06	7.121e+06	7.35491e+06	7.73281e+06	10050699	6.4501e+06	5.98959e+06	8199634	6339226	4.50957e+06	6.58433e+06	5.57432e+06	10402791	6649162	5.04038e+06	6782484	5.09881e+06
Prostaglandin A2
Prostaglandin B2
Prostaglandin D2	29918.6	95104	55998.5	58699.7	53889.3	55056.6	29081	47469.8	79551.4	45266.8	164718	42452.2	27265.3	17139.7	77451	101082	48636.2	16000.5	32530	69181.9	89627.2	21538.4
Prostaglandin E2	18361.2	61110.7	30168.9	49870.9	42503.6	50911.7	19128.6	20644	48168.5	32573.3	84165.5	34195.7	16361.5	18239.2	39083.9	46254.3	32543.6	10409.8	15614.2	46387.6	58953.5	22706.1
Prostaglandin F2a.11β-Prostaglandin F2α.Prostaglandin E1.(±)5-iPF2α-VI	19854.5	55544.3	44346.4	27687	31806.8	27835.8	19051.7	28992.8	30189.4	25203.2	77577.8	39752	15826.6	9892.76	21849.3	28819.5	30038.3	7759.24	27371.8	38784.2	45578.1	12383.3
Stearic Acid	6514150	15772352	9656085	13349013	16704451	7.26719e+06	7766440	10101045	13509889	19191252	10050959	8527966	17189522	10662498	7018308	9505259	6.69989e+06	16403139	9833501	6383314	9722728	7557076
Taurochenodeoxycholic acid	3499.42	12862.9	4265.68	5951.71	3896	8584.16	16616.2	633303	146509	26194.5	21889.8	3325.29	7392.71	8119.51	36401.4	21153.1	44871.7	5843.98	14161.3	12715.2	18529.7	24882.4
Taurodeoxycholic acid	3562.37	14943.9	5668.25	10083.3	8353.17	14342.6	23547.5	714244	317791	41026	59197.2	9476.17	15654.6	20675.1	87973.6	32540.3	106492	15065.7	39732.5	18131.9	51026.8	49398.8
Tauroursodeoxycholic acid	4306.62	12318.2	5043.25	9511.51	8085.51	16377.1	24660.6	824586	204674	26133.5	37618.5	5600.42	8492.6	11451.8	40182.2	16977	47173.5	6993.07	17623.2	14497.9	22264.2	30808.6
Glycochenodeoxycholic acid	0	0	0	5595.37	970.55	0	1847.6	6373.46	3236.97	2184.99	0	0	783.88	0	0	942.51	0	0	0	774.02	0	0
Glycodeoxycholic acid	0	0	0	1950.96	793.9	0	0	4627.31	2605.83	0	1001.35	0	0	1512.8	1850.63	0	0	0	0	1204.3	0	0
Glycoursodeoxycholic acid	0	0	0	0	0	0	0	2798.33	0	0	0	0	0	0	0	0	0	0	0	1849.88	0	0
17(S)-HDHA	76692.6	656476	164684	63997.4	101189	48950.1	89846.7	136069	111033	81396.2	203188	64861.9	64867.9	20658.1	142801	143342	111210	32723.9	65458	228524	91901.6	47603.7
13-14-dihydro-15-keto Prostaglandin D2	4108.29	8500.13	8943.36	9329.72	6815.35	6482.87	13152.2	6217.27	6093.48	8815.1	11711.8	5187.21	5744.11	3590.14	10318.6	10075.7	5149.14	5633.26	4782.38	6936.53	6963.22	6711.65
Prostaglandin A2.B2	12986.4	15905.9	7434.34	13351.2	10045.6	20391.7	17864.4	7378.57	14303.4	8763.87	10169.8	7882.21	10133.3	11530.5	25521.8	5832.53	18496.4	15045.2	13790.3	17303.2	11254.6	58287.6

## Sheet: 5_Kidney
compound	Kidney6PD_A_Kidney	Kidney6PD_A_Kidney	Kidney6PD_A_Kidney	Kidney6PD_A_Kidney	Kidney6PD_A_Kidney	Kidney6PD_A_Kidney	Kidney6PD_A_Kidney	Kidney6PD_A_Kidney	Kidney6PD_A_Kidney	Kidney6PD_A_Kidney	Kidney6PD_A_Kidney	Kidney6PD_A_Kidney	Kidney6PD_HumCan_Kidney	Kidney6PD_HumCan_Kidney	Kidney6PD_HumCan_Kidney	Kidney6PD_HumCan_Kidney	Kidney6PD_HumCan_Kidney	Kidney6PD_HumCan_Kidney	Kidney6PD_HumCan_Kidney	Kidney6PD_HumCan_Kidney	Kidney6PD_HumCan_Kidney	Kidney6PD_HumCan_Kidney
L-alanine	23263910	23167530	20561320	27176610	27271220	32439660	26534340	26069070	22478670	23194270	22449700	27766990	27197190	21475590	27029740	27503530	25363810	26256120	24231590	24889660	24098580	24481330
L-arginine	10633560	9736849	7452314	5646480	10559790	9197431	10435050	10864070	10480870	8859999	11615940	11105730	11047020	10599570	12914480	11756160	12984710	13082790	13742350	12496560	10520990	8544497
L-asparagine	1280132	900116	952035	862224	931570	1013457	881358	1014194	1036565	812004	868965	1181138	982961	1056861	1152784	1141862	1157692	1070080	1170167	1119463	842885	918006
L-aspartate	5073192	6349944	6592022	6127366	7125752	7275138	6206706	7962296	6592180	9458015	6181442	7379082	6050708	5755488	7094536	6865246	7597884	5823232	5926908	6515054	4950974	6413704
L-cysteine	2103173	1111273	1554708	1731172	1314090	2669251	2358760	2047297	2745121	2552088	1848972	2887480	2167879	1759301	2083712	2136245	2804557	1839534	2608848	2165222	1186924	2288154
L-glutamate	44125990	47797330	51104110	48418160	53828270	57134750	56948720	48972880	60357350	54971670	53431570	56741830	40423890	46369120	54971420	59341760	59833920	50433650	53302760	53812140	48373110	54461750
L-glutamine	4743354	5346992	6031400	5645086	6655770	6129766	4616692	5027946	6427342	6879848	5693786	6756936	4882618	4472020	5852686	5709884	7476064	5822170	8249368	6188378	6300034	7044794
glycine	11560340	11641580	12388880	14108400	11897370	13764270	12292570	12636730	12437500	11871330	13265340	12876050	12505750	11764170	12198480	13736360	14413410	12466280	11467440	13000690	12569490	13679540
L-histidine	4855504	4691210	5181466	4365306	5823400	5257356	5750154	5645054	5217524	3926141	4592473	6329402	5774270	5566554	5948886	6279878	7333820	6013812	5729738	6739390	5298080	5092704
L-leucine	53753890	50063540	39090890	38602640	41879190	47364280	41340690	40540060	37661500	35433960	43047760	46410920	38062120	41424080	46434190	47635090	46726020	54377400	45566920	50299770	41749790	35942600
L-lysine	3593846	3281941	2720342	2399996	3926440	3318695	3811330	3275957	3420008	3278633	3403546	3478070	3282293	4326584	3793438	2973259	4353594	4569496	5460320	3619034	3400484	3059647
L-methionine	8429765	7683994	5783946	4902024	4886346	6801030	6198160	5743836	5769916	4671990	6555220	7564586	6564202	6015152	5995856	7521538	7251314	7019692	6886624	6227736	5655242	4634692
L-phenylalanine	9663158	7342440	6602080	5821552	6720438	6773488	5852338	6507062	6171544	5818386	7575302	7700698	6975584	9109591	9103579	7308754	9066259	9408437	7619312	9020039	8525701	6614986
L-proline	23036730	18340470	13246720	15366890	14769880	19080830	16068160	14040290	15454850	16148880	19385710	21974040	15657560	16882600	18685920	22141870	18054010	22922210	17700630	17438870	17014930	14576590
L-serine	2154297	2021842	1347155	1147485	1476276	1665035	1501584	1510732	1739109	1396171	1786138	1966950	1717389	1775263	1790948	1967087	1913667	2085019	1749207	1774009	1729880	1472296
L-threonine	3580627	3985653	2973618	3159993	3328941	3768239	3549600	3608169	3020881	2460237	3069392	3164336	3485814	3524213	3442857	3757391	3839365	3964892	3294606	3210895	2995108	2408954
L-tryptophan	1685830	1633675	1706932	1162833	1464480	1525678	1405010	1453290	1685064	1204359	1198178	1497845	1729657	1899826	2046281	1747833	1638559	1573875	2168177	1922086	1656112	1567555
L-tyrosine	6062674	5567688	4821028	4457492	3990305	4584083	4804774	5145208	5165342	4718896	5026436	4759838	5184672	4536328	4515068	5701242	5408758	6564854	5383686	5466962	4577570	4013422
L-valine	133332600	127319900	118304600	133240900	148595800	135064900	122202000	121638900	140879000	154127600	172009500	162085400	127717600	138457900	130529300	157991700	133123100	120552200	108088200	136332900	163705100	140897600
L-cystine	960841	742920	794927	695257	390586	812129	571862	626526	778816	785833	592527	810261	653909	579910	764053	794049	1464938	744035	657041	777204	1125123	710223
ATP	10913.1	879.777	10549.3	6561.47	9568.55	5752.55	7516.67	9706.67	13376.3	8507.96	4055.08	1697.59	8753.52	5011.25	8629.14	0	4169.54	5823.81	3546.38	2732.23	1475.31	8923.21
ADP	170870	192956	406589	244539	291812	212231	302089	406798	346479	407986	243737	238300	409476	272073	232470	197742	298901	282016	196341	221341	231523	282814
AMP	3245272	3843677	7512026	6663956	7546358	4936826	7933818	7877876	5189938	8395631	4741452	6925598	9028503	6427228	6287052	5421238	7886348	6390276	5404878	6807934	6280570	7021302
dAMP	0	0	0	0	0	0	0	0	0	0	0	0	0	0	0	0	0	0	0	0	0	0
Adenosine	1115257	1131929	2675593	2032801	2081487	1370480	3134856	2202728	2507239	2078569	3096854	4977540	2857948	4906362	3183611	4290806	3814290	4003946	3621933	2873500	2694227	3289672
Adenine	3325653	2767194	2792786	2861953	4990294	4408310	4464912	3920238	3663388	4191743	2718513	3102401	3262317	3408920	4630510	4459818	4283168	4140530	3293629	4314180	3690935	3618074
GTP
GDP	0	0	0	0	13255.7	1349.75	5571.52	1855.89	0	12876.2	0	0	1107.14	1542.07	2526.6	1053.87	0	2008.05	3616.03	0	0	0
GMP	691247	818967	1023348	867722	983024	886652	1034031	1145793	1327207	1282306	1016271	1172302	1413999	1156485	1067276	1054240	1279279	1257389	985631	1090804	1073956	1128778
dGMP
dGTP
Guanosine	563462	274783	321513	245300	353176	310172	322306	327937	513884	332469	377111	448166	438753	432442	352912	515153	527261	431961	463475	427078	502440	430501
Guanine	408753	307460	178833	206606	169525	256656	297570	270367	334984	295079	353353	382843	400091	364136	287001	366417	342022	370683	285101	289011	363574	344064
CMP	234298	157092	206172	187297	103684	152389	135977	210610	182763	179832	223861	254336	210992	187130	184776	214369	219137	180850	173077	155387	220443	234614
Cytidine	2166704	2751305	3786607	4804466	6798380	3209488	4550176	4177973	3233338	3712830	3239599	2275963	2908939	3361556	4205160	3312333	3287327	2830418	2741648	3625471	3636245	3009682
Cytosine	75074.4	101156	66062.8	86225.5	178302	118697	189946	126263	79028.7	129095	41600.6	92776.1	77366	88384.6	56136.2	59803	51771.6	63518	62031.4	93275.1	68324.7	141300
Thymidine	93637.6	156613	125147	132737	134128	93304.1	173466	112048	157497	134644	98704	96268.1	138195	121296	145676	125626	118670	109863	152199	145902	161578	132729
Thymine	358769	257312	351559	455791	309059	141611	216891	465749	224052	365455	180560	211565	274358	194657	253129	395092	360828	161751	123097	221793	257133	253246
dTMP
UTP
UDP	3274.65	52657.2	12142.3	31073.9	35629.2	11197.3	9021.96	19431.8	18522.2	33296.5	101519	19823.9	5543.16	52374.8	27549.6	20927.7	24728.7	34759.8	7187.91	26622.2	77015.1	14024.4
UMP	971290	1139652	1469281	1421465	982408	914740	1173467	1356153	1300818	1490203	1176806	1486458	1660078	1238780	1033450	1194004	1388576	1162465	1054940	1156244	1333418	1525556
Uracil	2046970	2183344	1757337	1667184	1869024	2060300	1637800	1568070	1398437	1379318	1482996	1479344	1627969	1687404	1999652	2010711	1839732	2061964	1923286	2158520	2144298	1689714
Uridine	2.84417e+06	2.34289e+06	2.22727e+06	2.38026e+06	2.49731e+06	2.54555e+06	2.3641e+06	2.11172e+06	2.1593e+06	2.36947e+06	2.08434e+06	2.14807e+06	2.55654e+06	2.74751e+06	2496551	3033692	2.38178e+06	2.83562e+06	2.59753e+06	2715968	3326985	2.71404e+06
dUTP	50985.1	13557.5	13909.6	13566.5	15317.1	37875.7	35351.4	31019.1	14458.2	18828.7	44091	38947	38347.1	30676.3	29106.5	24992.5	36538.1	0	23078.6	30385.4	27056.2	25305.5
IDP
IMP	882515	1273083	1250815	1431009	1282942	1045902	1282569	1355082	1387997	1626676	1501596	1774631	2099314	1573805	1257644	1494706	1880838	1689849	1166706	1336772	1643097	2139747
Inosine	11984760	7610354	7014216	6664178	5816174	8279282	6708326	6110180	7502026	6336974	8554103	7373302	7646832	8532856	8403527	9272844	8412821	9389661	8489575	8951999	11188400	8341584
Hypoxanthine	9512189	7393672	5856302	5536158	5665720	7735916	6142820	5866282	6238774	4936590	5659720	5871994	6285250	5573290	7140488	7992918	7122802	8328088	7376800	8538031	7939390	6860816
XDP
XMP	24102.8	14755.1	12411.8	18496.6	7825.21	13342.3	13792.2	11606.4	24471.3	10616.4	31769	12455.2	17695.6	14608	9958.22	11574.9	16903.4	16890.2	12886.9	14324.9	17900.7	7775.96
Xanthosine	117198	80897	17774.3	77505.6	131976	83351.4	109758	72321.6	113264	72606.1	58980.2	68283.9	60686.9	91143.1	114015	117230	95903.4	101918	73975.5	108397	90660.5	36976.4
Xanthine	8494533	8688633	7133214	8031774	8019312	7978088	7140200	6795152	5981496	6190094	8817719	5968542	7303394	7948060	10441030	8691255	7929542	8956847	7162988	10086040	10099200	7459880
Urate	1449631	1400861	1471170	1236172	1585179	1402971	1466545	1587587	1341368	1333376	1945634	1321822	1605531	1856373	1853154	1531012	1522920	1443022	1625848	2048018	1820897	1445082
5-Hydroxyisourate	1122763	1433066	1533140	1376733	1483797	1339002	1078844	1278515	1128930	1685510	1583432	1664738	1066133	935719	1399089	1433303	1697987	1375399	1671737	1320461	1624923	1696959
(S)(+)-Allantoin	589607	918640	742103	942685	1255887	843745	784657	779384	974839	873401	730886	728826	735489	952984	972164	853196	497443	421168	737080	738820	1054966	1173729
Allantoate	4176.79	20990	7020.51	4678.75	10988	21473.5	5752.47	935.09	10956.2	13099.7	23269.5	13369.9	8819.53	16949.7	4698.47	18444.6	7938	12589.5	18538.5	13768.7	8764.74	4301.01
3',5'-Cyclic AMP	73109	23209.6	33350.4	30654.5	29928.2	3354.01	73645	78563.2	51461	29662.7	0	61534.6	35847.7	27935.3	99343	26411.1	51805.6	24317.5	123240	34776	48253.2	93098.3
3',5'-Cyclic GMP	4225.89	2634.17	4320.85	16440.2	271839	5840.8	40787.8	9422.22	10130.4	125492	7287.52	10169.1	24671.7	7853.89	12022.3	6534.72	5175.47	7795.45	13465.1	5564.96	1668.06	7636.74
2',3'-Cyclic CMP
3',5'-Cyclic IMP
Adenylyl sulfate	170870	192956	406589	244539	291812	212231	302089	406798	346479	407986	243737	238300	409476	272073	232470	197742	298901	282016	196341	221341	231523	282814
5'-Phosphoribosyl-N-formylglycinamide	11336.6	5607.87	19819.5	53976.3	88083.3	41513.3	80306.8	21536.5	8480.14	57011.4	30820.6	28004.2	31629.3	3403.26	14160.5	31195.7	17917.6	9367.97	11863.3	17204.7	18838.6	34611.4
5-6-Dihydrothymine	192470	242416	321504	251815	314408	243358	218841	235193	256761	310523	282966	266054	258992	204278	267453	235566	309864	248456	358398	265251	337546	260630
Pyridoxal
4-Pyridoxate	1186592	1173622	1273510	1166793	1238247	1249705	1216497	1197996	1433157	1318682	1165426	1275662	1216934	1229632	1159010	1144506	1221900	1235472	1195061	1190893	1246746	1153132
Pyridoxamine 5'-phosphate	96372.1	60625	10716.7	35316.3	14813.5	52427.4	39758.1	29789.3	15161.1	21220.1	36741.5	16119.5	33749.2	57354	86027	38720.6	56457.7	35095.6	85777.7	62594.2	72271.6	30229.7
Nicotinamide	164862900	157978200	137366500	139388200	98326020	130254500	126792500	119819300	134894800	109599000	146394000	152756300	137503800	147223200	140321400	162424200	174375400	147589600	146851200	169150200	159046000	158113100
Nicotinic acid	1049775	923674	911921	853429	1261852	1668648	1869932	2088729	1734852	1908630	1227079	1787713	1438382	1325871	1554794	1279122	1332289	1189504	1776747	1113913	574021	1604820
Nicotinate ribonucleotide
Adenylosuccinic acid	35099.8	48400.4	53912.3	66291.5	25175.7	41594.8	32240.9	40964.1	60954.9	32334	45930.8	52261.2	40181.8	76581.8	55306	36593.2	35979.3	40517.7	45034.3	41132.9	56275.6	39353.6
UDP-glucose	0	0	0	0	0	0	0	0	0	0	0	0	0	0	0	0	0	0	0	0	0	0
UDP-galactose	189175	194365	313739	262188	250639	209252	238834	285521	293541	393507	320497	320957	368557	271272	251303	262779	364782	308117	241190	212576	357745	314821
ADP-D-ribose	378907	339232	492677	653738	590072	511984	633178	706669	620089	657769	723403	721358	690045	807016	771554	665090	907314	827886	576225	560010	656066	550328
FAD	7295.79	10404.9	18365	10735.8	16501.2	10989.8	17454.7	15251.2	22235.1	16101.9	18803.8	16784.5	19112.5	15191.4	24293	16043.9	17166.9	18109.5	18262.5	17642	20560.1	14339.9
NADP+	10459.3	15771.7	10926.9	22398	26228.8	10644.6	28205.8	11166.8	11928.8	14193.4	19272.3	7518.08	15195.6	21693.4	17710.8	15235.1	10487.4	9081.4	5991.61	22055	6561.11	4859.59
NAD+	157384	280688	557783	325252	613306	342342	602356	441794	390255	560586	223296	299922	538848	333308	460513	305237	359301	305030	309680	328835	254697	271038
Phosphate	21711010	17657100	17172120	15839060	18149700	20352660	21203460	19526030	20696930	18061280	19877350	21221860	22064190	21801780	21216980	20649970	25702860	21721770	21373810	21550780	19026550	21731070
Diphosphate	1264806	936330	1018887	903404	951936	1129602	1093240	1210684	1264752	1123708	1360114	1364225	1341094	1335443	1273762	1394917	1554962	1488580	1337491	1376759	1087685	1201801
D-Glucose	12696160	11895000	13831640	12131140	14777330	12774310	14157700	14038890	13535850	12123300	12374380	12377430	13717910	12798560	12760180	12529520	14144010	15201790	13586750	13955250	16259780	15519930
D-Hexose-phosphate	721448	571438	615998	484044	460358	536873	585489	741021	776975	664329	765873	707195	676708	605602	747965	635739	766580	798354	727333	635835	694953	669638
D-Glucose 1-phosphate	721448	571438	615998	484044	460358	536873	585489	741021	776975	664329	765873	707195	676708	605602	747965	635739	766580	798354	727333	635835	694953	669638
D-Fructose 6-phosphate	721448	571438	615998	484044	460358	536873	585489	741021	776975	664329	765873	707195	676708	605602	747965	635739	766580	798354	727333	635835	694953	669638
D-Fructose 1-6-bisphosphate	7877.6	3417.94	7620.65	3460.55	11273.8	8802.96	20403	14632.7	31372	16077.1	4339.83	17675.4	13347.5	10611.9	17911.7	4703.97	15872.9	7556.13	13957.1	6820.65	0	5064.7
D-Glyceraldehyde 3-phosphate/Glycerone phosphate	287422	275322	238249	260991	256106	236816	259979	249922	238789	211404	251127	262848	257182	229250	219480	249934	279781	281907	216068	232726	228866	228297
1-3-Bisphosphoglycerate	27292.1	17808.9	22791.5	19867.8	17708.9	14641.3	17792.6	14355.5	40277.2	24746.8	11951.3	13647.5	16271.7	18483.9	24087.2	29639.8	13938.7	9420.11	6696.37	15738	14753.2	11642.1
2-3-Bisphosphoglycerate
2/3-Phospho-D-glycerate	1132557	665662	457856	304873	560476	567106	184850	228002	507034	466999	144361	107138	300002	175013	153608	157517	211306	161785	200902	196204	175918	223326
Phosphoenolpyruvate	68702.1	69562.2	37220	17234.9	36764.6	50903.8	12456.1	5029.38	32086.1	25363.5	6396.3	2539.31	10529.6	3972.69	16769.3	12311.4	21419.2	10083.2	15986.7	30449	9615.01	17020.4
Pyruvate	1550544	1477375	1694277	1447813	1675420	1350373	1288097	1477214	1254467	1251923	807230	781096	1159086	955133	862690	1014028	1048959	968569	881560	1048575	994969	1079582
Lactate	172611300	136993100	141185600	151175900	163354300	151490200	168013100	162750900	140774100	137909700	124146200	130633800	158610600	157833100	181471700	161425300	179623800	150074700	149019500	173961900	177320500	167206000
Maltose/Sucrose	28157	0	32773.7	23386	0	32595	49824.7	0	0	68742.1	0	0	28593.8	0	39174.9	44347.3	42355.9	66027.9	28942.2	0	20411.7	22570
Maltotriose	777.174	760.764	0	794.428	998.054	932.909	618.612	0	0	0	0	0	0	0	0	0	0	0	0	785.942	0	0
Mannitol/Sorbitol/Glucitol/Iditol	689587	510601	679759	1101275	2074410	1470796	908583	941871	1259790	655219	1496381	943492	494096	1188114	2580385	1009513	1115142	1635604	862874	1280608	1286588	1103567
Ribose/Ribulose/Arabinose/Xylose/Xylulose	508361	434287	429697	338138	353117	395479	440889	325718	377330	353865	257857	393582	362726	423263	290427	373031	372234	340125	338980	266334	325358	353820
Rhamnose/Fucose	214364	180791	221270	195328	208002	242469	206566	228417	143707	168676	134682	204064	159144	168877	158844	219927	172054	157811	203430	164342	128876	139990
Fructose/Allose/Galactose
D-Arabitol/Xylitol/Ribitol	465552	285299	188060	209521	158202	268609	205892	202832	292480	184681	270548	301135	283426	287300	258933	313550	267796	277787	245062	293238	239178	299625
Citrate	10131660	7626102	7838194	5621880	4241108	6868018	7560128	5939734	11543910	8227346	11271010	10569420	6900794	9010468	9824151	11206180	13515630	8331316	8778645	10225980	9955832	8279098
2-Oxoglutarate	308028	353425	314439	280821	333234	360609	301842	294553	241276	311880	284984	300988	317978	268705	343823	274965	322962	279437	280791	275334	299378	234373
2-Oxoglutaramate
Succinate	5210860	6705002	7529224	7697868	16113190	11505300	13651470	7134740	13459220	13659830	6244042	11066670	7618410	11599800	11689140	7253826	8417091	10612240	9340107	8194714	9163877	7458540
Fumarate	3376004	3689457	4087257	3371886	4203278	4712690	5238120	3653163	4682710	3859510	2762572	2790462	3828577	3511599	3711112	2557654	2446199	3049799	2486339	2410996	3483994	3286664
Malate	23816160	27079710	28480700	22831250	28961000	31483850	36234190	23308520	32335990	25951290	16060380	17802140	23573850	22731410	25589070	16416890	14857050	21156460	16531780	15923090	23377740	20694720
2-Hydroxyglutarate	3224715	1912086	2225164	2432974	2285851	2626924	3835656	3683012	2402478	2167671	1814192	2680050	3976200	2873052	3137647	2745947	3622333	3120023	3609245	2834104	2340998	2738000
Itaconate	858750	775647	679951	759824	748344	736221	890585	773633	724359	772632	770729	868282	724353	767635	903470	853067	919546	744443	837869	742134	803382	763656
6-Phospho-D-gluconate	2619951	3366188	2522597	3646429	3806402	3381483	4345872	3959661	2327174	3801951	3066514	3086212	2767390	2758998	3121474	3647631	3442969	3567299	2137675	3381209	3081522	3441352
D-glucono-1,5-lactone
D-Glucono-1-5-lactone 6-phosphate	13019.6	4217.49	1226.33	6529.03	2652.89	2219.49	0	0	4147.8	4444.21	6858.83	8061.62	6619.83	7141.33	0	6913.55	0	0	4485.75	3979.21	4397.4	0
D-Erythrose 4-phosphate	14963	6473.2	12812.4	11341.8	11419.5	17733.9	24112.3	23325.8	27361.3	12526.4	8612.06	15854	14546.4	17325.5	9515.88	13132.2	12590.2	19851.8	29015.2	12519	27497.5	16253.2
Sedoheptulose 7-phosphate	578542	517834	424524	266318	213454	426422	265831	339657	600988	380677	606284	724214	503475	420322	438393	481482	580724	575029	501998	550772	524898	417958
Pentose phosphates	26041.9	28830.7	12777.6	25156.2	14920.1	13757.4	13697.4	10890.3	54944.4	9161.16	39883.9	56935.3	41296.4	39806.4	16330.7	16268.2	44930.8	31171.6	32258.9	21566	61773.2	34671.4
Glutathione	29678.9	116841	304314	375934	3607036	195415	600481	290460	228761	1807768	35481.7	128991	447604	161750	2151.52	41479	114184	51754.4	60832.5	104670	52370.6	164832
Glutathione disulfide	1311.23	1228.89	1353.92	1120.21	17016.6	1858.88	0	1604.2	696.177	2470.94	2185.72	1364.54	1248.15	1132.35	1572.7	1355.87	888.893	878.95	1232.06	1188.01	2288.78	893.251
5-Oxoproline	9204860	8514259	9896347	9749532	8358790	11043080	9030959	8616803	10594770	10584950	9104353	11286520	8994711	8017282	10400610	12171440	13265640	10339000	11377300	10410120	11868440	12860520
S-Glutathionyl-L-cysteine	108355	41008.7	90884.2	37924.8	339546	71107.2	84753.7	90311.3	47737.2	262056	55966.7	69759.1	69653	73093.2	61178.6	65810.4	98019.9	85058.7	98747.6	93619.2	67575.8	52629.7
Cys-Gly	58616.8	27640.4	34223.6	30467.6	107213	68307.7	79052.3	47685.4	90374.9	61235.9	45226.7	39427.1	15886.8	30051.5	71025.6	75523.6	37391.2	35280.5	52833.5	29873.2	11587.9	39591.7
Ascorbate	1598807	3478845	5665072	6022616	6972754	5294702	7677960	7050486	2642059	4108977	12710110	4312520	4385522	4954490	4143889	5357317	1870101	5814610	2580376	3565849	3782370	7033162
Dehydroascorbate	2506180	3723788	3419296	3092826	3713076	2823306	2986247	2420995	2082778	2839422	3068383	2590600	3234373	3353123	3319595	3191017	3177530	3302740	2226581	3355206	3897104	3175321
gamma-L-Glutamyl-L-cysteine	231861	337270	1039152	1216892	1653053	930805	1635770	1060632	879231	1575324	446110	739021	1491735	743992	750784	967616	797120	544325	492585	422467	751133	1134071
gamma-Glutamyl-Se-methylselenocysteine	166770	75747.8	92962.4	97748.5	80283.6	81819.8	102807	145244	105364	106241	150010	116534	127843	105650	115321	94734.2	123000	112256	132127	119140	125807	124605
gamma-L-Glutamyl-D-alanine	89719.4	46279.8	97796	142672	196198	82105.6	131032	113474	96123.8	179152	67802	87397.9	184182	105167	118250	104431	96308.5	90805	92936.9	106073	109337	84730.4
gamma-Glutamyl-gamma-aminobutyrate
gamma-L-Glutamylputrescine	289225	256392	185442	206635	390042	360229	472355	375392	396344	423025	269820	319362	274942	317462	400349	294559	377084	287089	294749	326897	302436	94476.6
(5-L-Glutamyl)-L-glutamine	63353.1	56141.8	137775	142878	264111	70820	118126	68182.8	90417.1	226794	78616.6	48206.2	130491	88529	76458.6	78440.4	53099.4	71780.6	73522.6	47222.9	70236	109706
5-L-Glutamyl-taurine	297508	270090	350294	335016	254602	230193	305403	322381	295222	342016	218655	344106	449537	303580	343214	445183	522771	382876	445535	296121	345872	456396
Cystathionine	28549.1	53363	20276.5	17088.8	51307.1	49955.2	60926.7	21797.4	11055.4	28310.6	38363.3	31670	45711	23226.8	83000.4	44266.8	26112.5	49032.9	27757.7	24426.4	21468.1	36577.6
Dimethylglycine	810410	763113	761914	683830	766210	906923	950102	789460	864167	803154	788827	888064	677071	782577	797935	870298	1024326	838302	727500	889882	880177	868466
Phosphoserine	1020066	746355	916598	1014435	771026	1177141	1012377	885022	1039552	999270	760702	1042017	807997	722819	961973	994030	1080580	921863	951368	1051342	1065304	975660
3-Phosphonooxypyruvate	44640.9	79073.7	46330.7	60219.2	69669.5	40007.4	84695.6	36772.5	40321.9	19138.5	81433.7	36566.2	73671.9	48477	32836	53601.3	23061.8	63910.8	43018.3	20945.2	78166	74881.6
S-Adenosyl-L-homocysteine	248879	230947	170682	192805	361424	237924	364892	321282	312173	362400	158084	209048	242164	251874	405131	335108	372122	340783	385256	377591	223612	176370
S-Adenosyl-L-methionine	676384	633199	711572	468635	779628	730063	831740	874581	1011446	807862	885326	1398485	1131081	1231835	705542	824974	984130	1021729	747346	923204	704825	839005
Sarcosine	3697717	3489525	3718844	4040644	4170449	4213824	3858718	4183472	3269410	4009779	3416712	3834837	4447729	4390910	4188666	4574200	4682491	4007932	3544028	3828925	4194362	4768564
Folate
5-10-Methenyltetrahydrofolate
Dihydrofolate
Carbamoyl phosphate	37440.6	35999.7	36204	34208	35573.5	36926	45667.3	35675.6	34463	35061.2	43342.5	43976.4	37071.2	32161.8	43447.5	37630.2	35389.3	31995.2	41505.6	43022	37212.8	30689
Ornithine	226059	420175	214252	138934	302710	214686	221108	174308	259293	269601	173098	221503	273280	316002	267212	331753	215127	257426	335894	235624	132751	218965
L-Citrulline	204756	314476	289601	256323	333954	307648	324635	282985	264805	231386	134964	265558	315660	264529	240759	279917	370659	319958	276082	223674	231072	200873
Argininosuccinate	207820	99420.8	136584	87203	66829	63523.9	111135	68969.5	144196	124127	68604.2	144146	99772.2	115486	88535.1	128456	85857.7	148629	108866	115397	97991.9	91622.7
5-Methylthioadenosine	363650	267055	285463	219243	374741	437765	540071	479086	568356	566687	375988	884548	557332	581900	431402	336541	424034	444635	332311	352791	477521	482220
Cadaverine
Putrescine	400640	458757	346310	217018	726501	360804	749233	603782	591914	550346	343490	327866	747359	474044	812637	486936	399871	691029	651127	576061	493197	429604
Spermidine	1935757	1529029	1663242	1225457	2887821	2411051	4084319	3637618	3972560	3724536	2233644	2786892	2358347	2370426	3832168	2792264	3296057	2634282	3782204	2661985	1898239	2656683
Spermine	148887	20434.8	103356	29880.5	193581	156626	247086	291256	332733	223818	68804.3	209932	62683.1	107952	288019	25590.2	290086	33847.9	190304	116432	87428.1	135824
N1-Acetylspermidine	221883	234531	249655	327330	480486	257245	557341	345892	400476	538378	314847	306727	245250	407322	445597	412784	438455	321134	412260	393567	265580	310328
Atherospermidine	0	0	30361.4	15944.7	16815	0	18307	32076.2	14175.5	16686.4	57498	62282.2	33255.1	50792.2	35820.5	49276	22360.4	37229.9	29647.8	13438.9	12273	27734.8
3-Hydroxyisobutyrate	1310912	1113240	1228084	1385775	1366886	1480893	1633258	977544	1049479	1201324	1000104	1015364	946420	1040919	1188048	1113809	1040391	1054080	970172	983051	1180561	1059637
Methylmalonate
Propionate	33291	20210	21157.5	29791.4	26093.1	15637.1	25973.1	16158.8	43662.4	28630.2	19599.9	14342.2	27201.9	31812.8	35304.5	21313.1	14968.5	30640.5	33962.7	38634.8	48363.9	41492.1
N-Acetylneuraminate	154238	144593	250394	229197	150552	147028	147850	174164	234461	228194	178336	210805	200144	127433	200552	185828	275505	219075	241088	210875	234966	266625
N-Glycoloyl-neuraminate	103868	90952.3	137174	76013.8	123831	88806.5	136948	114144	100690	101693	99085.3	121437	62518	95928.4	124698	105988	98482.8	102214	97971.1	83848.8	93833.9	108287
alpha-D-Glucosamine 1-phosphate	300522	344942	309262	255669	449874	466340	372177	329592	334201	303024	250394	317313	232064	488225	316683	369773	386083	383979	266452	449254	377287	329270
D-Glucosamine	33273	19983.2	35572.1	34513.5	15027.9	30585.3	21157.5	17338.9	33839.2	20933	15739.1	15292.6	16893.6	20128.6	22917.2	19572	17163.8	47398.7	28768	20808.2	37689.6	29101.4
Glucoronate/Galacturonate/Fructuronate/Iduronate/Mannuronate	657259	768521	917961	610733	300621	486267	289141	637503	628423	493249	921515	1128469	818694	569188	423345	447376	511677	424096	402287	461076	648297	643796
UDP-D-glucuronate	9112.63	8749.95	39810.8	45772.5	32318.2	9986.88	45154.1	28166.8	45915.2	41947.4	25966.8	28016.2	34150.2	37659.6	39914.4	18776.5	55347.8	51355.8	19385.7	70441.2	25809.7	29288.4
UDP-N-acetyl-D-glucosamine	260276	257476	407559	438364	387309	301358	344162	443269	354521	441430	411053	445348	450712	375990	402692	381103	440358	376611	293812	309733	482672	403375
N-acetyl-D-glucosamine	39467.8	26841.4	12994.7	38605.1	48620.7	33085	50294.4	41820.6	34676.6	14945.5	17530.8	30992.8	29417	13459.7	16751.7	33726.1	28690.2	36240.6	30290.1	10979.7	44542.2	15518.7
CMP-N-acetylneuraminate	3214.72	0	13058.3	5229.74	4508.34	888.1	7404.62	7400.47	11780.5	1016.65	0	4843.74	0	2119.16	8996.99	4253.56	4127.74	0	796.62	9410.83	6577.53	9847.72
Acetyl-D-galactosamine
Glycolate
Homocarnosine	281872	344251	486267	353374	590835	458323	459736	515321	307202	435241	362870	405586	294472	270974	538013	248621	407139	268780	403439	415580	343575	361642
Asymmetric dimethyl arginine	830777	768162	362150	466426	589201	376774	479052	514366	729726	403587	880126	684990	693965	697886	647155	696431	696864	726936	761807	742244	831413	562990
Carnosine	306609	239149	258721	257024	418096	331838	284191	338898	228850	300144	274527	367784	219970	260936	376811	361563	356468	251602	334049	275659	287104	257547
Phosphocreatine	1382.87	1258.84	0	1120.09	0	0	0	0	2895.76	2987.7	0	0	0	0	3372.76	0	2595.66	0	0	0	0	0
Creatine	125689200	124435100	141428400	157452900	146961200	133290300	154915600	145955000	115977100	145747600	160874800	151570900	111397400	132978800	170177400	141900600	150560000	132423600	115584000	96358470	145363500	171683000
Creatinine	7107966	10698940	7890114	8332050	10430560	10403760	8979312	8288254	7953194	6961024	6853166	8494265	5439552	8673265	9408791	8090190	6700498	6020286	7705702	7818602	7943746	9453545
4-Acetamidobutanoate	215573	334058	253888	210182	288055	303629	308093	197566	215280	267659	230085	265683	250906	212502	253343	340253	206274	221157	262428	265668	211560	270760
N-Acetyl-L-citrulline	43425.2	31714	35885.9	17756.3	15165.6	63344.7	49796	35118.3	27991.5	47303.1	56390.4	21815.7	38897.1	54930.3	40480	42759.8	15006.8	29619.9	16863.1	44218.2	37969.7	3078.68
N-Acetyl-L-ornithine	247634	379945	271213	318038	153082	334912	328658	111000	216899	207486	227643	304900	182099	200683	281049	292595	260796	185033	178742	263895	214004	131656
Guanidinoacetate	9592965	8522050	9204471	6750342	8591829	7531296	9797947	8587612	12732840	11083040	7989564	7695380	10419850	9020923	9176163	10152430	8537595	8213396	6876730	7516954	8989305	9318355
trans-4-Hydroxy-L-proline	479114	770689	907496	994490	1262258	1098907	1106090	777526	1208651	1209489	1036070	965481	757208	1002263	1200875	1306284	1055554	959566	1072170	1025954	1017889	844485
N-Succinyl-L-glutamate 5-semialdehyde	58710.7	71025.7	28693.6	31684.4	23726	40264.2	40405.8	46430.8	49754.6	55088.1	22534.4	22907	66056.4	67540.4	77810.5	75377.1	20675.5	51969.9	48522.6	67454.4	67977.1	34956.5
5-Aminopentanoate	2551218	2324906	2412826	2213796	1860438	2166199	1764642	1953828	1757825	1489623	1724895	1870741	2362521	2127324	2199912	2080032	2450478	2543586	2295448	2475013	2343204	1864760
Pantothenate	1483673	1069829	1245982	1065026	1662557	1192197	1929192	1259324	1502315	1513083	1176692	973309	987302	1375976	1487008	1269226	1668517	1403256	1552696	1426166	1941304	1365938
D-4--Phosphopantothenate	305173	203288	204493	183165	294861	232890	300819	236548	351446	316033	144322	136172	158586	186991	411250	284730	328843	347152	301132	345012	191029	149896
5-6-Dihydrouracil	274717	254562	360276	325480	399030	247759	398046	359490	224629	225380	196607	292165	214060	236526	282927	314498	338989	265124	252831	287016	163221	254807
Pantetheine	14682.4	16036.8	17874.8	14320.4	18550.2	14628.3	15058.8	13846.4	19414.2	18149.3	19245	20980.5	13790.9	17281	17843.3	20586.2	18696.4	17562.5	18596.5	16793.3	15415.7	9271.68
Pantetheine 4--phosphate	384516	243237	190927	206160	614867	341288	608840	341756	348992	443207	292066	169797	161449	393997	388522	289868	450246	398905	242929	404630	210094	218394
Taurine	108980200	91608960	103926600	112917700	103441200	90125960	100174700	106920400	78836740	69739670	77866410	95087040	106887900	96969860	87224230	80987500	106191700	93547700	89996090	90140700	104597900	109601000
Hypotaurine	708822	996691	814176	602936	651841	757212	748482	546274	782759	1255715	644749	1017684	673719	638935	560559	1019333	844005	1117480	695640	836134	499317	643672
2S-5S-Methionine sulfoximine
L-Selenomethionine
3-Sulfocatechol	73168.7	113046	74243.8	24252	48222.7	61248.3	30113.4	24703	54138.8	16616.3	22669.7	57666.1	62208	29301.2	29208	22529.2	25886.7	38147.7	40883.9	43370.6	16372.9	19123.9
L-Cysteate	93051.8	67011.2	88273.5	98822	88812.8	83590.7	80197.8	90241.9	86458.5	62085.6	39119.2	58846.6	104560	93233.9	100077	93784.6	113182	83773.2	78235.8	76888	104931	124952
L-Methionine S-oxide
5-Hydroxyindoleacetate	201134	132194	168354	139315	116736	226492	198524	262422	180412	129466	140514	265627	224798	144650	185181	200190	269763	208226	266579	167797	185324	162466
3-Methyldioxyindole
Indole	1314961	1667691	1615431	868120	926093	983307	696531	623595	854038	392965	266161	1336507	2048018	778075	675791	555750	925266	1017301	851450	1025525	410135	592842
Indole-3-acetate	0	6611022	6197162	6059026	7756514	5342722	4248431	5760278	5736656	6967176	6510012	3642041	6524306	8276206	7632780	0	5764948	6366118	5650938	6784178	9523077	7227064
Indolepyruvate	27460	36952.2	38844	44760.1	35269.3	20002.5	47494.9	34885.6	23246	24688.1	28863.7	31503.2	57813.2	50058.1	26709.1	43295.3	37503.4	43748.6	36350.2	41506.1	20776.7	34132.2
Indoxyl	363313	567934	311309	259394	308567	380983	331157	278751	263645	236778	197608	156295	523480	257945	273191	179445	261498	253348	343764	293574	204032	167672
6-Hydroxykynurenic acid	66378.1	138170	158865	98677.9	123919	117400	95464.1	106667	131617	62252.3	80719.2	74702.4	64068.1	95532.1	135796	109324	111991	69402.7	113090	94297.5	62163.6	55953.3
Kynurenine	4220.08	4068.67	6951.75	12764.4	16577.2	5776.56	3146.87	10438.6	4858.86	11068.5	18495.2	2761.12	12433.2	16020.5	12989.5	5457.31	9779.86	2572.23	8239.31	5148.81	4135.01	1654.27
Quinolinic acid	145270	155135	113045	120440	169598	141190	129331	152481	134800	68500.1	70202.5	88920	85700.2	114487	130931	89058.9	136820	109697	99580.8	118175	86623.8	95229.9
Anthranilate	1896169	1284787	1462828	875069	1021078	1103967	1738890	825252	965576	1303648	1112675	1261942	1005309	1175964	903869	1322142	882087	1589996	817565	810023	950490	884530
Picolinic acid
g-Oxalo-crotonate	4972172	5337246	3216926	3405481	3337151	4267925	4122898	3461891	4857418	3884457	4630850	3917350	3067379	3283606	4259340	5191356	4445496	3909079	4438580	4957708	4200922	3792082
2-Aminomuconate
8-Methoxykynurenate	113612	160618	142161	157957	145765	139226	87912.1	125325	173556	120623	119259	170417	174812	150769	88771.6	131551	92880	95511.5	132803	129122	165314	96828.3
Dopaquinone
Phenol	191377	94426.9	225763	164327	112373	397070	305661	455272	324333	334259	334400	420749	226587	251248	341951	115970	303085	220103	403295	147551	109424	293475
5-6-Indolequinone-2-carboxylic acid	73057.5	59975.8	49212.1	37943.5	12305.3	26358.3	47832	33538.8	41349.9	56989.5	32738.2	52820.9	29690	35182.6	29519.6	37683.3	14403.9	47465.9	17540	43690.5	61025.3	17213.7
3-4-Dihydroxy-L-phenylalanine	85327.4	65350.5	55519.6	27451	40612.9	38645.2	54582	39417.8	70107.6	70516.5	107637	74793.1	64321.7	80156.6	59725.5	87775.3	38922.4	75711.2	61250.9	50941.2	90617.5	63585.1
L-Metanephrine	96342.4	139805	185789	140753	94489.2	113446	119716	93717.4	147271	94444.7	57684.5	97094.8	166179	157535	98650.8	113036	109350	126808	130090	117166	136574	124573
L-Normetanephrine	602388	690137	869014	869388	1093119	737916	958767	728452	921043	1.32357e+06	1.00411e+06	654352	464064	781862	820003	642681	429198	661992	640073	760345	762068	584944
Indole-5-6-quinone	67140.4	106326	104057	72276.6	44399.6	48186.8	86177.6	74190	78403	62798.8	25860.9	63578.9	115700	105518	98137.7	88957.2	86987.1	81478.9	108836	69311.9	38471.4	70933.8
Homovanillate	215152	103041	147363	54157.2	194154	158912	270691	212853	196924	236398	98144.8	250837	137643	183800	245546	167055	202722	217172	328369	131066	56230.6	87996.8
3-Methoxy-4-hydroxymandelate
4-Hydroxyphenylacetate	145758	602318	58890.2	53869.2	35519.4	170724	291260	322725	227654	403157	82022	71061.6	218303	48638.5	35211.3	181861	365149	36569.7	339544	41585.6	38850.1	169205
2-5-Dihydroxybenzoate
p-Hydroxyphenylacetylglycine
4-Coumarate
L-Adrenaline	602388	690137	869014	869388	1093119	737916	958767	728452	921043	1323574	1004112	654352	464064	781862	820003	642681	429198	661992	640073	760345	762068	584944
L-Noradrenaline
Dopamine	43636	53678.2	49236.6	40685.6	42844.6	41507.2	51265.4	38713	34656.1	39807.9	30125.1	50353	39855	51957.9	40155.5	46553.6	55172.2	49754.1	30643.3	41688.9	42985.5	44939
Serotonin	13148	0	169525	0	336010	150160	39495.5	79931	51829.1	277089	23303.3	13290.2	0	325981	40649.8	42382.6	45062	117116	56926.3	470740	148406	395143
Ectoine
3D-(3-5/4)-Trihydroxycyclohexane-1-2-dione
L-Allothreonine
1D-myo-Inositol 1-4-bisphosphate
sn-glycero-3-Phosphoethanolamine	1103082	1217190	1551840	1589315	1808624	1436155	1468312	1574786	1508858	1773858	1036449	1102724	1427529	1276195	1441847	1423107	1597237	1399310	1461351	1343464	1350542	1307169
Glycerol 3-phosphate	4414008	7458046	3117427	4110168	1950518	4818888	2336314	3223105	8071478	2865359	8543981	10002820	5708284	8023164	6367710	7419850	8018354	9032682	7681630	7399762	11548210	11010410
Diethanolamine	91662.6	123382	122220	113338	113541	112455	96064.7	109819	100606	112575	52047.7	116743	92974.4	86372.7	116673	151597	122814	128602	97317.4	96762.8	116492	107171
Triethanolamine	265424	398196	286711	104140	198255	335524	246761	131387	513752	192189	410982	324230	350912	306187	895887	332059	276632	399494	822190	452383	262097	509966
Phosphoethanolamine	3133470	2719292	3264112	2785550	3410758	3391130	3276518	3892026	3500957	3216688	3745462	3488861	3500569	3621264	3615955	3286597	3498953	3483377	3467178	3820522	3861848	3498787
CDP-ethanolamine	167826	129707	207432	184374	241436	179406	255576	222864	193806	224747	191892	198426	228433	200449	271897	250354	231059	212741	163693	168455	209686	178836
N-Methylethanolamine phosphate	34399550	30396190	33415870	36920210	51305460	34476560	40570000	34696640	35466260	44735850	36597570	38183900	36892460	37481240	35704670	39848600	35811600	32178260	28854610	33488550	38567630	35347010
Phosphodimethyl-ethanolamine	1127801	867500	1089810	854010	912071	941217	926464	941667	843960	870588	797505	1013386	801872	880016	834973	902424	945795	946299	1025089	945604	1185588	937768
CDP-choline	24157.5	28696.7	17538.3	30080.2	42297.1	34043.8	12829.3	28488.5	9446.73	38394.4	20648	37886.2	38216.4	32480.4	42242.1	33909.2	51948.3	31634.9	23126.7	25467.8	48185	45379.3
sn-glycero-3-Phosphocholine	1702023	2037826	3287926	3728967	5506392	2894295	4315210	3586430	2528042	3295428	2039905	2347376	2935906	2940946	3477815	2988994	3626096	2587709	2616070	2549676	2742864	2815484
Acetylcholine	2622063	2751864	3339465	2978522	3288931	2311310	2982903	2331448	2505333	3531815	2605063	3215838	2809014	2137722	3009052	2457558	2920254	2404032	2350162	2749868	2761824	2433656
Acetoacetate	566192	628762	718126	690742	554436	585616	768665	712806	671572	564914	424586	380664	508253	349157	480419	417786	682578	977468	679144	469423	684478	839995
Beta Hydroxybutyrate	1.12561e+06	940571	1.04692e+06	1.20704e+06	1.1905e+06	1.30463e+06	1459544	794263	881211	1.02237e+06	827878	831945	770723	878049	1.00541e+06	935402	865183	884675	798890	802659	1.01771e+06	888488
N6-N6-N6-Trimethyl-L-lysine
L-Carnitine	95394150	104129200	115931600	113280600	104275800	102176500	102226900	94096890	108650600	113343100	129208100	104835400	74376520	85469180	100379800	96783740	83461220	71876310	76727810	96309380	106948800	101416400
AC(2:0)	3839150	2822704	3120825	3904225	12593980	4201858	9529879	4339014	8375928	14426440	25008320	17914200	5903998	11180260	12632360	19863470	23571610	12094040	13943850	21775210	17372500	16162580
AC(3:0)	2.30055e+06	1.84324e+06	1.45878e+06	880315	804818	1.50866e+06	1.8774e+06	934604	2078883	1.88155e+06	2.69092e+06	2355456	1.66911e+06	1.31226e+06	1.76587e+06	1.59912e+06	1.45e+06	1.74073e+06	1.74377e+06	1.63831e+06	2.30089e+06	2572099
AC(3:1)	357470	520547	720186	654076	484111	471286	556759	548157	576745	386915	219132	366968	631027	742463	522219	515292	619033	457316	569998	607597	530618	531896
AC(3-OH)	78300.9	265548	162822	128481	94952.3	83176.9	129981	160216	50420.5	90409	136535	76259.8	161190	81338.2	77331.9	156830	100219	133695	71784.4	76155.9	122573	87942.8
AC(3-DC)	26744.4	122844	75213.1	38905.4	65358.8	40899	27985.5	60748.6	22206.5	44932.1	51317.4	75055.9	33336.4	84308.8	44313	71987.1	34073.3	56534.8	94366.2	79732.9	41497.8	63562.5
AC(4:0)	149176	239238	189870	143094	231028	141455	231747	134644	418717	335153	209834	139083	200456	265516	254403	193659	191351	211562	328254	193269	248211	184516
AC(i4:0)	229928	411734	258201	297102	278557	239147	291246	216257	605460	486468	289653	184286	218142	262159	322211	212482	180696	300611	280532	252040	325670	259856
AC(4:1)	302735	404546	601249	445585	1166136	433090	922769	980823	417824	554852	311294	572519	273459	595554	759524	708518	706721	413360	296430	878264	306888	510552
AC(4-Me)	183431	295657	228977	251544	329868	328011	200180	124837	336407	295868	153078	246777	140992	114282	248113	257514	153123	225279	106189	162196	210005	150642
AC(4-DC)	52391.7	67238.4	152297	123478	107938	106702	163894	144925	149412	133875	108718	194466	162111	146284	235333	220183	172967	118679	186784	115550	132520	152235
AC(5:0)	434694	686085	753444	511308	722666	657701	700841	518473	777304	692118	555000	438750	542992	580895	644120	585197	466751	520200	500290	518187	647210	503885
AC(5:1)	84045.2	149234	161817	105696	113762	126112	166806	138165	141262	132294	129996	102019	121189	149909	132347	153909	133403	118637	102732	175623	119062	151300
AC(5-OH)	1450198	1651875	1663525	1470142	1659673	1322470	1619873	1355247	1205921	1297516	1081867	1258179	957184	1084082	1497695	1441937	1289795	1428223	1537866	1615719	1503892	1620305
AC(5-DC)	309146	308040	360956	388417	341246	238739	522512	415088	418396	274204	334880	185194	329290	223837	332391	212899	295246	262637	272264	304547	272958	281126
AC(5:1-DC)
AC(6:0)	34832	85493.8	115457	109151	39830.4	59077.9	75477	111743	86504.1	89450.4	92869.1	82925.1	75722.8	90099.1	67282.9	61942.3	94814.4	68429.3	54484.1	71300.4	115181	107031
AC(6:1)	41854.5	48736.3	85106.1	72932.2	123362	48148.7	74896.2	103186	60506.4	63919.4	58586.2	49702.5	63035.7	72157.7	84290.1	98508.6	99427.2	61888.7	50021.8	111106	25350.7	62616.5
AC(6-OH)
AC(7-Me2)	11566.9	53026.5	9729.47	21507.1	18304.7	12138.9	20985.6	15178.3	6692.44	16577.7	11149.9	15488.6	26517	5275.69	15676.3	32033.6	12410.5	16138.6	15003.5	20608.5	11778	10782.7
AC(7-DC)	65937.1	161299	383837	311199	484725	198410	937761	557757	206023	384107	242126	139682	92415.1	206128	381916	257979	231790	292025	121038	487458	159813	62813.3
AC(8:0)	36488.2	126534	85780.6	122378	31044.5	41682.9	31433.5	132742	56599.9	61499.9	70595	88585.1	70265.2	73966	58147.7	82788.3	135108	45959.7	60899.2	60676.4	84501.2	118409
AC(8:1)	44852.8	69185.9	94507.7	79591.8	57269.8	47262.3	67414.9	69819.7	43921.6	47221.8	33850	40894.9	76803.2	52449.6	65894.6	44242	40206.8	34408.6	61677.3	35213.2	50904.2	38903.3
AC(8-OH)	22999	44709.8	65673.7	52165	64751.5	40108.9	76578.4	25197.3	59079.7	69084.6	35855.3	30375.6	80273.1	47213	58510.2	54972.4	42492.8	48027.4	59158.2	64195.7	87961.2	55923.2
AC(9:0)	11566.9	53026.5	9729.47	21507.1	18304.7	12138.9	20985.6	15178.3	6692.44	16577.7	11149.9	15488.6	26517	5275.69	15676.3	32033.6	12410.5	16138.6	15003.5	20608.5	11778	10782.7
AC(9-OH)	10057.4	5536.38	20320.6	18822.8	9473.12	4259.91	5624.43	4899.18	10571.2	14396.6	5017.64	6267.36	6839.88	10970.1	11020.5	21470	6180.6	9314.75	13463.2	12627.2	4599.83	10145.5
AC(9-Me2)	6343.07	20856.8	7205.35	14997.1	5282.12	5325.75	7332.03	3277.68	11035.1	3950.18	3010.66	4169.08	9192.92	5085.03	9378.95	6702.48	8847.75	3126.53	3914.78	8806.69	4435.78	5969.45
AC(10:0)	52732.1	130710	99972.8	101881	64393.4	65159	53143.9	50328.1	79502.3	66697.5	111076	162844	70735	84136.7	100915	138029	149529	105877	98952.2	121682	192363	140832
AC(10-OH)	62380.9	118178	142291	115837	92243.6	74487	87181.5	58792.2	87820.5	95262.4	40103.6	52042.1	67837.2	68762.6	79022.1	78733	60272.4	40783.9	69427	101286	55106.2	53958.1
AC(10-OH3)	5172.07	10254.8	10936.6	10932.7	10960.6	7625.37	12129.1	0	6947.59	10578.2	3536.8	3255.27	4624.55	7725.49	3438.87	3687.66	0	3593.72	5374.13	3866.05	4393.2	2717.28
AC(11-OH)
AC(12:0)	58809.3	182210	196804	241098	171329	113298	159132	119439	201264	191920	113522	132821	134828	166558	169407	140345	112511	126490	158219	119914	185787	157308
AC(12:1)	276246	311215	344384	362742	244347	376388	256248	291005	304212	301482	306330	310681	330200	314591	258771	308398	275454	264972	297729	337570	315040	259824
AC(12-OH)	98442.6	175124	274830	227786	222424	149022	196249	128695	187406	148206	72054.9	79557.6	150696	136161	153778	123665	117216	67436.1	145947	167624	121935	75773.5
AC(12-DC)	24284	50795.9	74314.1	36061.9	29155.8	37387	26258.7	29342.1	61116.3	34321	25800.4	21884	34925.6	43018	38815.6	38038.1	39227.7	15199.1	37695.1	42020.9	32836.7	27111.7
AC(14:0)	225626	466679	625761	600883	983394	392266	731606	564503	628229	838785	290743	407844	621383	554559	719714	538341	438037	420279	366332	715314	630290	566858
AC(14:1)	157287	255844	411223	405698	382532	251387	348495	191866	374004	345161	217942	311962	276805	336880	342276	289110	224443	188428	301022	313596	288370	227300
AC(14:1-OH)	180518	237440	451306	345440	316563	250531	284769	175324	380805	317035	140317	174771	191789	230994	284960	149561	218716	152545	219807	244313	186322	162965
AC(14-OH)	278917	517743	660116	564208	468737	434251	627446	464278	631568	599151	274283	224885	351722	320130	531342	254175	347760	262325	339650	420770	329800	229788
AC(15-OH)	14885	24256.8	40134.3	40115.2	63236.8	31732.8	48631.4	35433.4	48889.5	63683.3	22571.3	18105.5	36712	32665.3	44428.7	33760	26473.6	22713.7	35182.9	36393.1	29491.3	28942.5
AC(16:0)	1.54357e+06	1.14329e+06	2.77734e+06	2.55091e+06	5.08351e+06	1.50177e+06	3.5098e+06	2.0983e+06	3090456	3538998	1386058	1.33384e+06	3110562	2.22023e+06	3.43662e+06	1.38533e+06	1.9281e+06	1.68842e+06	2.26446e+06	2.31548e+06	1.87293e+06	2.22611e+06
AC(16:1)	218218	323492	356920	386110	399536	300566	405188	391144	542549	483278	400550	344251	397862	440752	478398	346885	393494	269672	339358	371483	354537	373244
AC(16:2)	129933	218436	332389	222326	331913	222320	313683	216066	354185	403277	234698	396736	191541	252234	254434	301734	261393	178402	188867	342521	229258	177514
AC(16:1-OH)	315054	570676	852765	637066	688201	636139	644149	465261	661862	589226	304490	276459	605388	486552	468613	296628	346918	266890	442136	490444	342594	293002
AC(16-OH)	581294	883572	1195992	827975	1255026	1217364	1514558	1327270	1412364	1051203	465160	687762	979948	791496	1535758	871732	976570	544895	819468	1466102	910138	653855
AC(17:0)	26778.1	35342.7	75644.4	31564.7	79310.5	36453	54520.9	59634.2	69325.9	80742.2	37338.3	28309.7	84294.5	60274.2	90369.5	45048.4	59810.7	40171.3	62384.1	68137.1	38516.8	42051.4
AC(18:0)	897788	1068119	1444366	871050	2418364	1251003	1685807	1631332	2072710	2309292	1024394	716788	1361634	1516090	1915991	903851	1784212	1394542	1409687	2235496	1347418	1294533
AC(18:1)	723082	627888	682736	606440	1.34933e+06	472440	659184	674027	956288	1.38427e+06	1.0624e+06	882724	914674	831564	988965	882013	821041	812341	1.18898e+06	1.00819e+06	875286	961041
AC(18:2)
AC(18:3)	155849	164770	202525	162315	219852	190351	204381	205722	220818	292002	167255	150498	161808	123145	157044	173168	137329	81871	106766	164838	83583.5	111091
AC(18:4)	14171.6	24541.5	25215.8	14277.6	36287.8	22371.5	30816.8	20924.7	14198.6	24192	10426	15419.1	18019.3	0	9153.75	7285.82	4606.55	0	3987.88	11963.3	7539.06	10264.5
AC(18:1-OH)	723462	818202	995902	736764	872353	827078	844671	942963	1168032	921636	623800	627541	876225	713382	855288	648968	780024	428534	746316	872149	541517	462334
AC(20:0)	101058	100967	91311.1	59699.4	165235	67997.3	197386	95647.3	204925	156316	68203.7	65152.5	121767	112457	254962	104956	135759	125380	170278	216061	94625.2	77436.9
AC(21:6)	313219	325143	273863	319215	304585	372584	275357	268369	312021	404742	311639	301079	189896	166321	211808	293477	234841	141361	173000	226913	237438	270504
AC(22:5)	31181.6	20952.3	23193	14880.5	36187.6	23067.6	37687.1	27004.8	25628.1	41534.9	56288.1	79593.2	23473.2	30524.3	50845.5	58143.9	45546	33969.7	37860.7	33116.2	66071.8	37798.7
AC(24:4)	3086.32	0	2916.69	3300.47	14843.1	4371.97	7481.7	8739.81	8572.45	16281.2	5473.57	0	6310.01	7062.19	7273.26	3444.14	6789.93	2364.49	4879.57	10214.5	7027.97	3078.51
FA(4:0)	164571	185322	197877	147842	145243	189158	190131	188207	191997	163154	167953	138362	156484	134544	151372	159022	170399	147192	162677	151309	134410	166547
FA(8:0)	1323530	2802307	1565767	1506114	1624775	1458570	1574743	1515545	1470632	1471202	1568674	1140280	2089480	1378460	1116748	1648174	1067608	1681964	1157173	987621	1089239	887875
FA(10:0)	768850	6887650	1335911	1178582	759748	831381	938216	1787348	747665	1650655	2065846	846784	2646942	1551514	932744	1747198	1443753	2324781	1071381	736168	694910	1119216
FA(14:0)	3272787	2247574	2616840	2393040	2485293	2674398	2748874	3042327	1870630	2294387	2112324	2713030	3331340	2599532	3458730	2653087	3068559	2227988	4217592	2506294	2468188	2663960
FA(16:0)	54012480	39832890	47063600	43929840	51411220	44381820	57510940	47830780	60431160	55380640	44406320	54926730	66125420	51230240	65300310	59639280	62802720	40030080	78526980	61995800	55103330	42623920
FA(18:0)	22511820	20412560	25857870	18649520	25651250	21006200	26738620	25673940	28958510	27177290	20317400	25985410	34291140	27236330	32893990	30457550	28769000	24163230	29778020	28227310	24929850	21147480
FA(18:2)	72082460	62929080	89870230	52716320	57459020	71115700	66355870	66423030	62528770	66619180	59381150	72860460	81127470	73324170	101041800	80359620	128107000	72545840	108128800	64710270	65897560	67707300
FA(20:3)	7274214	3962537	5694794	5058856	4692240	5705110	6796208	7556992	5812784	6838636	4582632	5752170	7984374	6626910	10613610	7152866	11069710	4296332	8924947	8082466	6053516	6707184
FA(22:5)	4437906	3953509	4563308	4492711	4299746	4567054	5127582	6854744	3979117	5719560	6143514	5121024	5695046	5228030	8614254	5237082	9343132	3778819	6632922	5589902	5350796	5340608
Taurochenodeoxycholate/Tauroursodeoxycholate	42637.9	41826	18241	26139.2	19987.5	44270.9	73293.9	61640.5	43051.7	159180	88178.9	204066	43526.4	23825.4	41891.4	56785.1	165622	42629.8	69281.3	17971.3	54403.2	27134.4
Glycochenodeoxycholate	0	0	0	0	0	0	0	0	0	0	0	0	0	0	0	0	0	0	64917.9	0	0	0
Sphingosine	3434929	2074876	1970110	807290	3382139	2699223	3419400	2979824	5165732	3246055	2460929	3126968	3678215	2922426	4415008	3081677	3956214	3524846	5988726	4682896	2994946	2892103
Sphingosine 1-phosphate	34508.3	26838.7	45329.7	26886.5	68626.1	67015.8	81678.4	127284	62309.1	77198.5	29642.1	49266.3	84543.9	37576.5	69157.9	25898.2	60397.2	37355.1	58740.9	43908.3	27840.6	47335.9
Sphinganine 1-phosphate	3402.94	0	2275.14	3682.06	9503.9	8564.39	9900.88	24727	9112.77	8262.74	0	8862.94	0	5902.22	13186.3	0	16099.5	2200.17	5819.22	9020.03	6362.23	8161.99
Biliverdin	9994.69	37239.6	42469.8	20247.5	60454.9	87650.7	88215.7	53930.6	35261.4	35138	40201.4	57156.5	19412.9	32933.7	27656.2	34828	5977.76	24851	20582.3	34385	28156.6	44358.9
Bilirubin	0	0	0	0	2834.85	2893.28	5315.83	0	0	0	2497.66	3939.94	3989.29	3034.99	0	0	0	0	0	2447.84	0	0
Hemine	0	854.3	0	0	1083.87	982.4	1738.13	928.53	834.83	918.26	1021.54	2343.65	0	0	976.14	0	0	5894	836.71	1232.18	0	828.78
N-Acetylmethionine	201134	132194	168354	139315	116736	226492	198524	262422	180412	129466	140514	265627	224798	144650	185181	200190	269763	208226	266579	167797	185324	162466
N-Acetyl-D-phenylalanine
N-Acetyl-L-aspartate	200315	146984	187086	224720	206166	164412	241225	214331	170381	184626	124305	154818	183832	178832	224038	161115	205772	174637	187055	172527	218997	241480
N-Acetyl-L-glutamate	242383	246760	304080	265448	231459	234322	320997	277429	228447	325039	205707	496066	186136	231000	179209	359947	328058	363681	230201	222330	194796	307386
N-Acetyl-L-histidine	55869.9	101748	78955.9	64853.8	59638.6	93700	39516.9	75887.6	65016.8	60512.5	79772.5	68383.1	75124.1	36546.5	16505.3	54838.9	38269.9	37336.9	29317.7	56210.7	101303	69660.7
N-Acetyl-L-leucine
N-Methyl-Histidine	86613.8	83420.4	92450.9	88623.6	90478.4	117798	95498.4	75424.1	110480	98354.4	151895	96482.6	51393.9	76870.1	54866.3	93092.7	91190.9	95703.2	22252.6	102662	114285	103929
N-Methyl-Glutamate	521495	478714	588436	473231	565755	567764	638197	466956	363434	356529	240578	484476	464535	509061	584802	583711	505146	465651	494017	494765	435353	470619
N-Methyl-Aspartate	36725132	32713000	35871600	34201660	35304356	42354116	40728960	33665988	38130604	39251844	38004672	38507796	30890222	32468086	40573956	43205596	45225220	39226000	37387824	41176916	43605376	42240288
N5-Methyl-L-glutamine
Dityrosine	78101.1	89554.7	118958	105623	66691.4	99994.7	155234	117385	104856	86247.9	67307.3	88067.7	83349.6	73057.7	37341	67457.8	99971.4	146022	81644.6	53758.4	119452	100717
methylglyoxal	25697.6	26468.7	29539.3	30469.9	25725.6	80738.2	53532.4	28942.1	39441.4	31743.2	26901.1	28213.7	34943.1	23859.9	47514.5	36646.2	37415.2	24594.4	52540.2	59582.2	29243.7	26969.5
12(13)-DiHOME	258640	288844	266521	224224	204047	267446	232267	250458	261092	242920	213422	237598	244092	209083	272751	258497	312529	250292	308611	217653	220819	226416
12(S)-HETE	649937	215978	356231	324954	300354	302151	367915	230116	276751	320028	199378	289869	315295	409349	374488	359037	492586	339008	469885	267980	301016	345162
13(S)-HODE	820056	873950	880543	1.4494e+06	1991630	1.85691e+06	885978	901052	841347	987325	934662	1.40899e+06	835205	549585	957979	1.30789e+06	2.35049e+06	1.54067e+06	2.84845e+06	743159	1102667	1.16912e+06
13-OxoODE	87949.6	86880.3	93563.8	143990	384170	163959	75522	92358.3	77195.2	96752.1	50798.8	70130.9	98802.5	64851.6	85129.5	87902	129497	82361.1	138718	66490.9	80081.9	63383.8
15(S)-HEPE	27465.7	14941.1	14430.8	15218	13859.7	12772.4	19415	14395.9	14634.8	9335.99	12697.5	12108.5	14558.6	16587.4	15229.9	14068	26223.8	18318.5	22014	11384	15374.9	16698.3
15(S)-HETE	283416	134427	117594	170023	143093	179812	113317	141231	138267	145976	186657	191856	153677	119329	234617	204056	220632	163229	261834	145195	209464	215623
5(S)-HETE	53787.7	46222	42457.9	54461.9	51045.1	44615.3	41947.3	53675.3	43225.2	49077.9	45568.6	45535.2	45415.1	48614.5	73356.2	66188.1	62906.8	53378.9	72791.2	41204.8	63476.9	57408.2
6-keto Prostaglandin F1a	165758	58968.4	115620	115172	154789	86091.6	134676	129843	118045	165583	213976	119558	222657	101434	270129	135419	96529.9	103699	138576	114277	205403	224042
9(10)-DiHOME	133179	154429	146275	151218	138397	155454	124438	144800	133764	148089	126576	137490	144443	123765	162517	168025	198993	173552	191084	121407	126207	126915
9(S)-HODE	652334	671478	701163	1.15569e+06	1.14515e+06	1.30932e+06	683998	706750	657884	778565	717759	1.16861e+06	645258	404613	851234	977634	1.81562e+06	1.12847e+06	2.39057e+06	579730	816575	847672
9-OxoODE	67902.5	67173	66130	84246.9	189628	71407	64427.6	75610.1	57140.1	62416.6	48294.6	59732.9	73969.7	54769.3	57629.1	78106.9	79005	64771.7	131859	62558.7	65850.1	54225.9
a-Linolenic Acid	4.5188e+06	5.005e+06	5.26013e+06	4316198	2804944	4.08905e+06	3.61842e+06	5.77571e+06	4.13402e+06	3237258	3062298	3719994	4.87459e+06	4.30676e+06	6.87655e+06	4924549	7.55415e+06	5.07472e+06	5.96425e+06	3.56548e+06	3.63136e+06	4.3574e+06
Arachidonic Acid	228400512	180533504	142519888	142960816	154765616	158366592	177665840	209363184	194313296	174487712	186499280	185060272	145619200	221184384	277928160	222704640	228137872	182032144	211881152	231716992	248518976	221014208
Dihomo-y-Linolenic Acid	3606560	3.49247e+06	2.79061e+06	2.9329e+06	2.64262e+06	3.1926e+06	3.72213e+06	4411908	4021782	2.87205e+06	3544080	3.57834e+06	4.03493e+06	3.90862e+06	7.21433e+06	3.69246e+06	4.79166e+06	3.96798e+06	5.68404e+06	4.76607e+06	4142655	3.84822e+06
FA(22:6)	134354288	116411304	87693144	88339760	98905448	107001792	125420712	139837184	139671376	127949952	121480920	119734496	136407808	150756992	218016752	125364856	159225328	123725720	144295840	141408544	156325056	133013472
Docosapentaenoic Acid	7430108	7.31309e+06	5.83902e+06	6.81742e+06	6.30066e+06	6617986	8.33193e+06	11584219	10743243	7991694	9666476	8750259	8859752	8627977	13296323	8671912	11088764	8.20345e+06	11663183	10643400	10681261	9324469
FA(20:5)	7.31328e+06	5.6638e+06	5.36767e+06	4.74696e+06	5.26341e+06	5.0969e+06	6.7977e+06	7.95909e+06	5532986	5122550	4.51688e+06	4497080	8543625	7149224	12102601	5.48424e+06	8522640	5.48233e+06	7458822	6.97301e+06	7.70658e+06	7.63565e+06
Leukotriene B4	56122.9	59124.5	61394.4	39315.4	61360.7	61489.8	48926.2	66490	48470.7	54135	51123.5	59568.8	60708.6	62850	71315.7	80112.4	70259.9	54762.8	59309.7	47365.2	76218.1	73173.2
Linoleic Acid	49358656	51608468	52087824	47920516	39627044	45937108	50053412	63311268	64878372	46813596	51379220	60653852	60105828	60583316	70874024	63788608	72685816	67342200	77916456	58758388	54514740	53956700
Oleic Acid	8765116	7391666	6.82569e+06	6.6749e+06	7.65128e+06	8.09323e+06	8.13303e+06	11548719	11048652	7.96868e+06	6764930	8540952	10817406	9571446	17704780	10393002	18685672	8767664	18797830	9850115	10499003	9432143
Palmitelaidic Acid	4.53011e+06	5.50268e+06	3.77391e+06	5559454	3.63204e+06	5.52738e+06	3.95479e+06	6.65718e+06	6026934	4.51277e+06	4454126	5384084	5513456	6.78043e+06	10515441	6.45435e+06	13164187	6.94913e+06	10579393	4.7939e+06	5328686	5544075
Palmitic Acid	3.98216e+06	2.44838e+06	3.85286e+06	2.97892e+06	3908932	3.29889e+06	4.39349e+06	4494115	4.4805e+06	3.6768e+06	2.76163e+06	4303049	6.04535e+06	3.01316e+06	5041918	5.59101e+06	5.58449e+06	2.67198e+06	4.92904e+06	4.21762e+06	4.59298e+06	3.91139e+06
Prostaglandin A2
Prostaglandin B2
Prostaglandin D2	356880	12059	29686.5	23967.5	46106.9	29566.6	22065	54198.6	18875.3	25259	76235.4	59651.2	37360.8	56845	234052	62097.2	53728.8	12896.8	35100.5	31114.6	70517.4	59573
Prostaglandin E2	687698	46352.7	58631.8	79432.9	104617	74017.4	101695	124367	76205.6	90879.7	279630	154035	104828	130658	431582	104392	99876.4	49077.2	103274	124822	174436	151732
Prostaglandin F2a.11β-Prostaglandin F2α.Prostaglandin E1.(±)5-iPF2α-VI	219752	33258.2	39538.9	35946.9	79292.4	34295.1	62520.1	83082.4	63399.3	60642.9	113732	87074.2	68584.3	76472.9	173633	103234	66817.9	48648.5	80066.8	92764.9	124906	97176.6
Stearic Acid	3652028	3380976	4.2653e+06	2.77265e+06	4.09817e+06	3.40721e+06	4.47012e+06	4.03674e+06	4.20074e+06	3.8599e+06	3.21593e+06	3.90367e+06	5.25937e+06	3.90051e+06	4.3785e+06	5450532	4.54967e+06	2.70998e+06	4.87665e+06	4643290	4.64081e+06	3.83629e+06
Taurochenodeoxycholic acid	42637.9	41826	18241	26139.2	19987.5	44270.9	73293.9	61640.5	43051.7	159180	88178.9	204066	43526.4	23825.4	41891.4	56785.1	165622	42629.8	69281.3	17971.3	54403.2	27134.4
Taurodeoxycholic acid	41890.7	88586	29334.5	47909.8	29767.1	69309.5	170944	103538	111306	377332	259007	438758	161545	67272.2	90698	131635	455729	99399.4	215286	38504.4	199971	76129.2
Tauroursodeoxycholic acid	37527.9	52387.3	24678.5	40457.6	21298.2	81845.3	140264	76091.8	52516.4	240681	119779	246276	88856.5	28214.2	45938.6	50974.8	193615	41142.8	101255	20524.3	73470.4	46317.1
Glycochenodeoxycholic acid	0	0	0	0	0	0	0	0	0	0	0	0	0	0	0	0	0	0	64917.9	0	0	0
Glycodeoxycholic acid	0	0	0	0	0	0	0	0	0	0	1401.14	0	0	0	0	0	0	0	35215.4	0	1173.5	0
Glycoursodeoxycholic acid	0	0	0	0	0	0	0	0	0	774.87	0	0	0	0	0	0	0	0	0	0	0	0
17(S)-HDHA	91908.8	66578.5	67414.8	72336.7	66459.4	71926.9	103766	80098.2	71783.4	71910.5	49635.4	68623.3	73362.7	69090.3	90434	69847.4	111315	82567.6	101490	60119.6	78671.8	73777.1
13-14-dihydro-15-keto Prostaglandin D2	26108.5	5118.07	7494.53	10687.5	11207	11159.8	10316.8	9620.12	9736.9	11606.1	15002.5	10989.5	12730.1	9203.03	17998.3	12675.4	10833.5	10228.9	12683.4	9759.21	16275.9	12611.7
Prostaglandin A2.B2	17937.3	12513.8	11553.5	11719.2	12728.4	17221	15006.9	15007.6	13903.6	20615.9	8831.5	20440.3	12797.6	31015.8	13657.9	11630.1	19403.8	11619.4	15600.9	10359.8	20121.2	16236.9

## Sheet: 6_Spleen
compound	Spleen6PD_A_Spleen	Spleen6PD_A_Spleen	Spleen6PD_A_Spleen	Spleen6PD_A_Spleen	Spleen6PD_A_Spleen	Spleen6PD_A_Spleen	Spleen6PD_A_Spleen	Spleen6PD_A_Spleen	Spleen6PD_A_Spleen	Spleen6PD_A_Spleen	Spleen6PD_A_Spleen	Spleen6PD_HumCan_Spleen	Spleen6PD_HumCan_Spleen	Spleen6PD_HumCan_Spleen	Spleen6PD_HumCan_Spleen	Spleen6PD_HumCan_Spleen	Spleen6PD_HumCan_Spleen	Spleen6PD_HumCan_Spleen	Spleen6PD_HumCan_Spleen	Spleen6PD_HumCan_Spleen	Spleen6PD_HumCan_Spleen	Spleen6PD_HumCan_Spleen
L-alanine	21452720	23063650	25012150	27239140	27902430	26063530	30359640	22078600	28173820	25216610	22968060	22474440	23919380	23817240	27630000	24908250	22123320	25091180	22664340	23450000	22135220	25794440
L-arginine	18019030	13259740	17359660	15450870	16495240	12084450	25067770	19058830	17832010	18754830	13279780	17297410	18370890	15299310	16181090	19242360	16775030	16750700	15481990	18538290	15078460	16517000
L-asparagine	1532331	1276190	1302055	1204000	1687531	1313442	1826060	1295895	1365456	1428000	1231081	1591445	1250134	1118162	1373499	1315110	1428412	1352384	1248966	1248713	1054470	1222291
L-aspartate	11507160	14367090	13356410	16078610	17339020	17591470	12766600	15031050	16666980	16074090	15512850	12226770	15478190	13278730	16074400	14355920	16270680	13996990	14006830	15520300	16570770	15739530
L-cysteine	36389.7	48584.3	117363	103238	117748	114994	134416	155517	22882.8	21292.2	78449.1	171948	125030	127206	98285.4	16566.8	141827	155575	132691	106312	94943.8	132520
L-glutamate	40339020	46523940	42962540	46212780	53521260	52477140	43976440	48430860	52946120	50293490	49655120	44225320	47736250	45303050	51003370	46097380	48305790	49423790	48204220	50563540	53539200	47793280
L-glutamine	9600226	8940447	9544925	13465160	16437900	13582060	12206810	11477800	10159400	12419920	12429180	9747892	11324580	10762060	12982940	12186790	13989670	10454150	9478018	11230470	13055450	16308520
glycine	3922494	4507952	5385242	5287753	6267898	4639528	6733482	4753880	5601728	5184848	4766820	4398866	4278402	3994588	4798028	4590400	4230772	4628912	4044560	4983302	4274536	4798098
L-histidine	5525682	4148391	4472594	4955990	6228966	5547426	6262478	5784754	5575570	5687426	4943156	6390328	5307840	7142412	5843762	6485220	5821908	6368704	5098368	5883166	5679646	5880612
L-leucine	55461610	45663210	48010030	51920930	67961000	51810290	58808640	48768800	54818580	50281620	41839810	51056670	50914430	57544290	50440830	55870210	47301200	52865610	44566080	42341880	37439860	50043400
L-lysine	6661794	4914220	7658790	5066758	7111992	5220159	11011890	6592634	5833154	6913922	6081350	6703156	7377436	6284892	6535460	6132946	6203816	8504301	6766724	7390386	6280442	6207946
L-methionine	8766772	5933522	5355356	5378438	5678708	5814132	6945184	6382936	7252574	6223870	5253962	7116266	5357776	5339268	5862782	5751276	5012124	6260314	5390032	4997450	4973788	6048836
L-phenylalanine	16645540	11353920	9370804	12401660	13539450	12331580	11394960	9222219	14112620	10940820	10373820	11309960	10083090	11958900	11393390	19338810	9768421	16750310	9648679	16715560	10974950	11718360
L-proline	32953890	39617360	34190860	44705180	52158610	36506460	55734910	31039720	38424300	35404140	34457910	33850550	37733070	39479940	45235490	35236220	30325290	32940470	33965500	32722270	31758420	39145360
L-serine	2424820	1441409	1493918	1427127	1567378	1525820	1871561	1712827	1979346	1874402	1632078	1868532	1485850	1453860	1579650	1483202	1478021	1801470	1589663	1593499	1514881	1592219
L-threonine	4661124	4693462	4793884	4924652	5422154	4394304	6237876	4657457	5579566	4562838	3759550	5809826	4483272	4287450	4952742	4219048	4263674	4472230	4469520	4297694	3833472	3787205
L-tryptophan	2517073	1786672	1989793	1962156	2749815	1957014	3494684	2779119	2530486	2434751	1620250	2644264	2481248	3699808	1805035	3418900	1765332	2628258	2744554	2578693	2082850	2331876
L-tyrosine	5509938	4024171	4325290	3852536	4651063	3887387	5343200	4338186	4576704	4632480	3756600	5089244	4017668	4063041	4030171	4360168	3918050	4933622	3811110	3605482	3589109	4217550
L-valine	46112850	60930030	49187410	56955100	78242950	48205090	83596560	41879150	88405460	68920390	74244040	56267980	49134400	62875890	65297600	49901170	42045840	55521140	54828700	52087870	52610000	56121410
L-cystine	16159.6	1350.02	0	0	3238.76	8437.7	2404.31	3485.03	9965.81	1222.87	0	1147.79	0	0	0	0	954.782	15056.1	11437.4	0	0	7948.26
ATP	34888.8	36099.2	90743	252886	42186.4	70805.8	148612	33450.2	43593.4	61672.5	106421	77351.8	85157.5	213401	187329	43210.9	128950	41731.8	22615.4	105864	121794	61379.5
ADP	312963	571286	1132651	1413520	668054	780896	1281239	492964	441110	749312	1269905	1021966	1177989	1578434	1756817	677523	1854650	724200	495039	977155	1545262	817941
AMP	6172838	11862100	11296620	11464780	9859907	10018490	11350160	12549940	11398400	13679950	12722580	12318980	9963323	11484700	10080600	14305050	11561660	13830360	10760940	11401940	11059920	10157360
dAMP	0	0	0	49937.4	0	0	52067.6	44763.7	52637.6	39441.2	29968.9	33219.7	23761	58688.3	21277	27000.2	42085.4	33251.2	28426.1	22300.9	29891	12877.1
Adenosine	1318562	2886588	1418882	1738019	5871042	3812811	3090776	2346665	3492061	2580082	2204419	1837303	2171307	2048307	1790205	2003327	1427318	2339195	1800499	1592871	1687394	1832862
Adenine	859942	1584161	1151996	1365073	1788767	1496781	1345638	1343001	1548054	1409756	1252532	1151458	1486056	1293292	1421306	1424250	1383103	1628183	1416285	1387113	1483733	1228015
GTP
GDP	154510	183334	303012	240245	252418	187133	298601	216646	272412	199846	180948	213575	218392	222467	236846	182188	199390	209821	160724	257506	167000	227746
GMP	2257130	1993648	1575715	1613944	1262477	1563754	1559583	2094939	2388138	2471544	1816414	1840304	1920200	1855788	1537343	2098370	1851958	1982584	1909940	1787294	1907814	2043804
dGMP
dGTP
Guanosine	617033	273246	139027	164708	270674	235522	207793	333116	375841	251585	226356	248246	302254	251125	145953	325714	139143	276297	463296	185466	242855	345120
Guanine	609410	333664	263985	366369	539272	334570	354944	442516	491065	368443	351067	317391	426583	449506	399104	377733	325452	394870	517928	801681	420388	375470
CMP	367292	205510	200403	209072	86660	146497	169761	247975	258558	244182	237000	194292	126078	188740	186282	213981	142365	169212	137018	81346.2	199163	279082
Cytidine	3085927	3090683	2785605	3406588	2644860	3736887	2343668	2973960	3334120	3267693	3134517	2791056	2884798	3401697	3793418	3362024	3210168	2895037	3240560	3135611	3702068	3279730
Cytosine	2093481	2645952	2570673	2667490	4222240	2491754	4868288	2887177	3236766	2658877	2403883	2295613	2552043	2254423	2207779	2421792	2563747	2814295	2394563	2980844	1842513	2547378
Thymidine	286537	570717	856566	549527	1134558	500242	1614201	666002	858808	774853	463671	321990	392974	325265	394906	639443	489310	551447	378634	612650	241006	392786
Thymine	471975	937170	1206245	1082920	2226516	818682	2343072	998930	1478922	1207315	821887	661714	646855	438869	720546	1177600	708204	1327858	605636	1269083	442798	703703
dTMP
UTP
UDP	8228.08	41342.1	119320	127790	46427.8	65499.9	109531	43769.1	46215.5	42363.6	131923	62387.7	82688.1	94049.9	117182	16483.8	92664.5	45333.6	14960.5	29562.1	121616	90212.6
UMP	607554	1098963	1043786	971625	389916	812388	840595	805477	799294	1067025	1086787	698193	563547	704501	739295	833476	770434	752338	660261	507776	812623	1151332
Uracil	1655243	1257425	1052248	1204521	1504102	1270381	1386476	1298960	1544577	1394261	1238584	1207227	1292114	1238270	1208271	1589694	1061498	1346415	1391774	1640827	1269533	1003723
Uridine	4980983	5.0813e+06	3.91848e+06	4.24808e+06	4395300	5.34606e+06	4.20025e+06	3.73025e+06	6547454	4.96499e+06	4.05947e+06	3985232	4.00507e+06	4.60047e+06	5.10812e+06	5595092	3.31029e+06	4549328	4.14336e+06	5.39875e+06	5060838	3.84539e+06
dUTP	80754.9	46524.5	14012.8	43114.5	38421.1	42244.3	40852.4	35062.4	58021.7	51825.6	69410.7	62928.2	54172.7	43940.6	49851.9	83716.4	42868.4	61938.5	63325.9	53456.1	63351	50836.9
IDP
IMP	1781483	1885646	1306260	1472964	1582244	1452313	1853410	1638153	2411536	2959757	2531756	1542831	1581097	2104027	1448403	1360318	1153360	1780424	1347242	1780209	1863176	2219349
Inosine	10480580	3559625	1875443	2191499	1019683	2479314	1817314	4526338	6813728	4387920	3149976	3602767	3047120	2063450	1565027	4538288	1301300	3369497	5440278	1264048	2734864	4658606
Hypoxanthine	12232790	4680078	2398499	2574988	4629131	3986171	3581023	5097302	7770702	5139674	3231497	3709693	3525721	2991835	2860683	4499298	1722091	3751331	4896572	4315674	3245754	4466494
XDP
XMP	13952	8116.7	5036.85	4036.79	26311.2	4180.57	8283.26	23678.1	12151.1	13335.1	12866.6	7737.03	11001.3	9987.61	5955.66	15042.9	4551.05	18875.6	17802.9	26982.6	11871.7	13963.5
Xanthosine	13754.1	4712.8	4886.55	6728.91	25181.1	8744.08	22180.5	14194.8	18633	8432.4	2029.07	0	31045.1	6598.34	4445.1	0	5175.67	15934.9	15441.9	17222.2	0	5078.95
Xanthine	8580349	5230222	3860892	4718188	6904656	5550844	7299502	7343342	9773199	6671308	4506494	5109736	5649864	4879064	4524542	7366292	3837075	7419264	6896618	8498412	5492672	4222738
Urate	2830130	2632940	2808210	3665113	3303581	2557138	3734579	3525084	3230491	2855523	2512445	3419724	2745098	2725781	3031468	3536870	3086883	4301858	2952865	3741194	3117308	2393283
5-Hydroxyisourate	3090978	3565947	3716232	4845666	5949438	5161024	3596573	3555576	3765562	4766196	4892792	3281364	3984665	4211300	4468669	4311984	4685738	3040578	2695880	3398694	4520160	5694492
(S)(+)-Allantoin	178185	173093	178607	259613	230898	186915	251823	203747	204062	241742	184496	218522	195405	190558	219724	219470	202796	209444	244598	187970	184330	173823
Allantoate	7740.83	7731.42	8615.93	11717.2	7942.48	8471.63	11697.5	6851.04	7370.96	8541.64	9512.32	8835.1	4705.04	17427.7	13411.1	8962.48	8705.55	8927.37	17462.1	9993.98	0	7576.53
3',5'-Cyclic AMP	31363.1	31153	49764.1	68757.2	24009.8	82804.6	84768.7	66008.4	29666.5	25735.1	77473.7	73508.5	119995	27538.3	47305.8	30282.5	73293.8	86582.4	38332.8	83335.9	39481.3	98113
3',5'-Cyclic GMP	1.38046e+06	2128570	2578629	2.33802e+06	2.61312e+06	2.06051e+06	3.63752e+06	1.92416e+06	2.41266e+06	2271421	2.1338e+06	2.14353e+06	2223732	2457916	2886763	2.19487e+06	1.95605e+06	2.46308e+06	1.8162e+06	2441513	2.08529e+06	1.99006e+06
2',3'-Cyclic CMP
3',5'-Cyclic IMP
Adenylyl sulfate	312963	571286	1.13265e+06	1.41352e+06	668054	780896	1.28124e+06	492964	441109	749312	1269905	1.02197e+06	1.17799e+06	1.57843e+06	1.75682e+06	677523	1854650	724200	495039	977155	1545262	817941
5'-Phosphoribosyl-N-formylglycinamide	0	0	0	0	0	0	0	0	0	6753.79	0	0	0	0	0	0	0	0	0	0	0	0
5-6-Dihydrothymine	456892	434943	515382	602880	572665	634242	609802	425146	446169	625391	564769	403108	449634	446616	578559	619031	592462	445486	436926	474883	479957	620220
Pyridoxal
4-Pyridoxate	1308406	1035926	1414996	1278262	1252247	1210781	910090	1218116	985488	1276304	1261281	1226588	986798	1323127	1216478	987189	1063763	1256740	1261541	1273116	1012561	1371406
Pyridoxamine 5'-phosphate	0	3836.66	0	6399.47	0	14423	0	0	7083.33	1375.08	13736.8	15407.1	0	0	2884.21	0	0	12744.5	0	25291.4	0	0
Nicotinamide	57663070	62610910	43506560	46026360	48664960	61074820	42836530	76240570	81565260	64174590	68080010	55540540	56087810	39109160	41031140	65009210	62599550	76984150	64913630	25495930	52821960	67037600
Nicotinic acid	549697	590197	556813	604570	637620	627303	525383	704277	357097	453879	779328	504236	790868	592793	585222	406482	821868	741486	885237	721720	695491	866857
Nicotinate ribonucleotide
Adenylosuccinic acid	272980	129283	125656	154802	33798.7	88809.3	103602	146548	300720	191310	152316	98022	98758.2	100161	75756.3	144840	64584.3	143178	102568	36769.6	102861	191916
UDP-glucose	0	0	0	0	0	0	0	0	0	0	0	0	0	0	0	0	19660.9	0	0	19095.2	0	26169.4
UDP-galactose	428269	543912	403652	528590	398364	444932	645107	520978	639105	633298	530741	392895	420594	527151	475857	426182	428936	488961	349876	382798	520068	543898
ADP-D-ribose	520663	603789	507599	571733	175368	493366	540386	828014	1043857	853956	921475	613440	627894	496528	367485	545638	271259	663630	711185	216712	479061	601470
FAD	1433.29	944.89	0	1369.2	1005.74	0	883.43	3141.51	4607.73	2906.14	1763.55	2994.92	3813.43	3114	4177.46	1949.82	0	5864.56	3043.53	2363.49	1403.55	1400
NADP+	2113.22	0	5978.84	8315.32	3412.88	2331.69	4555.49	0	0	2366.6	1820.83	6177.33	6889.12	5576.08	15092.5	0	1308.91	0	2294.83	5453.68	10316.7	0
NAD+	942.12	10101.6	55996.1	143640	122174	65388.2	98271.5	0	3443.85	20057.8	47427.3	51017.1	92498.7	156231	180072	12865.8	8085.82	13924.4	10652.2	225394	123704	51794.4
Phosphate	23203360	21707250	18271050	18549850	18593060	18789370	19916280	24125640	23373920	21531450	19974720	18359000	17751000	17971190	18125050	21616900	16168610	24439590	22357720	19581530	18464210	18122390
Diphosphate	1466089	1395992	1084053	1100434	884997	1059109	1237561	1582106	1401361	1370586	1269879	1108495	1035452	1092282	1036595	1268245	874839	1498151	1246619	1201716	1155775	1190422
D-Glucose	3867508	3050271	3344530	3202982	2830244	2741711	2999084	3278199	3276454	3314144	3618253	3316601	3307274	3666995	3421584	3650115	3575304	3520356	2903298	2946686	3408117	3473107
D-Hexose-phosphate	4730702	990423	595442	644109	367269	533939	677347	1061174	1010914	934908	699002	856900	635153	575841	550774	800944	468160	743773	774001	528053	611800	1.30104e+06
D-Glucose 1-phosphate	4730702	990423	595442	644109	367269	533939	677347	1061174	1010914	934908	699002	856900	635153	575841	550774	800944	468160	743773	774001	528053	611800	1.30104e+06
D-Fructose 6-phosphate	4730702	990423	595442	644109	367269	533939	677347	1061174	1010914	934908	699002	856900	635153	575841	550774	800944	468160	743773	774001	528053	611800	1.30104e+06
D-Fructose 1-6-bisphosphate	435441	114016	122427	115306	26528.7	76742.1	88044.9	120427	262510	110302	179787	77987.4	85945.5	71804.3	36216	60663.8	87198.4	137542	69115.1	31043.1	61166	176787
D-Glyceraldehyde 3-phosphate/Glycerone phosphate	262585	284776	255813	306151	292802	226469	236993	269042	242162	263416	282644	276934	254757	269841	239875	250654	277320	258242	312737	238715	283388	248237
1-3-Bisphosphoglycerate	14929	8360.29	27454.5	24170.5	24192.1	12814.6	11850.7	13162.6	9622.51	22113.5	8173.15	18033.1	27802.1	21879.8	30050.4	35887.2	18186.1	15943.5	14430	28421.6	14976.1	20740.2
2-3-Bisphosphoglycerate
2/3-Phospho-D-glycerate	139694	151122	236501	199924	173869	132505	301750	155783	182693	154152	212401	165186	191047	203688	200694	140912	127914	176709	123856	147578	177594	181201
Phosphoenolpyruvate	4516.89	3286.08	11673.9	14110.7	18323.6	11321.1	10066.8	4865.32	15203.9	5044.78	6685.28	16167.4	11467.6	15666.9	4817.51	7569.24	9037.15	11868.7	4022.73	6233.26	7850.08	9502.32
Pyruvate	966337	1005505	998160	1261726	901735	1143388	975873	1019138	1040028	1114301	1202406	965696	1105301	1057371	1002391	932627	840433	955379	1021175	1020666	1238025	916800
Lactate	126174300	104746100	106911500	143166500	136975300	127008100	143820900	124312800	115457000	111947100	110622000	127526900	133258000	109500400	124261200	140654600	107170900	146476100	130878800	128721200	142960000	128672600
Maltose/Sucrose	28166.5	0	16085.5	0	0	0	0	0	0	0	0	0	0	0	0	0	0	0	0	0	16304.5	0
Maltotriose	7426.99	3844.31	0	0	831.369	0	4772.52	0	679.665	0	0	775.749	846.517	709.409	0	728.735	810.026	0	811.006	0	0	0
Mannitol/Sorbitol/Glucitol/Iditol	302574	320698	313043	281747	164046	304530	183188	259677	358324	271011	275426	271902	278882	260706	283367	356662	294335	304215	279830	255513	373582	316748
Ribose/Ribulose/Arabinose/Xylose/Xylulose	73737.6	47677.8	101917	68517.1	26382	37853.1	74820.9	42364.9	22036	48101.5	25644.3	37052.5	25616.6	48955.4	53815.3	87820	59740.4	28016.7	15966.8	48363.1	63606	36885.7
Rhamnose/Fucose	122539	132075	110408	98730.4	145555	159997	134665	103269	159708	116952	133198	92496.9	95873.2	104056	143284	115064	121034	111766	133414	73661.1	139428	96461.3
Fructose/Allose/Galactose
D-Arabitol/Xylitol/Ribitol	221602	179659	126662	175360	128411	187048	145187	170975	185956	181424	147192	147896	199985	186314	169183	172433	136829	170271	125480	136334	111493	146907
Citrate	6807880	5393036	6468708	6606300	2909224	4110650	4718408	4818622	5740288	6345266	6627274	5332482	4768400	5513142	6504000	5283608	5234632	4743808	4341526	4516254	5763138	6524630
2-Oxoglutarate	1032008	796252	899624	904590	727244	879933	757803	932797	976552	995471	963328	852154	757362	792880	925580	1061456	910871	774135	785770	709440	974166	842379
2-Oxoglutaramate
Succinate	1253856	6200950	7005154	7944644	15425210	9126369	10405050	6108842	6089648	5580842	6158696	6780220	8314344	8446261	9808512	7258360	9119519	10099920	8587233	11731220	8256850	4715398
Fumarate	5058402	4231912	4419612	5139320	3640758	4770134	4024744	4528084	5555964	4865408	5175412	4141250	3925526	4727798	4469664	3938079	3655097	4086424	4027495	4014333	4849240	5033010
Malate	24361230	18266300	20870640	21065990	11976010	16793990	18874260	18164910	21844910	20566110	19692050	16881230	15849580	16195020	15769930	18643540	13885330	17548360	16284660	13823150	18665420	22222850
2-Hydroxyglutarate	450155	435304	395278	381412	398864	515487	369672	474129	365363	433969	395936	403966	347280	515894	382252	438629	431511	428919	458611	395516	416396	411259
Itaconate	1989456	1648173	1409970	1649580	1389232	1662321	1463040	1596390	1545880	1738803	1542823	1489763	1447279	1469308	1596228	1878743	1495683	1814684	1667458	1370853	1577092	1461309
6-Phospho-D-gluconate	9721307	8832024	10107300	10091580	10727110	9488361	9837202	8530773	7330936	6908628	9408454	9583151	11331940	9789460	10935050	8695083	10778510	8541980	9761074	8170376	9483943	11178980
D-glucono-1,5-lactone
D-Glucono-1-5-lactone 6-phosphate	9826.91	0	0	0	0	0	0	0	0	0	0	0	0	0	0	0	0	0	0	0	0	0
D-Erythrose 4-phosphate	72566.3	19660.4	12167.5	8762.44	7086.22	6179.44	15494.3	3990.15	13761.1	12153.6	6587.06	14552.6	6863.04	11237.7	0	8611.98	8988.02	9613.95	14636.2	7036.25	7108.04	11625.6
Sedoheptulose 7-phosphate	479828	142238	169329	130032	67199.4	137968	106003	179192	205843	184732	125606	174269	119163	114359	92108.5	140798	86370.1	144846	146846	71886.1	104608	195568
Pentose phosphates	0	1919.53	2673	0	14397	5547.15	5188.15	0	1639.76	0	0	3582.93	6821.97	15631	11426.2	8038.94	10917.3	10181.3	10159.4	7987.43	5549.64	1915.75
Glutathione	14328330	21280680	25101020	26542320	27218230	19526260	31565950	21500300	21792970	22553200	25815210	20652470	23410680	24869580	29803530	19987250	26019830	24798630	24170990	28651380	22907750	22011050
Glutathione disulfide	1406806	628361	746931	771146	699468	540538	951208	1179158	1380089	1321049	822152	829850	748006	820506	713578	974470	832663	1142601	522392	778038	798772	1051476
5-Oxoproline	4630506	4501674	4722600	4780478	4951716	5393615	4703416	4431008	5291946	5556950	4791864	4037390	4435053	4789440	5017954	5235450	4594728	5045400	4627868	5359368	4487488	4654048
S-Glutathionyl-L-cysteine	605850	237782	183207	204778	198262	195526	239717	319827	358672	314424	170707	218284	146254	184060	182716	274102	198187	260021	153260	173604	143094	255042
Cys-Gly	201770	305430	357028	377679	367995	292411	407401	322601	369265	290484	364755	247656	294492	331610	448093	310765	389601	382689	378406	333579	297743	284223
Ascorbate	36322780	40696110	29450600	49573010	31553180	48677120	25431960	41286350	49479820	42183330	52335070	40457690	37105420	55644000	51034430	34972240	28388780	43530520	36758520	46405070	47510830	39414790
Dehydroascorbate	9702688	7262010	7751366	8851059	5960992	8775029	6859996	8752339	9810989	9020447	8205792	7828280	6937250	7212826	8559315	10391390	6983456	8583039	7169880	7703844	8677990	8439938
gamma-L-Glutamyl-L-cysteine	124159	146539	212375	201070	253954	170658	392371	185243	184872	215249	169440	130719	212769	186818	199559	179198	179461	190137	246289	216497	128225	174020
gamma-Glutamyl-Se-methylselenocysteine	163844	138437	114203	144346	161075	146217	85451.6	115051	209799	115989	109471	119638	116509	114800	137304	148126	128256	114790	111762	82640.3	92328.6	134312
gamma-L-Glutamyl-D-alanine	75789.8	40953.8	17367	62113.4	81682.2	96771	88854.7	109254	60395.7	99862.5	53094.4	41023.3	57571.8	34819.6	55825.2	135917	58335.4	82247.2	74616.4	37875	21631.5	107122
gamma-Glutamyl-gamma-aminobutyrate
gamma-L-Glutamylputrescine	359881	102744	79630.5	65127.2	25231.5	34595.8	98461.1	127004	147122	191038	103091	89334.6	102946	43735.6	31430.6	104833	31290.5	128056	122098	25439.3	36558	118130
(5-L-Glutamyl)-L-glutamine	25604.3	13678.2	22386.5	18025.8	6256.23	20101.3	14288.9	33069.5	22222	14340.1	10426.1	22621.8	20966.4	31287.2	9582.82	37383.7	13844.9	31256.3	32526.7	13590.5	32998.5	26996.5
5-L-Glutamyl-taurine	54452.4	34248.7	21723.7	32012.9	15033.8	17330.5	15021.8	44055.6	37750.9	43677	28545.6	30807.1	34515.4	35901.2	19950.1	38830.2	17137	34185.2	27984.6	29791.2	15131.9	19162.5
Cystathionine	31811.6	29174	25064.1	19021.7	10189.7	13502.4	15825.7	29406.5	50309.5	40990.2	28096.8	30609.1	25685.5	21139	33738.9	6114.41	16757	33634.1	29406.7	14486.2	19800.8	17189.2
Dimethylglycine	916963	825182	841679	815723	887972	1003936	850344	877923	940111	934909	915918	645085	796958	878252	936528	943523	775644	901073	852016	854370	837645	739063
Phosphoserine	1088785	1212852	1221068	1394797	1326445	1719612	1288867	945753	1236283	1137856	1224360	990173	1212432	1272683	1357455	1167875	1292471	1310837	1192013	1289091	1319305	1229224
3-Phosphonooxypyruvate	56394.6	35662.5	60009.6	31974.2	57960.8	75685.6	58499.6	49453.7	79848.7	19595.5	56668	68841.2	27478.8	68413.9	50758.3	113911	35870.4	90363.5	52195	72927.4	71041.7	56882.4
S-Adenosyl-L-homocysteine	22726.1	24273.4	0	0	6933.87	21768.7	24358.3	22440.6	35282	26462.6	15972.7	0	28441.5	7041.86	12454.2	13392.4	4469.82	17444.9	9954.02	9208.69	7899.02	11451.8
S-Adenosyl-L-methionine	611010	605152	918310	818851	792376	789984	1252674	1103400	795471	1114092	916599	1175498	1162344	903299	1300735	945874	963262	1282270	1106598	1076552	1035187	1075785
Sarcosine	4203662	4701620	4565020	5061506	4869922	4912222	5206474	4283118	4886727	4750895	4700776	3957567	4184183	4306104	4920992	5363550	4092678	4950041	4166416	4630938	4855152	4246664
Folate
5-10-Methenyltetrahydrofolate
Dihydrofolate
Carbamoyl phosphate	41793	36072.8	59770.8	39401.8	55755	44063.4	53853.2	43766.7	42174.7	39742.3	45603.8	49848.1	65332.9	36870.7	44239.7	45240.6	58487.9	52095.3	37675	43912.4	46837.9	46687.2
Ornithine	332478	287186	466949	336917	331237	324368	589393	317070	300355	445248	344743	320666	374967	331693	523281	384820	386990	330834	383682	448753	319894	307193
L-Citrulline	365424	333938	392194	338445	397245	455551	557103	350137	368532	429829	397642	542456	392564	436953	436505	345838	447405	407199	369503	324917	329365	300392
Argininosuccinate	112560	43289.1	69267.7	102710	78508.5	36531	91303.4	76149.3	77853.3	66545.5	69621.1	90066.9	24483.7	25308	46934.6	62040.7	54410.9	70914.3	64719.8	49684.7	40720.5	77989.9
5-Methylthioadenosine	296003	344042	378776	361964	280964	280954	341044	352930	360603	300212	380220	344660	461080	350665	349300	402096	514976	512370	311162	403993	308880	473716
Cadaverine
Putrescine	391029	327762	390275	280646	277084	258924	450250	444758	366749	322718	502845	453786	441072	436434	415980	490870	444389	497560	491612	574089	468968	498594
Spermidine	528574	593708	726214	664285	650670	658431	1105822	862704	392000	659987	671063	900894	1195503	870427	1002118	1178427	909894	1131924	1138020	1065377	1021947	1284960
Spermine	21758	4933.15	3557.88	10944.3	1478.13	2553.87	7013.2	3803.77	17187.3	6048.15	5763.63	6059.53	75630	6296.84	5337.23	25000.4	47951.2	32486.3	8932	7790.47	30958	11023.5
N1-Acetylspermidine	1206525	1784371	2367383	1997175	1419115	1916329	2723033	2719455	1656783	1751392	2267095	2081370	2699345	2519555	3150449	2767853	2465901	3153300	2621576	3558645	2971329	2347883
Atherospermidine	17790.1	37815.7	44384.4	26606.8	111314	40557.4	67269.5	16481.9	48002.5	23659.8	45779	24447	40597.8	35646.6	66274.4	45194.6	26304.5	31832	29243.2	35908.1	31734.8	19636.5
3-Hydroxyisobutyrate	1471073	1288619	1145109	1260876	1050111	1498960	1531206	991268	1026156	1007650	1002540	1261849	1051301	984797	1078314	1257345	840873	1414883	1144538	1052933	957674	800670
Methylmalonate
Propionate	30932.9	42890.5	13031.4	25344.9	25250.8	32635.5	30612.8	48378.3	22985.4	20500.6	34893.1	17458.5	38661.4	20187.8	36549.9	19996.4	21459.4	17621.7	29902.9	34281.1	49825.4	29893.7
N-Acetylneuraminate	48964.3	77293.7	72080.9	49530.7	57587.6	61650.1	31704.3	70361	71113.8	86296.6	58762.4	68411.8	40417.1	60570.7	29050	75445.8	71697.7	71008.4	25914.1	70662.4	68315.9	23698.3
N-Glycoloyl-neuraminate	148232	373558	179248	171326	79754.8	340254	94500.6	112361	133341	143610	147720	120952	142208	124393	100882	183295	115902	156494	157103	137765	137575	142331
alpha-D-Glucosamine 1-phosphate	96336.6	161315	133731	113016	246388	96174.3	229978	159365	179045	173261	42438.1	149245	173945	141381	115518	187308	146864	183978	175162	205262	125240	93236.2
D-Glucosamine	5781.74	4053.07	3260.46	4015.22	3925.89	1856.67	1854.47	4896.73	2302.71	1862.83	3446.15	3529.62	1395.76	2569.58	1753.43	2517	2348.09	3035.19	1871.29	1101.35	3188.29	2849.39
Glucoronate/Galacturonate/Fructuronate/Iduronate/Mannuronate	43082.5	13323	21528.9	26651.6	17483.8	19336.8	30310.1	21625.9	9097.06	26637.3	13746.5	13968	4122.44	29355.8	27446.7	29496.3	27384.7	18339.1	16154.5	21612.7	3119.72	18717.1
UDP-D-glucuronate	22640.6	17188.4	12731.1	26388.5	3200.91	10077.6	22424.6	27677.3	36866	13924.3	12941	12783.3	13406.3	15346	10313.4	18245.8	29312.2	17445.6	5497	3458.62	25637.2	39834.4
UDP-N-acetyl-D-glucosamine	1042012	1247169	1009550	1379530	1050545	968028	1530180	1217079	1155834	1420414	1141016	1000895	1063922	1220844	1150196	1111299	991956	1220785	832584	1066213	1266903	1155688
N-acetyl-D-glucosamine	2684.86	2661.65	1853.26	1243.67	21693	1810.08	5598.84	7578.84	25145.7	2566.26	2015.85	2290.06	2095.54	3350.13	1826.98	14244.4	3123.52	1666.42	2002.73	21273.9	999.17	2686.42
CMP-N-acetylneuraminate	146862	67798.8	92132.7	87581.6	65611.1	54085.4	123290	99351.7	161985	152748	84633.7	84367	64472	102365	66560.7	110850	89233.2	118917	51317.2	93405.4	92155.6	120980
Acetyl-D-galactosamine
Glycolate
Homocarnosine	110079	138906	69258	102873	84227.7	66733.8	36198.1	49454.5	114340	84856.7	120672	59444.4	196220	109370	100892	104442	43469.6	36046.8	75174	99378.2	145672	136615
Asymmetric dimethyl arginine	1573628	1244991	1753875	1329092	1234585	1005182	1720106	1144832	1699358	1359216	1146736	1054945	1369002	1208256	1282668	1364761	1321209	1478714	1268901	1245491	1216811	1455602
Carnosine	153456	127376	97319	93242.6	88319.6	37053.2	116512	36653.1	79760.8	89687.7	86338.4	92632.5	87403.2	80610.2	100840	105103	79168.1	110499	108401	116627	126182	127922
Phosphocreatine	0	0	28036.2	32574.6	1050.86	5683.1	22847.4	0	0	0	14884.9	20353.5	15768	60591	67779.2	2135.61	0	0	0	23261.9	52601.1	4534.84
Creatine	98139160	96826380	84767740	85125980	76496860	99910630	85894710	85888250	87343540	87327510	91980900	93621110	99375270	93886400	108338300	99854780	84894620	100416900	94714870	90894100	107264700	104106600
Creatinine	1906384	2008068	2042791	2143309	1954231	2231772	1747702	2405025	1864830	1799724	1797593	2325397	2107265	1870883	2238860	2246319	2010715	1930949	1606445	1865002	2010574	2306060
4-Acetamidobutanoate	116050	141848	141688	138775	150867	131719	126521	154005	137707	144515	140066	154552	86592.9	165454	166083	124541	122910	143511	127210	134863	115514	155577
N-Acetyl-L-citrulline	39845	10559.9	6281.86	691.24	10535.9	0	4823.55	14744.8	50689.2	15106.9	4296.48	10886.2	16104.9	9724.43	0	18830.1	0	11582.2	654.705	2052.77	578.185	11978.1
N-Acetyl-L-ornithine	409010	229674	117227	35508.9	11142.2	172773	22961.1	181496	206864	88338.6	268004	140437	89072.7	18282	14542.6	108237	21154.3	65959.4	77393.3	8993.24	22076.3	151837
Guanidinoacetate	1834695	2429660	2833883	2395276	3008377	2208578	4032673	2235098	2836889	2497116	1834411	1872446	2293139	1959943	2073948	2297036	2057076	2132568	2108641	2173816	1796412	2426344
trans-4-Hydroxy-L-proline	665045	1006800	1065328	992315	1520088	1274039	1272084	1113381	1621154	1357592	1126599	946252	1276559	976730	1373826	1344617	1117905	1344413	1499001	1253396	1233924	1217372
N-Succinyl-L-glutamate 5-semialdehyde	77907	61570.7	34121.3	71980.7	20981.8	29745.8	54554.6	55479.9	64052.4	36458.8	22306.6	50659.6	50220.1	43297	115451	107732	17521	56961.3	39055.8	86689.2	45118.8	54749.3
5-Aminopentanoate	4330743	3047414	3254451	3638658	3963174	3614870	3620329	3433249	3349868	3197568	2797810	3506255	2760807	3561913	3160444	4228946	3027938	3257385	2926274	3102689	3052182	2662763
Pantothenate	1384152	1098108	860270	1425950	849617	1127154	769109	1131996	1404896	1192360	1433772	1220756	971927	709267	1155567	1389602	1008702	1506352	907767	1324942	1737793	1363943
D-4--Phosphopantothenate	0	0	0	0	0	0	0	0	0	683.148	0	0	0	0	0	0	0	3991.27	0	5435.97	0	0
5-6-Dihydrouracil	45092.2	39936	43656.9	32261.2	66020.1	82399.6	76318.4	45479.2	0	19205	43288.2	55629.5	39926.4	64151.5	32008.5	46238.7	33293.4	33986.8	47326.4	38841.6	53140.2	71601
Pantetheine	15718.4	18047.8	23118.6	23854.8	17951.8	18652.3	17650.6	22224.2	20067.8	20229.5	20089	20231.8	20001	16951.8	16716.4	20112.6	18714.1	16565.8	17553.1	16540.6	16223.3	18327.6
Pantetheine 4--phosphate	23666.7	6595.2	3219.12	5177.42	12151.5	3051.61	0	4997.87	8108.19	9839.26	4963.62	7810.69	4299.5	4209.66	0	9718.73	4334.64	12892.3	17967.2	18852.1	6081.01	11531.6
Taurine	182387600	167858300	150977600	177100100	145367900	187788700	145331000	168278900	182086100	167315200	171674000	173782200	163165600	178513100	181475500	182129200	160485500	185330700	162656900	169687600	184008400	166435000
Hypotaurine	541078	478304	463382	390100	400359	447588	243808	454961	618503	435460	501545	505358	493306	601791	614176	449421	581417	470829	543137	511850	541817	404193
2S-5S-Methionine sulfoximine
L-Selenomethionine
3-Sulfocatechol	22524.9	16518	16020.7	6323.13	10527.7	11928.5	10348.4	4986.18	9737.91	1323.64	3922.86	14108.6	8296.75	14196	3991.39	7057.96	6334.84	15300.7	9548.95	12380.8	4403.34	4420.47
L-Cysteate	3897.59	2356.75	3772.74	950.004	2652.12	2588.07	10069.9	3239.92	1363.13	2246.61	5204.35	1697.93	12331.5	1686.44	3415.89	2039.75	11034.9	7211.98	1031.97	1661.09	3147.1	5598.71
L-Methionine S-oxide
5-Hydroxyindoleacetate	260111	156052	123165	75201	95440.1	131938	111930	95355.8	154728	131231	103288	92216	93385	76653.6	82075.7	89655.5	69726.8	96647.4	117380	44649.6	35036.8	152983
3-Methyldioxyindole
Indole	217466	315582	176878	201758	196379	302898	167223	134385	102070	129482	95335.6	157895	130678	271828	93501.3	155870	192055	132654	213908	174666	183660	301841
Indole-3-acetate	714779	821458	0	0	304550	725503	399203	561056	0	0	0	369169	538352	528637	720153	402457	156198	819750	562573	768949	0	0
Indolepyruvate	9022.02	5870.87	8156.05	24786.7	4987.31	9489.69	15391.1	10575	10645.1	13480.2	5522.99	10778.6	8237.67	17126.8	11056.6	9321.42	6721.52	10853.6	10660.4	8387.43	13726.8	12777
Indoxyl	236825	242157	108754	185095	86128.2	210529	210634	120675	139302	102981	98760.7	188759	119847	120908	77441.6	77049.8	109259	168550	152550	151380	84931.1	88138.4
6-Hydroxykynurenic acid	0	0	0	0	1728.46	0	0	0	0	1185.89	0	1806.26	0	0	0	1539.93	0	1337.7	1637.59	1505.11	0	0
Kynurenine	6415.83	20438.8	16437.4	24427.9	18873.2	27109.5	13909	25814.6	19667.4	10998.9	10444.1	13164.3	20534.2	3073.8	15297.1	29819	7074.64	22904.6	15435.4	20876.1	22515.4	7019.98
Quinolinic acid	2382038	1841123	1478843	1849368	1443315	1921111	1327985	1842516	2007972	1975286	1926862	1979598	1903946	1840382	1922230	1957478	1712072	1854146	1528850	1743777	1832501	1766595
Anthranilate	195166	208323	275162	201614	272277	223557	230631	207589	298032	293520	189474	188665	207035	277997	309009	257949	162206	262575	159914	216828	218810	197055
Picolinic acid
g-Oxalo-crotonate	2658382	1198894	712538	692880	1252104	719230	789490	1382144	1573633	1080316	687866	1098837	1345447	922508	601386	931166	613304	1252344	1455376	1117336	863115	1308711
2-Aminomuconate
8-Methoxykynurenate	2748.41	6595.03	17511.5	6013.29	14496.8	2209.51	32118.5	9254.34	7242.31	5835.51	4819.84	5346.59	6529.83	4681.01	4675.81	3766.85	3125.44	2220.6	9525.35	2368.1	2863.71	5322.64
Dopaquinone
Phenol	126993	55723.7	94217.6	68032.1	87519.1	66141.5	78630.7	73604.3	43041.7	72965.8	141988	99648.3	154849	93627.3	60704.4	65044	169682	118460	199262	176500	47353.2	103580
5-6-Indolequinone-2-carboxylic acid	886.83	11587.4	4220.35	3216.06	5127.89	12733.6	5743.91	10244.4	14585.5	17658.6	12960.2	7604.28	4409.33	2334.17	18002.6	4430.3	13880.3	13499.9	3739.65	15904.8	9083.39	9148.57
3-4-Dihydroxy-L-phenylalanine	93126.9	109407	117807	129665	117081	122028	125381	88404.7	90989.8	114388	117957	90197.2	120788	129812	177386	119676	102121	129052	132757	137655	124945	120976
L-Metanephrine	31355.8	13267.1	14636.1	22210.7	14216	18804.1	12805.9	13035.9	13613.8	13024	20919.2	12434.6	13869.8	11265.4	14349.9	12593.2	17617.2	14023.4	17184.3	24288.6	8524.08	25066
L-Normetanephrine	688580	1.05854e+06	910810	890411	492059	928629	663284	750270	746686	987588	1.02176e+06	781742	859037	1.26787e+06	1234123	931504	951835	1.09054e+06	923812	996601	1.08968e+06	904848
Indole-5-6-quinone	8034.03	33902.5	9523.51	6992.87	6425.4	7569.4	5155.21	7553.27	2914.33	4036.55	5409.54	9027.9	5757.81	10921.8	6672.21	7870.06	7338.79	5445.68	6088.7	5130.33	5473.02	10765.6
Homovanillate	51966.5	82286.5	88994.4	81243.7	80346.1	81251.9	44524.3	85486.1	25202.7	47007.7	102173	76923.3	111908	166957	45291.8	79340.9	106528	142175	49902	154060	58871.3	74050.9
3-Methoxy-4-hydroxymandelate
4-Hydroxyphenylacetate	62425	324091	437812	52964.8	133003	83371.7	83081.1	14350.1	19698.3	11660.1	35578.3	57253.8	37127.5	169167	29871.5	23327.3	182317	119076	95220	59989.1	47644.9	63094.8
2-5-Dihydroxybenzoate
p-Hydroxyphenylacetylglycine
4-Coumarate
L-Adrenaline	688580	1058537	910810	890411	492059	928629	663284	750270	746686	987588	1021761	781742	859037	1267872	1234123	931504	951835	1090541	923812	996601	1089682	904848
L-Noradrenaline
Dopamine	97257.2	87450.1	105613	77737.3	96516.4	100068	95569.8	109360	74811.6	83820.2	87634.3	86304.1	97125.8	95609.4	72030.3	91299	102107	116302	109546	79772.5	95719.5	121505
Serotonin	1320883	1191358	964920	1336032	776241	1475157	919028	1267300	1444197	902396	823397	1642260	1394640	1518533	1824782	1281123	813662	1348290	1096209	1190243	1871399	1644707
Ectoine
3D-(3-5/4)-Trihydroxycyclohexane-1-2-dione
L-Allothreonine
1D-myo-Inositol 1-4-bisphosphate
sn-glycero-3-Phosphoethanolamine	779239	994447	1083685	1136665	1165018	1102854	1075612	1059702	972199	1082615	1103905	791356	1068646	1091190	1134010	1154829	1194476	956149	1087183	1110518	1125904	1224482
Glycerol 3-phosphate	800102	2096220	2192665	2147966	4229350	2999158	3222521	1980081	1992140	2637753	1948270	2298905	2828576	3272326	3571401	2073057	3269360	3415575	3745215	4848842	2954023	1536562
Diethanolamine	107171	132708	126604	94900	77943.6	103465	91657.1	98135.9	103793	137168	106324	64880.8	83520.6	65075.2	110228	114544	111735	109827	79798.8	114976	139275	96186.3
Triethanolamine	163396	44864.7	93359.3	44767.8	24023.5	21070.3	49790.9	44891.3	358962	49149	348942	41804.6	122475	32453.6	39957.4	58034.8	223569	68065.2	93724.1	22610.2	63703.3	63835.3
Phosphoethanolamine	15633740	13765360	13530830	15534750	10306600	14512780	11284690	14081080	14230790	13829480	15548430	13892360	14408110	14248010	15294900	15470230	13915340	14149440	14979080	14195200	16275380	14015850
CDP-ethanolamine	476788	403461	367059	483014	309547	421862	431514	454275	408300	581271	477325	404074	488514	490178	524554	428454	452048	442492	383087	438284	440581	398776
N-Methylethanolamine phosphate	16516740	31100220	36237060	33399360	41383640	29323300	49813900	21524890	50460880	42828000	49156160	31230510	25965860	35939900	39298240	29074740	26237380	35480750	27023070	31414290	37335110	30508440
Phosphodimethyl-ethanolamine	2481053	2253480	1988341	2520340	1922672	2814787	1640223	2274232	2741308	2247796	2484799	2387734	2053634	2398536	2645560	2082855	2232364	2389288	2577646	2356645	2905786	2538390
CDP-choline	76224.5	83335.3	61098.8	114215	83739.5	69893.2	87021.1	99641	60207	77189.7	35670.2	96501.7	96771	74610.3	64951.7	79947	94261	103750	73406	66461.3	48810.2	81470.3
sn-glycero-3-Phosphocholine	835140	1562470	1614403	1732542	2197212	1925300	1634806	1598206	1409365	1650645	1665863	1424844	1902642	1667373	2067036	1913123	2184151	1704592	1727052	1944634	2048145	1911330
Acetylcholine	2713092	3087190	3906054	3292979	3217189	3101298	3346659	2409825	3806831	3513540	3849417	3208687	2786050	2563901	4043330	2885599	2655732	2985895	2734462	2996187	3782403	3011700
Acetoacetate	280927	223497	196464	162555	165832	129870	208352	173863	175322	206051	259614	134143	145821	146124	115443	146846	167849	154485	128566	147627	130446	192466
Beta Hydroxybutyrate	1293579	1.1098e+06	972278	1.0945e+06	877718	1.3141e+06	1.34771e+06	820985	844177	844498	828138	1.07266e+06	872111	815480	906410	1.07295e+06	674215	1.23523e+06	965348	883856	781254	632106
N6-N6-N6-Trimethyl-L-lysine
L-Carnitine	77834120	83848900	64461910	73764340	62658900	72769910	49849980	64856100	87320230	85806260	92882340	74261340	74754820	77012330	80063650	69137340	68940540	84150820	67967690	73861400	85633190	85969770
AC(2:0)	65980170	89877450	88393980	79122700	71638820	74073630	82793900	67871460	101148900	77044180	106424800	89207010	84771820	101447500	101947600	72072830	78417410	79113590	75721560	79058810	93785910	77955460
AC(3:0)	1.99125e+06	3.06856e+06	2.7854e+06	2.66873e+06	2.04922e+06	2.92768e+06	2753092	1832072	3.05125e+06	1.99565e+06	2.50907e+06	2.86654e+06	2.2857e+06	2.79619e+06	3.60741e+06	2.35746e+06	2.17476e+06	2.55915e+06	2291967	2933412	2.99678e+06	2334293
AC(3:1)	27578.6	40670.5	51383.4	48711.4	48491.7	37040.9	16557.2	11393.7	11971.6	19990.5	10069.3	20048.7	16407.8	58428	11622.6	12820.3	20358.7	18300.3	28172.1	23017.2	17570.4	55953.8
AC(3-OH)	78946.6	40248.9	48332.3	67787.9	40553.2	101172	11497	11004	4966.53	2721.22	46528.2	9863.02	24275	35910.5	8426.76	4199.2	12816.8	8514.02	59134.4	43135.3	38330.1	145691
AC(3-DC)	0	2723.72	10017.9	4754.15	5314.52	20224.4	29303.6	2349.4	9826.48	6392.57	3476.12	4620.6	12993.7	23148.7	1085.12	1064.71	0	2083.32	4663.89	12217	3456.98	1759.82
AC(4:0)	1668497	3187576	1975425	3187526	2432497	2637366	1809802	1715601	3500673	2350071	2694873	2638380	3001218	1772540	2842396	3642824	1972597	4091418	2262928	3873841	2776635	1585922
AC(i4:0)	2455512	4522454	3229131	3728973	3766337	4003264	4058744	2675371	3960347	2364182	3193589	4278428	4530603	4283930	4512456	3096744	3285593	4142067	3546579	4923852	3726682	2296254
AC(4:1)	32265.8	31204.9	33776	38964.4	39998.3	30128.5	34820.3	31948.1	29732.7	43472.7	26654.6	29010.3	30417.9	36046.7	27415.7	31348.1	29313.8	31562.3	25682.9	27678	26491	40692.2
AC(4-Me)	457184	587217	350174	294373	217826	378022	358060	236001	309878	285058	322409	386988	384371	448460	555070	335033	221079	354523	381785	393138	251355	174237
AC(4-DC)	11384.4	14992.5	58735.6	25884.8	58245.1	20311.1	86627.6	18429.1	22352.1	27127	23684.3	7604.22	8158.1	3931.95	15449.1	23150	30679.9	24554.5	29223.2	31933.5	22109.6	13347.5
AC(5:0)	1231661	1489319	1222843	1133271	807224	1055901	1251847	673138	1033154	1164222	824733	1175623	1081698	1673846	1447091	809246	744974	1432175	1356104	1109048	985491	687836
AC(5:1)	36708.2	50646.1	31268.5	31038.4	30377.7	31621.9	36064.7	21108.7	24136.2	46269.5	24568.3	24943.6	25809.6	32957.9	24041.2	15883.6	18505.2	24449.3	33300	27544.3	19934.9	51844.6
AC(5-OH)	454352	361714	563423	350616	385640	343970	437346	392252	393575	336961	397203	410879	397184	581712	626357	391092	296740	488006	500947	469860	559560	535088
AC(5-DC)	1766.77	2330.63	2688.03	5598.07	0	2970.39	0	3238.08	5994.28	2023.79	3633.42	3798	3728.29	2124.02	5679.97	7983.9	0	2804.41	2167.33	5162.21	10028	6091.33
AC(5:1-DC)
AC(6:0)	712329	2138672	4258056	3205549	3323532	2241024	3709518	1935164	2922421	1739681	2679894	2682791	2440040	3621391	3184522	2745476	2429487	3635417	2088715	3275056	3184163	2046015
AC(6:1)	84168.1	95968.5	208269	166402	114052	128195	216247	90041.8	154053	102592	111362	126962	113218	136541	170283	153613	117257	121297	82715.2	114590	84830.9	104248
AC(6-OH)
AC(7-Me2)	97051.4	184866	118568	91556.1	50691.4	76109.6	83266.7	82096.5	164382	84491.4	91575.7	77167.1	92808.7	67880	79754.6	59017.5	65519.3	74424.1	57973.9	82002.7	63455.6	64608.3
AC(7-DC)	0	0	0	0	0	0	0	1077.33	0	0	0	0	0	789.553	0	0	1242.74	955.54	1158.96	0	829.274	0
AC(8:0)	284460	1468035	2536772	2618768	2150567	1568419	2148658	1193018	1643148	1432897	1667757	1503892	1353788	2053819	1765813	1278159	1702366	1608296	1260927	1876344	1541511	1334953
AC(8:1)	447601	669687	945149	848181	412503	556821	647580	538072	741597	542274	709546	573629	628703	642893	894683	646130	596106	658249	434691	561361	648580	588290
AC(8-OH)	615846	790696	1191342	903634	930346	695215	1262951	679792	1213010	621651	1048152	857517	841868	935101	929160	1088371	701058	1140670	819766	880913	923265	815091
AC(9:0)	97051.4	184866	118568	91556.1	50691.4	76109.6	83266.7	82096.5	164382	84491.4	91575.7	77167.1	92808.7	67880	79754.6	59017.5	65519.3	74424.1	57973.9	82002.7	63455.6	64608.3
AC(9-OH)	138699	59796.1	36484.4	33376.4	21142.5	26449.3	32254.4	36532.6	63557.5	487363	32860.9	29970.8	30859.2	41191.9	28636	32876.9	17923.1	27470.2	21003.5	18567.3	13169.4	36717.7
AC(9-Me2)	20040	59716.1	53273.1	53224.9	41596.4	24867.8	56883.5	24623	27292.9	31580.1	33840.7	43389.9	33073.8	44356.9	46038.4	25542.8	27596.3	33268.7	36504.2	35003.5	38451.4	26833.5
AC(10:0)	248966	858934	2300119	1794296	1256475	973520	1893245	729159	1267959	1192029	1111415	1307419	947623	1465598	1599178	683969	1048220	1125950	1028243	1089823	1496948	936921
AC(10-OH)	799259	571030	1004658	816177	419673	462263	815761	593234	1021172	691771	795045	657804	545334	628320	508798	596204	474457	677640	513021	468559	497670	682348
AC(10-OH3)	17023.7	6739.15	18266.4	18213.7	4942.27	7980.09	16775.8	13370.4	14555.5	24692.6	14271.3	12064.6	10351.1	12390.3	13392.5	9631.79	8033.24	7061.17	10803.2	12101	11993.5	15955
AC(11-OH)
AC(12:0)	497316	1589259	2986709	2677113	2092401	1738622	2560160	1190906	1996943	1519826	2115886	1700935	976442	2024062	2187323	1699228	1927128	2080625	1360017	1660740	2035279	1573598
AC(12:1)	395322	500968	1095568	795405	632325	510542	898527	346366	368042	512924	580957	541357	426250	576310	817236	435300	585590	446098	407113	616548	601646	400078
AC(12-OH)	477004	343705	723315	523271	237506	342887	618579	350386	622953	446982	536836	464974	399892	472520	445174	430124	354434	510168	427742	311112	484134	477117
AC(12-DC)	7707.35	4533	0	5031.18	1583.47	3336.02	6509.85	7039.75	8555.53	11243.5	8558.81	4381.53	4964.87	2767.27	14749.7	3145.01	2880.27	3208.85	3819.88	2490.63	9364.29	2262.16
AC(14:0)	1957584	4250140	6653450	4815454	5214610	3673895	4471616	4482818	5754880	4606870	4967770	5056688	3509887	5074494	6632216	4505013	3838469	4608074	3468324	3845452	4735758	5150566
AC(14:1)	172202	1394886	2360681	1939056	2348328	1464573	2073771	848214	1439402	1286085	1771362	1245895	1328455	2173198	2613564	1139919	1652895	1245210	1014582	1348497	1930427	1399060
AC(14:1-OH)	483948	514292	861075	659297	324482	404818	681996	488840	717446	625458	485018	670578	583690	584044	541626	534112	340349	514839	479306	421119	549592	574924
AC(14-OH)	595138	540923	739819	736010	387983	412449	756107	539075	798901	610796	608347	568424	336327	647844	477262	615567	455329	701081	435392	426266	544246	695462
AC(15-OH)	183496	238553	381700	340528	276935	268988	280769	285057	311425	363610	326814	318676	212957	299525	317792	240038	258353	406134	317300	298775	359281	272670
AC(16:0)	13135699	18066358	19146394	19695232	15828569	12973171	18047310	18660012	28446342	16322567	18616752	15457737	18191576	21268776	22194696	17341360	17665796	19453406	15690699	15588584	21079944	18575418
AC(16:1)	726375	3293285	4845228	4618346	4880914	4333771	4374792	2838630	4135792	4123574	4275169	4010059	3140572	3994734	4218878	2981640	3510280	4807220	4134017	4702570	5317808	2708026
AC(16:2)	153028	1475406	3212404	1615929	3157219	1772734	2959815	1011893	1613166	1931385	1646912	1675333	1226887	2181866	3353784	1339124	1742811	1719174	1082459	1794044	1606713	1618937
AC(16:1-OH)	587936	532110	663622	669037	457239	440189	621298	504682	987583	646258	661348	663260	515815	717575	551454	555793	391973	499269	422360	305734	524350	760433
AC(16-OH)	1236177	1179886	1432282	1019391	1047464	834049	1176116	1307911	1518502	1200608	1117169	1413042	821067	1077415	1369306	1360671	854688	1352204	988422	963867	1175885	1533412
AC(17:0)	295106	246767	315632	288670	313303	251751	433452	370504	400516	406336	281959	337363	297566	332341	316021	434949	339710	403698	357512	271216	272836	255620
AC(18:0)	3731165	3264380	2818894	3678782	4100755	4409972	3302696	5820642	5345313	4280722	2774542	5143708	4151677	5007948	3148591	5092712	3288415	6394406	5010682	5023480	3758964	3462829
AC(18:1)	6578368	8701974	11231935	9526079	12671855	10188205	14942181	6.65513e+06	14365243	10818286	9692221	11781701	7.91425e+06	11062599	13566605	8780669	10440240	10454541	10027980	9782236	15441976	10302025
AC(18:2)
AC(18:3)	216264	569243	1170309	812250	1279480	662597	883591	485842	845604	693897	550907	545771	440285	715030	1181518	510248	546395	653075	465635	724970	652690	571712
AC(18:4)	11559.5	26833.3	62553.3	26414	49408.6	22958.9	44630.1	25034	33440.9	56766.2	39539.3	50701.3	37826	46064.5	60158.3	22819.6	30509.4	36196.6	20142.1	30787.6	31226.2	31963.1
AC(18:1-OH)	1325910	1049472	1069264	998130	742651	676807	954125	1162665	1882156	1282636	1111083	1103657	941432	987574	894605	1016236	559897	1093442	1021982	759350	1126367	973962
AC(20:0)	122691	108864	74488.3	80755	143860	134946	211291	246015	134498	149839	83847	162958	152214	223707	121240	178390	101690	217978	219330	214623	150703	80939.7
AC(21:6)	22971.3	28350	25053.3	22194.6	18460.6	21619.2	27238.3	24241.1	21910.9	51462.3	51382.7	26459.5	15549.7	21886.4	22254.6	30299.2	13633.3	35326.2	37003.2	21718.6	49844.3	29266
AC(22:5)	47325.1	73724.2	79077.5	112938	136791	99487.3	84245.9	108861	143938	118006	100880	112864	61176.6	87372.5	123216	125570	67212.9	137990	85389.6	148637	149400	127281
AC(24:4)	46628.1	26712	16232.4	38009.1	76356.2	44320.6	33982	73718.7	58805.5	72666	35300.5	77484.2	63406.8	54701	36508.1	74709.1	29556.5	88830.9	52058.8	106680	54160.8	29814.2
FA(4:0)	77380.1	46506.8	45291.3	31757.1	49092.8	70037.4	48734.3	55520.7	33708.1	43484.5	47314.1	47269.8	40775.8	21409.1	24046.9	57540.5	41167.2	50819.3	47525	45384.9	61453.1	56872.9
FA(8:0)	2063856	1886622	1072002	1435762	886483	1671389	1102395	1102831	899642	920454	1153311	1014312	1051891	939760	756839	803166	1012292	881444	1326567	1106994	1427272	1689061
FA(10:0)	3075122	4773942	899716	1675620	587454	2659878	999158	1160237	536735	594267	1179228	584677	1593961	730096	564214	599996	649021	572201	2095010	1592411	1704683	1659675
FA(14:0)	1744638	2003564	1628508	1205390	1353273	1146450	2225731	1552304	2218182	3312845	1330892	1491306	1604787	1411761	1518247	1894321	1522683	1410324	1236516	1342928	1531272	1349670
FA(16:0)	30800820	24783650	25628530	18739950	21677730	15415860	29347080	33279450	53589690	36130590	19829260	28986040	23956360	20636470	21714410	43725340	22911430	36994160	31218610	19405330	24793900	28443490
FA(18:0)	25665160	16512910	19436130	16403460	12902020	13734840	24320870	27335550	31032820	23368040	12950600	22686680	22363440	18372180	14919180	32585540	18136270	31509180	23623830	19008860	20137750	19331550
FA(18:2)	38947330	19325460	21638470	11645300	11509530	11953870	17861970	25681040	38292610	21528160	13638470	24833850	19212280	14357780	11409440	24844780	11832660	25431510	23637640	9145657	12706740	19399900
FA(20:3)	3094749	1509738	1550463	917964	1980726	1196237	2140986	3446749	4246318	3469031	1569552	3174822	2759317	1712838	1412199	3274441	1377941	3631186	3652794	1544344	1652885	2025804
FA(22:5)	4101713	2171949	2028292	1928998	1894049	1888696	2902433	4308662	5075317	4285647	2544310	3216499	3020375	2013229	1569656	3890555	1488754	3591012	4329959	2066172	1798008	2361972
Taurochenodeoxycholate/Tauroursodeoxycholate	95273.2	23635	3971.74	23403.5	7740.85	36864	55365.5	40619.3	50554.4	121618	195994	29954.5	26294.8	20216.5	31741.9	113461	53015.7	13207.7	23677.6	6310.74	45379.5	19697
Glycochenodeoxycholate	0	3615.08	0	1025.48	0	1310.58	0	0	0	9740.71	1525.76	0	5241.96	0	0	0	1685.76	0	0	0	0	0
Sphingosine	5608408	3289467	3891493	3606777	2143762	2510060	3129293	5665004	5245260	5787080	6178184	7178956	3584775	6267068	8158518	7747800	4772046	5989580	4587206	6230770	9294531	8622533
Sphingosine 1-phosphate	163557	241481	374048	454314	342624	409610	464725	554488	348899	434625	540643	620903	458422	579966	680314	526522	453979	610892	463659	813844	831749	550638
Sphinganine 1-phosphate	60779.6	50785	121035	104272	76628.9	123996	123991	158931	80361.4	128135	213166	186085	127703	180519	236307	81797.5	121461	166875	91927.8	130375	196635	275495
Biliverdin	97129.7	77816.4	72705.3	64996.5	61730.5	72580.6	82425.5	128244	81520.2	89064.4	92645.8	133360	135814	91409.3	112864	164874	93310.7	101635	115106	86636.7	94336.4	160160
Bilirubin	185885	41370.5	28268	19793.9	8801.36	17175.7	16286.6	14441.6	10021.3	67952.3	68229.1	26304.8	10984.6	21972.2	11565	18605.4	182300	85858.6	24466.1	20801.6	22997.2	29055.1
Hemine	6140.21	20429.2	13989.5	30312.3	17772.2	21249.9	26216	19616.2	18603.2	7030.65	10999.5	12985.2	13722.4	24677.4	29214	9596.07	18214.7	23992.8	10116.2	21284.3	25532.5	16636.4
N-Acetylmethionine	260111	156052	123165	75201	95440.1	131938	111930	95355.8	154728	131231	103288	92216	93385	76653.6	82075.7	89655.5	69726.8	96647.4	117380	79629.3	35036.8	152983
N-Acetyl-D-phenylalanine
N-Acetyl-L-aspartate	1.73652e+06	1.35679e+06	1408825	1.49562e+06	1.31639e+06	1.81458e+06	1.16872e+06	1.76112e+06	1516114	1.71436e+06	1.6574e+06	1660936	1.43871e+06	2.00829e+06	1.88042e+06	1.49387e+06	1590353	1.80119e+06	1.59151e+06	1.55359e+06	1.97701e+06	1.61379e+06
N-Acetyl-L-glutamate	103512	153364	256088	169541	391532	119508	403293	173542	194410	170195	134823	82689.7	144425	161591	132062	166313	176698	201589	92664.9	213092	84951	161961
N-Acetyl-L-histidine	18298.3	22917.3	33442.4	13475.3	14160.6	21905.4	10558.4	16715.5	42986.2	21391.5	39823.8	45073.5	20355.5	14022.5	43423.9	16094	40354.9	12556.6	23295.9	32988	27434.2	28244.8
N-Acetyl-L-leucine
N-Methyl-Histidine	16298.9	28994.9	19500.5	10754.7	18873.3	12635.3	15062.3	14281.3	12452.6	16622.1	27004.8	23097	21257.9	15035.3	24151	4390.06	5230.58	19013.4	10232.8	14467.4	25065.5	26531.7
N-Methyl-Glutamate	481302	517509	490897	568408	483712	565787	544692	490087	482483	354553	326238	464012	473613	508568	549019	531574	527998	568831	546942	475188	540384	455582
N-Methyl-Aspartate	36391112	37089380	35871936	38236688	40078548	43857692	37586828	37465084	43013332	42416396	38959284	31945782	33304646	35024628	40671124	41110220	35900336	41764480	36460948	40668484	37406964	36861904
N5-Methyl-L-glutamine
Dityrosine	0	0	0	0	0	0	0	0	0	0	580.21	0	0	0	0	0	0	0	0	0	0	0
methylglyoxal	27845	28006.8	26946	18073.5	32499.8	27855.5	17936.7	31100.6	25491.6	30387.1	44528.3	44043.1	31444	35457.2	32312.9	28316.3	25148.2	22743.8	41380.4	22978.7	33623.2	33623.8
12(13)-DiHOME	353162	200498	149166	133259	137556	128088	144398	141653	164269	131604	146300	136987	123058	126019	122566	138074	120481	149285	142608	116726	149062	137862
12(S)-HETE	3796046	5.44327e+06	556821	526857	252085	312586	845448	1.14746e+06	4218724	1.22679e+06	905426	2.88269e+06	1.26136e+06	661302	531256	929189	2.0243e+06	1.771e+06	1791663	757450	757507	2589961
13(S)-HODE	5.54835e+06	4855505	698572	479361	933781	329045	604995	1.91528e+06	5.46758e+06	1.45441e+06	531308	982015	1.15124e+06	551266	244024	1.04238e+06	470739	1.48087e+06	1.79776e+06	383754	557121	1.50621e+06
13-OxoODE	134031	116630	63856.7	54953.8	291840	49381.5	69675.9	58714.3	101742	80256.2	49755.7	50987.2	50811.6	67647.5	54448	64181.8	67274.4	81093.4	62809.1	53079.2	57402.9	65131.2
15(S)-HEPE	68003.1	208324	17536.6	11898.1	7787.53	9904.01	19005.2	27531.9	103020	24591	21467.2	50341.8	23655.2	14898.8	11401	24180.5	58150	41638.5	44249.1	18192.7	15117.8	71917.6
15(S)-HETE	1.35365e+06	1.31031e+06	149612	148557	221884	194352	242671	869710	2.23677e+06	499536	159654	411210	956666	337485	128611	575515	815060	1.22467e+06	777754	363905	268805	507066
5(S)-HETE	85554.2	47966.1	32706.4	25718.1	39804.2	30000.7	46900.2	66473.5	93246.3	46553	29366.6	53841.2	55219.4	36682.4	29905.5	52060.2	196291	134089	62778.4	46087.6	35704.2	59462.4
6-keto Prostaglandin F1a	2.5996e+06	3080974	411400	506520	196721	319068	440787	1.58949e+06	4.40166e+06	1.18482e+06	473168	649456	980599	574249	322944	1.13527e+06	280533	1.65265e+06	1.28533e+06	416758	602363	919145
9(10)-DiHOME	180062	132588	97769.8	95088.7	92239.8	98260.8	104306	100225	111632	98754.3	92047.6	87320.1	84680.8	80139.2	77423.6	89624	76469.3	101332	93929.1	85809.7	98729.5	89856.4
9(S)-HODE	4.94604e+06	5071640	646355	447910	843319	314044	485572	1.82642e+06	5.50309e+06	1.26419e+06	509800	854784	1095755	516856	220896	1.03778e+06	349923	1.61621e+06	1.6066e+06	403942	472959	1340656
9-OxoODE	102615	69573.1	54390.1	47016.9	239432	45231.9	63871.7	45597.6	73890.8	72709.5	51005.1	49529.3	44888.5	57382.5	43959.6	51580.8	54149.1	67098.4	53455.5	41613.3	55574.6	42811.7
a-Linolenic Acid	2.6758e+06	1.16807e+06	1.16913e+06	549943	488017	534859	832739	1.09971e+06	1.72375e+06	839904	560966	1.00339e+06	745009	587024	509328	932395	722312	1.20333e+06	1.00626e+06	414411	727028	1.19328e+06
Arachidonic Acid	208926416	83602296	54241136	72563336	104573160	120456384	125344824	169449936	207743152	165188336	80759984	159160960	136515008	114573048	102611968	176199440	89083808	194893104	177401776	182015152	123650360	139605424
Dihomo-y-Linolenic Acid	2585414	1.08372e+06	759237	658074	1.04944e+06	874846	1.00107e+06	1.94499e+06	2.44948e+06	1.63651e+06	1.03207e+06	1.46793e+06	1191947	949121	691216	1658682	901862	1941966	2.00218e+06	1.13361e+06	1032484	1.51974e+06
FA(22:6)	42015084	21901696	13587265	12949591	17168086	17374962	21167890	33110134	38483392	27325912	19321482	22201746	21489134	16727243	12360667	28275706	13753895	33410592	36797844	20119670	18088710	26787078
Docosapentaenoic Acid	9996163	4385854	3062697	2.77293e+06	3383762	3.14197e+06	4.42181e+06	8.37697e+06	9144145	6.60004e+06	4.14049e+06	4952206	4622608	2.9971e+06	2.61649e+06	5.56389e+06	2.72896e+06	5.99742e+06	6833046	3.78576e+06	3.20384e+06	6.49585e+06
FA(20:5)	3444273	1.50617e+06	1.47552e+06	1.18235e+06	2.07301e+06	1455277	2.46945e+06	3583084	4.0149e+06	2.6931e+06	1.48643e+06	2.3769e+06	2.10984e+06	1.42419e+06	1.15144e+06	3134955	1989482	2.95949e+06	2.61554e+06	2070912	1.812e+06	2889247
Leukotriene B4	140666	165054	21045	21002.5	32046.7	21943.5	32312.7	90805.4	224398	53419.6	20424.5	44369.1	104234	42970.2	21923.6	67868.2	99768.8	139676	85750	45435.8	36572.8	59263.2
Linoleic Acid	39753488	18420846	15706729	8850197	9313760	11309557	11955960	21231994	29972374	14473757	11504845	17763998	14305424	10112752	9126089	17173990	11412192	19914518	20782564	9839576	10449957	20788528
Oleic Acid	6.11266e+06	3450210	2.42467e+06	1.55544e+06	2278853	1.34969e+06	3.10709e+06	4.05372e+06	7533390	4.68343e+06	2.22479e+06	3856592	2.81582e+06	2594702	1.6458e+06	4.68675e+06	2639756	5.05624e+06	4.66074e+06	1.82952e+06	2.53225e+06	2.77829e+06
Palmitelaidic Acid	3100962	2.64558e+06	1.0422e+06	1.03645e+06	1.16506e+06	1.02813e+06	2.48271e+06	2.00788e+06	3.66515e+06	3.67583e+06	1.1307e+06	1.73152e+06	1858504	1.26145e+06	1134645	2.04176e+06	1.49698e+06	1.9364e+06	2474200	914941	1.83387e+06	2.38371e+06
Palmitic Acid	2.35738e+06	2.88356e+06	2.49297e+06	1.88733e+06	2.26445e+06	1.15959e+06	3.14004e+06	2.52797e+06	4.07384e+06	3.42599e+06	2.29972e+06	2.15945e+06	2.46771e+06	2.65599e+06	2.17509e+06	3518304	2.69359e+06	3.29259e+06	2.97058e+06	1885408	2.40605e+06	1.53861e+06
Prostaglandin A2
Prostaglandin B2
Prostaglandin D2	2.30825e+06	2200338	135032	96971.7	244978	214303	187176	1491407	4.13731e+06	714316	117359	598136	2.07704e+06	421866	87588.8	957482	109540	1.87012e+06	1.17323e+06	472326	290739	788152
Prostaglandin E2	649519	757164	39233.6	44297	25099.7	45058.7	45598.8	265113	1.03378e+06	131055	53175.7	107477	218186	98141.1	24226.3	189200	32194.4	339046	257011	57679.9	106937	170593
Prostaglandin F2a.11β-Prostaglandin F2α.Prostaglandin E1.(±)5-iPF2α-VI	393873	391248	29592.7	30505.3	73967.1	46449.6	49734.1	250135	770412	136417	28082.5	122767	264731	83102.6	18400.4	182775	29323	307696	207237	85872.6	67182.9	144845
Stearic Acid	3.92773e+06	3.9941e+06	2.90567e+06	3.17432e+06	2.90278e+06	1.73602e+06	4.53296e+06	5.06257e+06	8.038e+06	4.73771e+06	2840321	4.13483e+06	3.54818e+06	3.50342e+06	3885720	5588765	4.77817e+06	5.05521e+06	4.61904e+06	3.58545e+06	4530063	2668457
Taurochenodeoxycholic acid	95273.2	23635	3971.74	23403.5	7740.85	36864	55365.5	40619.3	50554.4	121618	195994	29954.5	26294.8	20216.5	31741.9	113461	53015.7	13207.7	23677.6	6310.74	45379.5	19697
Taurodeoxycholic acid	81364.4	44261.1	9320.39	39928	9507.38	47209.7	126829	66452.5	125396	267243	488445	86849.3	43595.7	47111.8	81562	197652	122833	36629.3	62097.6	10918.1	118382	35562.9
Tauroursodeoxycholic acid	143545	49700.3	7759.67	42926.3	10194.8	75503.9	126440	61201.3	82004.3	182909	301921	63003.5	30379.1	31282.7	44876.8	141851	63051.2	20551.5	32552.6	7727.01	47631.2	23229.4
Glycochenodeoxycholic acid	0	3615.08	0	1025.48	0	1310.58	0	0	0	9740.71	1525.76	0	5241.96	0	0	0	1685.76	0	0	0	0	0
Glycodeoxycholic acid	0	0	0	0	0	0	0	0	0	3752.67	0	0	1128.47	0	0	0	0	0	0	0	0	0
Glycoursodeoxycholic acid	0	0	0	0	0	0	0	0	0	0	0	0	0	0	0	0	0	0	0	0	0	0
17(S)-HDHA	383191	327677	68077.5	52819.2	19811.1	33380	77456.2	118843	320343	120150	78413.7	154015	95593.2	50925.2	26306.1	73224.5	445464	166253	188048	34137.5	59652.7	195324
13-14-dihydro-15-keto Prostaglandin D2	141955	122676	20907.5	18955.4	21029.1	28647.6	23117.9	94399.9	265182	61114.3	23397.8	66730.9	170681	98263.6	31853.8	86988.2	39718.8	177627	114189	63638.9	43405.9	69464.1
Prostaglandin A2.B2	69794.1	54580.2	7811.94	10124.6	11135.3	12425.7	8246.51	40051.5	103839	24667	7941.86	16222.3	44700.2	15764.4	9510.37	29697	12596.9	44483.1	31868.3	13964.7	16324.8	16760.1

## Sheet: 7_Liver
compound	Liver6PD_A_Liver	Liver6PD_A_Liver	Liver6PD_A_Liver	Liver6PD_A_Liver	Liver6PD_A_Liver	Liver6PD_A_Liver	Liver6PD_A_Liver	Liver6PD_A_Liver	Liver6PD_A_Liver	Liver6PD_A_Liver	Liver6PD_A_Liver	Liver6PD_HumCan_Liver	Liver6PD_HumCan_Liver	Liver6PD_HumCan_Liver	Liver6PD_HumCan_Liver	Liver6PD_HumCan_Liver	Liver6PD_HumCan_Liver	Liver6PD_HumCan_Liver	Liver6PD_HumCan_Liver	Liver6PD_HumCan_Liver	Liver6PD_HumCan_Liver	Liver6PD_HumCan_Liver
L-alanine	88483100	98359140	110812000	115449300	106306500	98189260	102650000	108939200	113043300	98893250	99476600	89997090	100458200	108265900	103173100	98768940	77574140	90474620	106338900	93162410	93011560	111690200
L-arginine	891815	1039989	1016499	1452020	949951	1330324	717622	1079728	903984	888065	1202448	819557	774633	1049177	717332	648494	650542	478943	796994	822130	1043389	742302
L-asparagine	1166700	948176	1174676	619857	733444	964500	631291	912394	848222	691454	792534	554108	884999	774820	458628	633093	603979	589769	882673	910180	682807	599055
L-aspartate	2965898	2744094	2855352	3008324	2005738	3006704	3080822	2206521	2779729	2803197	3379459	2806830	2029681	2973588	2734684	2017009	1976714	3018978	1886083	1866923	2806089	4220190
L-cysteine	44711.9	26353.2	60935.2	16006.9	8874.19	20482.2	46980.2	51162.8	0	51088.7	16654	0	0	29092.6	44473.5	15972.4	24370.4	44091.6	39291.2	86279.3	87744.2	13369.1
L-glutamate	10715260	12945440	10427480	15165000	9876028	17534040	14646710	10372080	10802530	13776960	14738710	9758453	10812930	12194790	12910190	8600441	11543900	11354790	8904349	8610820	9096982	12725110
L-glutamine	19842230	26882390	28420450	27157070	29851470	31033590	26459350	31665730	21986800	28290830	23063640	20090150	24622010	27855470	19699110	23214650	22454090	21587240	20093000	24744340	23976280	25458690
glycine	3724331	4547147	5193004	4834240	4557316	4805608	4430292	4885552	4472820	4546414	4495798	4199944	4877158	4918806	4691300	4439640	3948949	4012623	4674405	4950088	4187051	5262625
L-histidine	21519030	24110450	28914710	22445650	24570490	26339420	21855490	26206270	23022680	18484670	20960830	19055370	21883090	24964790	16120390	20770440	17790900	23348770	24103310	21149530	23461610	22795220
L-leucine	55946080	58469470	56158540	41532170	39693900	44883800	31407300	43616370	52928890	43228620	48415100	26746390	39316410	41953310	26058770	28996300	43663920	38550220	59103790	50475010	46219160	30063980
L-lysine	10310170	12287820	16756980	14860350	11075890	11555460	12036040	14225100	11286900	9265196	10858750	7874834	13543880	9070097	8053958	10769670	12584720	7631478	14027440	11869080	10464860	14750080
L-methionine	5236270	4664430	5683532	2745715	2991575	4654232	3215850	4000499	3264477	3636924	4330854	2463893	3109624	3037111	1941068	2517432	2415394	2190704	3369497	4104699	2786843	2818997
L-phenylalanine	13227060	12116950	11114560	7143292	7670146	8647683	6229714	6787270	10250180	8541356	10738470	6747806	7109138	7667316	5105856	7330284	8577244	7745162	10845100	8043818	11433890	6252628
L-proline	28497930	29895150	38645560	28294580	32394400	27145580	20573410	32561090	34154940	35703460	29664380	20712520	35893880	29982450	23525960	25328030	21783060	31226200	33697220	39104660	29708570	27688760
L-serine	1707959	1906347	1710236	1328196	869527	1417417	1173278	1270604	1429969	1477809	1660018	887718	1088224	1511148	1118766	873408	1043442	1247697	1538198	1465088	1308649	1261475
L-threonine	3103840	3532433	3930485	2588327	2154045	2786937	1968140	2897197	2724392	2908450	2600076	2064214	2225397	2794248	1662211	1820716	2199788	2195660	3612687	2822420	2519420	1936277
L-tryptophan	1904093	1840310	2041085	1227011	1415878	1664735	1874775	1888381	2249165	1530530	1550374	1218057	1720711	1393915	1253444	1680053	1668914	1598151	2571478	1476610	2260586	984010
L-tyrosine	5969874	4559860	5650752	3038098	3208773	4360496	3258650	3466052	4517234	3453024	4245664	2416689	2825448	2941792	2079116	2363738	2882012	3199477	4028471	4036857	3457349	2364355
L-valine	164988100	208656300	127781200	94537450	96445150	176192100	115551700	92096340	189564900	202252100	232778900	218124000	90223000	213968200	215859400	93219000	157552900	268113500	137245200	120786300	164759400	103387600
L-cystine	0	0	0	0	0	0	0	0	0	0	0	7582.69	0	0	0	0	0	0	12767.2	0	0	0
ATP	22868.2	50707.5	33737.1	45779.1	29553.7	23841.3	21537.5	37305.9	46098.1	39829.1	46208.8	55804	18133.1	24853	313265	254328	257562	239400	113607	53534.4	78798.6	57066.3
ADP	637635	1067411	966322	1694177	1336973	905175	1208496	1229219	1034902	1212089	1015298	1356829	753294	845791	2634005	2539416	2581717	2898563	2086667	1072174	1615892	1454384
AMP	14273700	12173140	16180000	20422900	14196640	16466240	24187060	22811510	22262290	19765040	18863410	18965330	18601510	18947060	11870440	15449680	10953790	15395800	17872970	17305490	19547720	19532390
dAMP	195264	273842	206718	282304	138730	136567	244935	167243	238720	230980	179325	191691	236656	176094	256080	221699	264723	266536	359600	279578	182356	156802
Adenosine	2224141	2609655	2125128	3432285	2438146	2917138	2874602	3815218	3688556	3437278	3143356	2546836	3123470	2521340	3285615	2989501	4277222	3974486	2737820	3249989	3067935	2941480
Adenine	1801645	2013796	2348940	2527591	2609689	2259674	2535896	2721774	2319094	2207622	2296108	2459743	2546045	1972913	1857281	2137894	1991461	2216759	2255988	2263257	2321659	2615306
GTP
GDP	753938	836727	921460	793915	521506	722824	1001474	866729	880105	780612	731511	1156013	821298	1255676	632909	791423	593703	1180561	1028105	741015	626694	730367
GMP	1695733	2094656	2103119	2502114	2010683	1967189	2596813	2333361	2395907	2330721	2132115	1855355	2040895	2157062	1781855	1895849	1349012	1543331	2482826	1981940	1794935	2003950
dGMP
dGTP
Guanosine	101512	96230.3	40295.3	14503.6	98253.7	59042.4	64522.8	29705.2	62029.4	50903.6	50094.5	28067.3	91470.4	81024.5	59716.4	55017.2	67636.3	45378.1	28520.5	46588.7	61325.3	33829.9
Guanine	280406	272485	291740	310344	325117	285286	393646	403732	315436	320046	309824	302207	334355	282092	256523	274452	252033	265544	314830	325385	229113	321644
CMP	277806	302277	258599	320231	189481	208124	299208	279888	264067	329024	236135	373963	243502	237631	257733	212258	206855	201832	298916	246767	243348	247825
Cytidine	1473324	1493446	1339523	644671	1076101	984545	915089	791317	639374	1113542	1115953	701971	715691	792497	1217893	989022	1030270	1036036	1133138	793182	683705	648837
Cytosine	88195	95742.8	132880	92107.4	115911	152423	113864	142322	123450	122531	143246	154826	139113	121234	70038.5	144212	158124	126715	145912	138336	137008	121888
Thymidine	59070.3	42078.6	18840.8	25400.7	59568.2	75727.8	66779.7	63837.9	59696.6	56011.2	24287.5	24663.2	42209.7	19611	29358.7	44529.9	23053.6	65375.1	64577.8	18741.2	39128	18714.8
Thymine	496988	610322	827510	1167836	677346	277765	657561	1358834	641030	1057744	480643	633955	903362	751969	733151	677539	993436	475775	441522	713187	503464	517724
dTMP
UTP
UDP	11808.1	30160.7	28063.8	41220.8	39325.3	23424.5	25532.2	54631.7	86304.9	52478.5	30852.2	36461	60937.8	25600.7	165553	79711.8	160025	97627.6	66318	72628.4	54900.8	31548.3
UMP	3892057	5031656	5204666	6115058	4886762	4735184	6371548	5716448	4760434	5506162	4266650	5499802	5031572	5196036	4454380	5847226	5088179	5321974	5054842	5046792	4538706	5115226
Uracil	477880	465412	595369	288565	308351	434876	252354	267435	273691	235167	326201	224208	319227	367415	315657	297159	295057	234559	274248	355471	216816	233438
Uridine	3.90172e+06	3.57738e+06	3.61243e+06	1.70001e+06	2.68684e+06	2.8997e+06	1.71416e+06	1896971	2.67288e+06	2.2662e+06	1.4947e+06	1.65329e+06	2.90326e+06	2.75988e+06	2.01695e+06	2440592	2.44748e+06	1820665	2.39741e+06	2287269	1.38136e+06	1.37023e+06
dUTP	21877.8	23420.7	24473.2	21774.5	34623.7	0	22088.8	68807.9	27506.6	22487.9	19728.9	19895.7	29499.6	0	6825.53	75486	58711.4	0	16323.8	0	14590.5	31134
IDP
IMP	865453	903025	611599	1624605	1067953	1173992	505564	760112	898339	2659181	1665122	643989	1025699	1262078	1125437	1184818	805335	720980	788216	891533	1933625	1395554
Inosine	4733654	3896730	3564993	1215557	1812076	3444329	1164742	2174392	2832078	2649242	2240991	1273060	2296530	2022306	1147834	1465851	1155066	1014061	1765548	2303138	1421734	1454855
Hypoxanthine	2366730	1610848	1529676	1001896	692004	1286942	645920	784332	894690	1027964	1063544	400048	786613	707111	375172	733068	1170720	384710	624921	885754	1154109	440843
XDP
XMP	13527.5	26867	7108.85	4953.52	14469.2	24368.5	13761.9	8221.77	24334.3	12856.8	13248.5	20372.7	15291.3	15506.2	9523.13	12747.1	7874.4	8710.53	8155.67	10449.1	10936.3	11694.4
Xanthosine	286029	241909	225035	41234.2	229798	134697	112924	96522.6	229366	224340	69568.5	50556.8	239670	203935	113309	153052	152105	152663	242133	190284	151882	57306.6
Xanthine	8945517	6757250	7572092	2946255	3365524	5904382	2505437	3630904	4124769	3317399	4610972	2438963	3741731	3444098	2339703	3015501	2870241	1888168	3223732	4133389	2570567	2828764
Urate	1145253	1129008	2340726	1791768	4095305	2153486	2888005	2543353	2008078	2300792	2141922	1564331	2439034	3725792	2620104	3333129	4182437	3079260	3613648	2294134	2504493	1222850
5-Hydroxyisourate	5585580	6511478	7340134	8191380	9633336	7980940	7499474	7631416	6834016	6606858	5461882	5838198	7589258	7595314	5284370	7573486	6394898	5795856	5236072	5230782	6231178	6868550
(S)(+)-Allantoin	1161210	925823	1069584	834006	789949	878201	771420	817779	731412	663767	619445	766748	633698	577694	583697	833388	707194	543538	782590	805578	844765	813640
Allantoate	127297	148693	108563	127663	63225.9	72900.6	60163	77753.8	142433	154817	106095	74257.1	133692	129004	130732	77281.6	112837	70290.2	182033	148360	91863.6	86230.3
3',5'-Cyclic AMP	171607	91898.2	387764	108477	186605	5913.2	330145	204299	204095	243769	170278	222375	99764.4	305004	133050	113278	125491	427606	120445	127859	357107	290012
3',5'-Cyclic GMP	6160896	6.2353e+06	6.78057e+06	5678340	4.43749e+06	6.0894e+06	7.26633e+06	6.67358e+06	6.8757e+06	6.32776e+06	4673778	7.65735e+06	6351580	8615418	6.68062e+06	7.47215e+06	6.15039e+06	10237756	7.12159e+06	5.54511e+06	5.95101e+06	6.56292e+06
2',3'-Cyclic CMP
3',5'-Cyclic IMP
Adenylyl sulfate	637635	1.06741e+06	966322	1.69418e+06	1.33697e+06	905175	1.2085e+06	1.22922e+06	1.0349e+06	1.21209e+06	1.0153e+06	1.35683e+06	753294	845791	2.63401e+06	2539416	2.58172e+06	2.89856e+06	2.08667e+06	1.07217e+06	1.61589e+06	1.45438e+06
5'-Phosphoribosyl-N-formylglycinamide	0	2159.65	4498.27	11490.3	2811.69	0	2786.16	3271.13	5157.79	4245.12	1934.75	5166.66	0	5155.27	0	4257.16	0	0	3935.57	6220.65	8129.4	4245.71
5-6-Dihydrothymine	744063	784455	843282	869226	738786	1016478	716865	924765	840239	918676	783549	719412	888776	848840	750381	816173	832168	737023	700441	711360	823679	769750
Pyridoxal
4-Pyridoxate	1234912	1111307	1157374	1128100	1186569	1145034	1221614	1241606	1134906	1170390	1132777	1183831	1193432	1213215	1236758	1210058	1221192	1184414	1153456	1133952	1204511	1213338
Pyridoxamine 5'-phosphate	21048.8	16390.1	20917.6	4537.23	12994.7	24887.7	14575.1	32479.5	20891.1	28204.4	27913.2	16080.2	23336.2	19061.5	39932.5	38680.2	25829.9	42801.9	29403.1	12213.1	23319.4	17820.8
Nicotinamide	188078400	190792800	212144300	140925400	114787500	198011100	140262500	174109800	177261600	185033600	195348700	127997100	140149200	132047300	67712970	77318180	58704580	65025830	102661000	155565400	107193900	135314500
Nicotinic acid	1028418	1112878	1084683	880056	1227380	907762	1522404	1037420	1437383	1083042	1201976	849514	780450	1623519	850450	889224	944318	1415091	1024382	1315063	1341496	1370560
Nicotinate ribonucleotide
Adenylosuccinic acid	238686	222146	193430	117826	46388.8	175231	145867	94267.7	119564	125182	143995	104982	75319.3	88887.1	59267.3	45278.9	25883.8	39098.5	61044.2	106574	84645.7	138774
UDP-glucose	799.577	0	0	0	0	0	23969.2	0	0	0	0	0	0	0	30478.8	0	0	26441.4	0	0	0	0
UDP-galactose	753609	1.12606e+06	1038654	1.61277e+06	1.02976e+06	1.44638e+06	1942365	1.50986e+06	1.87001e+06	2.13887e+06	2.25327e+06	1.49997e+06	1.00052e+06	1.2547e+06	2.05854e+06	1.4042e+06	1.32072e+06	1599172	2.31069e+06	1.38038e+06	2322677	1.95886e+06
ADP-D-ribose	1625693	1892263	2069446	2120698	1720230	1676334	2488735	2405905	2725316	2549234	2428420	1756374	1887805	1722191	993768	1159459	641042	833303	1520474	1947673	1664628	1600744
FAD	16621.7	21708.9	21868.2	29201.9	23650.8	25520.8	22269.2	21354.6	23914.7	28773.5	20140.1	25388.4	23285.5	26482.3	24895.8	25462.2	10900.2	21431.7	20945.7	28786.3	34280.9	21934
NADP+	12515.2	27996.2	24122.1	60558.9	60695.5	62968.8	74642.4	66025.6	78860.4	82409.6	82210.8	69480.5	51520.3	42570.7	84736.1	64547.8	70305.8	77427.2	69601.2	42303.4	68477.9	71683.5
NAD+	69893.6	81474.4	76994.9	287926	282076	104503	338627	230718	240420	250424	212190	296930	339604	343335	581220	451100	537353	730743	646132	289872	460245	418681
Phosphate	20550490	21826920	25308550	18852190	19313890	20585020	20700700	22255460	20185910	23373040	25408520	20581070	19701770	22640530	18015050	16842320	16556180	19249310	22167480	23402530	19810820	21868410
Diphosphate	1118788	1127914	1281725	978229	839670	1034453	848891	975158	1009251	1116992	1016472	842463	711177	1029315	714085	681487	655905	801472	1101302	1023159	850954	943517
D-Glucose	28986450	24111630	23222890	19803830	23957570	26023780	26371810	15912680	23773980	18059330	18802540	11362060	20830980	20997980	18192890	22290050	23252260	22471260	23159640	17521110	26279530	20784810
D-Hexose-phosphate	5566144	5932696	3.36172e+06	5905282	4.73163e+06	5.6755e+06	6.80116e+06	5.02085e+06	9242667	5442580	5.95772e+06	5.12421e+06	5376442	4266096	3397704	3599538	2.87298e+06	3.88873e+06	3117020	5.16367e+06	5.79781e+06	4.76726e+06
D-Glucose 1-phosphate	5566144	5932696	3.36172e+06	5905282	4.73163e+06	5.6755e+06	6.80116e+06	5.02085e+06	9242667	5442580	5.95772e+06	5.12421e+06	5376442	4266096	3397704	3599538	2.87298e+06	3.88873e+06	3117020	5.16367e+06	5.79781e+06	4.76726e+06
D-Fructose 6-phosphate	5566144	5932696	3.36172e+06	5905282	4.73163e+06	5.6755e+06	6.80116e+06	5.02085e+06	9242667	5442580	5.95772e+06	5.12421e+06	5376442	4266096	3397704	3599538	2.87298e+06	3.88873e+06	3117020	5.16367e+06	5.79781e+06	4.76726e+06
D-Fructose 1-6-bisphosphate	88260.3	112185	12198.4	7314.42	16464.4	20694.2	10542.2	17286.2	13501.5	39920.4	58168.4	11057	7286.31	5512.32	152609	43177.7	93982.4	46828	12163.5	24821.9	23885.3	27727.5
D-Glyceraldehyde 3-phosphate/Glycerone phosphate	248634	351643	363233	350128	249902	313082	319127	383152	361805	393593	326893	236141	238486	293611	329470	293612	308347	323290	316653	263043	290304	283927
1-3-Bisphosphoglycerate	4849.59	6942.2	8536.85	15689.5	0	6214.23	10952.8	7255.22	10028.9	6573.18	15348.9	17831.2	14111.4	4905.94	6466.15	8960.06	11019.5	11073.4	6249.1	20547.8	12026	17708.2
2-3-Bisphosphoglycerate
2/3-Phospho-D-glycerate	532031	1073119	1001052	452368	580809	682159	465302	440504	427000	574729	406611	396345	450246	565649	650690	632465	432080	383272	748778	826113	967509	843954
Phosphoenolpyruvate	40997.3	77922.3	58148.5	30501.1	60368.4	66614.3	34871.6	28397	31787.9	45076	14836.3	20325	40955.1	53434.4	39262.4	74607.6	37671.1	35304.7	42536.2	74652.6	81738.1	53400.1
Pyruvate	2624917	3120472	2900895	1668779	2380141	2470405	1688343	1843911	1588652	1651328	1882442	1398810	1547304	1647761	1367231	1518877	1293565	1517850	2118010	2168544	2095321	1840243
Lactate	169727900	157509800	152007400	143735100	173126100	151865200	153502700	132612500	150318100	168809800	160282400	146568400	166257300	136681500	145884400	159722500	142689500	153011500	185276500	154544400	206626600	150894200
Maltose/Sucrose	1680416	1395691	1128649	332782	249747	1273706	298993	389453	476231	569275	475292	426225	257888	321888	150538	250989	168434	144806	206450	377741	201241	338964
Maltotriose	773783	611111	534015	175876	115887	573820	187902	202727	231301	257260	251506	264909	125835	195555	13007.1	115316	38262.6	32727.3	59933.8	275855	101610	132886
Mannitol/Sorbitol/Glucitol/Iditol	213755	290437	136486	110004	116500	221981	203666	72849.8	207305	175894	120368	44481.4	103005	138270	180468	76543.1	150404	195256	122706	75670.9	113815	121175
Ribose/Ribulose/Arabinose/Xylose/Xylulose	1120022	1099180	900276	785870	727855	908627	1041635	591339	787919	589071	674401	454061	791552	683100	690946	740640	745739	727739	843176	674996	947496	605222
Rhamnose/Fucose	168026	148806	194788	150849	152433	155263	166391	35137.8	118856	120068	84936	135371	105233	72600.3	98131.4	119040	150971	109061	123629	112053	112096	113245
Fructose/Allose/Galactose
D-Arabitol/Xylitol/Ribitol	174746	204414	157688	128116	149226	177338	126570	104949	174582	173452	131219	102201	183768	120776	187469	72344.1	161018	169972	122944	152864	93008.8	102132
Citrate	12185160	7350758	11474170	7961866	7012484	6724088	7807836	6725848	5689378	7269628	8378796	4964244	4442370	4331417	2054276	4130789	3610888	2114739	5502310	7398538	5949448	7976668
2-Oxoglutarate	296467	186353	225906	313113	268484	258622	256547	162971	158096	194844	236106	177632	194601	162552	157922	280418	324539	223706	217875	166777	246700	275685
2-Oxoglutaramate
Succinate	5109782	3924446	1198973	9086163	11690300	2670775	13705380	7585224	6371526	11902900	5632002	13414900	15304080	20936160	28815990	16746530	25946410	31539500	21139660	4145528	10124360	9827948
Fumarate	7377974	6846138	4944952	7406766	4885550	5932100	8981432	5397956	9294763	7269388	8687229	8996165	6290106	6017894	5527332	4980292	3140217	6368090	4379704	4412694	8155960	9382637
Malate	50788960	45806040	29524120	50276110	30877240	37329060	60603100	30592250	57288530	47327370	58590840	61450520	39941280	36091250	33195100	28248430	18549250	38969230	24214850	24298130	58159620	66548200
2-Hydroxyglutarate	507492	633179	821045	690905	645536	646212	792888	612227	431648	544266	532514	571612	500208	458908	522762	650570	602682	343015	608770	597369	559713	633377
Itaconate	694213	479257	680129	684211	516839	627062	660724	464811	343473	499843	1200043	446967	429617	435810	522340	588819	639752	425261	550110	529063	602979	590175
6-Phospho-D-gluconate	8564309	5904050	5119570	6296928	6824684	5455162	6022510	4625832	3663582	5424908	4690378	3774733	4172177	3409067	3613350	5490592	7929722	6243590	4550929	4210002	5672960	4496768
D-glucono-1,5-lactone
D-Glucono-1-5-lactone 6-phosphate	5603.2	10228.6	3324.73	8182.57	8217.37	3773.07	12035.6	9617.13	11242.4	5271.28	12931.7	4545.81	8713.33	14527.2	12519.1	0	4749.73	12985.9	2725.82	21219.2	14812.8	1738.63
D-Erythrose 4-phosphate	111282	86473.3	65034.6	90058.8	80782.3	93295.4	114962	91680.8	145825	59346	108496	80734.1	99849.3	82759.4	42663.7	97396.1	82569.4	63801.8	115876	78855.3	117140	108641
Sedoheptulose 7-phosphate	927152	1108707	1352926	1247198	1254448	1026910	1608550	1363216	1916166	1082123	1316960	1118488	1294645	1004714	1139120	988354	1231295	1638558	1420773	1131656	1929010	1262710
Pentose phosphates	0	3822.19	0	36965.3	36346.7	6554.78	34523	21473.4	46688.9	99745.3	38760.5	46567.4	39851.9	33150.8	82995	35769.4	53159.8	96125.6	71040.7	47909.7	23886.1	16573.4
Glutathione	85109000	106438900	102042700	94166430	92156770	88036100	102510100	100897400	82676260	74131130	71474870	107920100	99699810	103377800	85097120	92840600	88821340	115552300	108431400	94115480	87358720	98963110
Glutathione disulfide	1438566	1272053	1356121	1849344	1246352	1501144	1296696	1142420	1139630	1374530	1113613	932087	852446	1006331	1427239	1486612	1814352	1202735	1266058	1477193	1358880	1066273
5-Oxoproline	2101869	2394368	2201863	2121392	1727042	2596168	2010150	1898144	1821265	1973018	2390799	1582084	1946494	2103445	1977493	1692187	1769105	1845495	1649776	1699402	1598782	1934232
S-Glutathionyl-L-cysteine	46925	29278.3	32555.4	58027.3	53836	27777.3	24012	36952	32243.2	36447.8	40067.4	18169.4	13517.7	3465.53	31779.7	32314.5	83147.8	28167.2	87036.7	71440.1	65816.1	29653.3
Cys-Gly	1250492	1760987	1535793	1407429	1389889	1428712	1617296	1376194	1214908	1111727	1012964	1572171	1643502	1468236	1303640	1340425	1267316	1691092	1819510	1419814	1318134	1437838
Ascorbate	23540150	31228860	33940480	26283980	29634490	28162410	36319000	40288060	31024790	28479110	33539130	31768860	40110570	38887360	35452770	37803780	22423640	35726170	37566780	37150420	24788540	31469170
Dehydroascorbate	2874766	2037183	2175308	3020970	2016304	2692793	1824491	2159972	1872851	2540225	2619171	2170039	2071896	1530430	1919200	2999048	3471515	2183809	2335777	2005062	2514813	2222076
gamma-L-Glutamyl-L-cysteine	672203	775284	693207	480830	580200	723605	598004	587834	650064	519401	515054	445846	579125	839840	476189	424585	649147	816161	702588	573457	405109	486898
gamma-Glutamyl-Se-methylselenocysteine	134719	90625.5	139945	89492.5	53821.2	94775.3	119258	85884.8	99377.9	103369	107018	65828.2	88331.1	116975	96922.1	84370.7	64781.9	53676.6	61885.8	111000	123890	76763.5
gamma-L-Glutamyl-D-alanine	142328	53430.6	113391	64308.1	118017	128051	110046	114847	90171.1	129932	115831	56401.5	103550	110181	87335.2	147176	45194.1	95358.9	75025.3	86976.6	103373	114179
gamma-Glutamyl-gamma-aminobutyrate
gamma-L-Glutamylputrescine	750278	879973	1014326	336636	386151	834693	447018	558664	464114	549727	692716	333842	591320	391136	54195.7	196082	36546.3	54392.3	351734	618375	381076	506830
(5-L-Glutamyl)-L-glutamine	23424.4	38386.3	12777.9	16982.8	32652	24302.4	23869.8	36042.6	43728.2	40707.1	31956.8	30567.3	16598.3	34685.3	31499.2	7733.27	40887.2	27301.2	52099.5	27213.2	20553.2	8460.5
5-L-Glutamyl-taurine	30284.9	0	24028	10296.3	13066.3	9875.29	0	27966.4	19224.8	0	13707.4	13037.9	21351.8	17135.3	14718.2	18274.3	17390.2	0	0	3154.43	4068	0
Cystathionine	106273	84535	123810	130228	67339	63245	40982.7	116618	74670.3	71810.6	47163.7	67669.8	90896.2	105740	66315.1	47184.2	57678.6	97973.9	153978	135259	86971.2	55495.7
Dimethylglycine	229480	359125	297614	291162	237793	313701	299894	267379	222258	344420	308524	256136	356720	297677	296038	255767	318726	294654	294855	266574	271234	211861
Phosphoserine	219671	210745	186828	295476	185408	257927	251781	134621	269446	278589	338300	242646	232789	243622	276660	204744	266187	283525	226691	172040	159870	242750
3-Phosphonooxypyruvate	18011.5	27506.4	9629.4	35484.1	39627.4	5196.49	13407.2	45133	8512.4	22951.6	20746.7	15401.2	49558	19778.4	11656	27766.8	69636.5	17015.7	39013.4	15111	19835.2	11332.4
S-Adenosyl-L-homocysteine	732738	530687	1034979	479354	563643	522395	571147	768641	580420	454503	382931	381063	785318	364721	345173	591670	566587	367751	700147	811614	474310	544764
S-Adenosyl-L-methionine	1484417	1900748	1227021	1887062	1606858	1702286	2061293	1581900	1896390	2033631	1952717	1645373	1596280	1766104	1318505	1515014	1428966	2157992	2361698	1519965	2157178	2196593
Sarcosine	9893164	9191257	11509390	11643270	9450253	11309480	10169590	9705965	10361220	11637320	11989370	10348840	11928700	10395780	11705370	10784500	8268428	11062560	11632560	9423641	9853764	11666300
Folate
5-10-Methenyltetrahydrofolate
Dihydrofolate
Carbamoyl phosphate	31705	29657.1	32574.8	37530.4	27764.6	31554.9	36950.5	42893.9	32043.3	44830.1	37430.7	32950.2	34537.2	31734.3	32368.4	30582.3	30137.2	44707.8	35998.4	26643.6	32437.7	28782.3
Ornithine	3492861	3915571	4126404	3352854	2812188	3725596	2780097	2774431	4130273	3376064	3313052	1870384	4203940	3766940	2421989	2697836	3182302	3283182	4365024	3607143	3783324	3293046
L-Citrulline	854147	767196	955716	957234	741099	689420	804644	709226	472383	507726	542049	766470	1025094	670131	782751	780737	723787	515341	746447	500173	491615	477650
Argininosuccinate	37709.2	51776	46303.9	51817	46397	33803	53669.3	28204.4	67580.2	22246.6	73803.4	37070.5	32188.7	76924	70600.9	30519.8	94469.2	7114.57	67451.1	31687.2	62748	67026
5-Methylthioadenosine	592451	928006	615836	618913	651213	745858	615044	571826	816609	762094	963477	688065	646028	615318	807800	565782	535641	608866	873553	338394	841105	688744
Cadaverine
Putrescine	213066	145624	206005	238988	303880	195618	235912	274197	190730	77045.5	173905	251670	278153	189516	79745.5	186998	204741	122427	156416	191579	191888	214056
Spermidine	1814084	1452580	2204840	1926844	2186697	1498758	2597196	2290664	1394530	979127	1494858	1719354	1724542	1817703	1131099	1921933	1517207	1202660	1505252	1572818	2824296	2133925
Spermine	36422.9	12740.1	70765.6	22393	25464	33308.5	48935.2	17685.4	14405.6	6934.73	29187.4	21128.2	5062.48	14455.6	8352.59	21561	32491.3	18974.3	12925	6323.82	48675.5	35737.6
N1-Acetylspermidine	692728	662183	909060	719867	880032	592896	994154	905542	569197	632377	799164	626972	754591	630808	484300	800115	687412	493262	931692	739753	861156	963859
Atherospermidine	131008	114080	78649.9	92396.6	93471.4	93106.8	110488	119673	116936	95275.6	66861.8	124777	95437	122502	102226	142534	118449	127202	128626	135617	94177.7	71141.1
3-Hydroxyisobutyrate	2625957	2646824	2310192	2358740	1886678	2637428	2943136	1885232	2088874	2043437	2067251	1860448	2018113	1791270	2776429	2099401	2554061	2369519	2337992	1806534	2049810	1639699
Methylmalonate
Propionate	23165.2	19520.2	10798	34303.2	22662.1	20625.6	13895.6	22009.8	15888.8	25618.1	45895.1	38579.5	36068.7	21092.6	17076	20603.6	26397.9	28541.5	24271.9	17099.5	15063.8	22557.2
N-Acetylneuraminate	89939.7	69900.8	95122.8	50161.9	80850	94789.4	89593.8	59337.6	70963.2	84395.1	147523	36340.3	106965	89517.3	62859.9	82542.4	87184.1	79021.9	62161.1	72542.1	71165.8	97588.9
N-Glycoloyl-neuraminate	317058	319690	326541	332483	340657	242434	449441	318282	326355	447816	464147	299633	395862	242289	304067	305297	314936	425876	433196	339219	342597	300345
alpha-D-Glucosamine 1-phosphate	553311	244124	514058	103409	283677	322537	159004	89994.8	202146	109290	80904.7	94850.3	164610	124846	94020.4	124387	63034.4	65332.2	111122	193776	73665.8	102148
D-Glucosamine	177336	122714	123046	98973.5	158025	143928	151258	76650.2	154656	115765	104804	64165.6	106485	149765	96654.6	133413	145235	128581	142603	77644.9	148821	133750
Glucoronate/Galacturonate/Fructuronate/Iduronate/Mannuronate	417827	496365	524627	669853	383920	793788	1077509	457060	429927	491784	593059	711795	342986	503242	490540	568508	662095	521178	426066	399678	608760	703547
UDP-D-glucuronate	0	0	0	2002.46	1080.56	2786.25	9663.44	3249.34	0	2804.55	4233.62	5344.54	0	3358.14	1473.38	7166.68	3682.19	0	0	3541.87	2094.07	3985.84
UDP-N-acetyl-D-glucosamine	1613003	2153170	2156644	2240082	1877969	2074231	2189378	2485443	1719811	2739893	1997738	2145852	1864119	2631390	2607336	2525479	2345458	2371511	2704313	2424855	1883663	1942719
N-acetyl-D-glucosamine	63515.7	42145.9	46749	62914.4	42125.2	17735.3	22850.5	19928.8	43228.1	15275	14567.3	40388.6	22126.9	18822.3	23610.8	34590.5	53712.7	42061.2	17848.9	31612.8	54510.7	18945.6
CMP-N-acetylneuraminate	122821	101018	83143.6	140626	129179	122610	103007	102720	116683	94201.6	109452	82081	56463.6	78127.1	96988.6	123950	194812	96032	91510.6	125250	120516	86831.4
Acetyl-D-galactosamine
Glycolate
Homocarnosine	80139.9	48708.9	182719	178056	58679.7	33284.9	46252.4	52028.1	22535.3	94306.6	37792.2	33675	57191.7	60914.3	287396	93296.8	75062.1	40265.7	45873.9	52159.8	27996.7	94645.6
Asymmetric dimethyl arginine	869031	648997	630996	818979	698419	883461	694077	793054	688467	629223	730718	388302	840636	522017	458608	742778	490171	558513	632641	554792	526719	731367
Carnosine	169157	168038	236974	92409.4	88120.7	145982	50821.1	134863	113745	49704.8	126211	46972.6	99263.2	60352	78080.4	79949.8	44215.4	23892	41440.2	62248.8	69234.1	58706.5
Phosphocreatine	0	0	0	0	0	0	0	0	0	0	0	0	0	0	11608.3	3110.9	12856.5	12378	0	0	0	0
Creatine	35056160	49074380	49014700	165357200	54525820	66204900	49412960	58188370	50372240	144911300	91655580	35929980	64917210	59917680	139973200	60901990	77810610	55121700	45631350	39526400	121107100	120468600
Creatinine	1517512	1725495	1698969	2466506	1602889	1589129	1891979	1880426	1503750	2378325	1328867	1744119	1604406	1489920	1949255	1890072	2033199	1694648	1460360	1445151	1858077	2201147
4-Acetamidobutanoate	244958	245944	363198	328292	431272	369797	344584	349450	390582	420250	409224	281892	430430	301340	387016	423265	319028	335333	420852	387690	408468	443518
N-Acetyl-L-citrulline	218645	239841	382052	148221	199836	297415	194121	223829	142509	192034	135605	142446	166957	162077	61836.6	97780.5	51877	92279.2	193975	240058	107161	188871
N-Acetyl-L-ornithine	363947	500909	533430	162520	300186	404312	214763	325089	269527	262817	340491	153046	189162	201475	125977	133945	132038	161393	314674	266290	185238	179443
Guanidinoacetate	413274	534590	526811	373391	550883	595155	658334	574535	485068	727178	980842	336872	644393	655039	511808	703401	352466	421492	405744	460940	372339	371819
trans-4-Hydroxy-L-proline	729935	984593	1084266	1236550	1311262	1199974	1429262	1010273	1005877	1658791	1014955	983866	1337570	1158218	1503511	1118457	1008392	1070190	1087351	1252645	1025450	1614854
N-Succinyl-L-glutamate 5-semialdehyde	27616	16423.5	19075.3	17895.8	30542.1	17028.3	10950.9	637.861	7388.4	35528.7	22402.4	0	9165.76	13391.5	4544.85	16462.4	28319.8	14446.9	44430.7	28174.9	23154.5	7226.55
5-Aminopentanoate	3595150	3413895	3659264	2614277	2186538	2597691	1481062	2738224	2750374	2400443	2836355	1742458	2478804	2518641	1844727	2010709	3145369	2116029	3795250	3013088	2857752	1644492
Pantothenate	911946	710530	947689	909905	620502	593348	404904	493926	756238	656105	855863	709107	694709	811160	529026	708852	855409	546292	720233	609662	867224	841744
D-4--Phosphopantothenate	16864.3	10965.3	8723.72	1366.73	5702.95	22500.4	10903.4	8205.57	4415.17	11636.7	4521.47	10212	16277.2	2676.47	13034.7	12450.8	16711.8	9634.55	15877.3	9712.07	0	8014.99
5-6-Dihydrouracil	80706	78304.7	62322.3	100745	195844	48249.9	117234	112726	32541.7	85266	130011	32529.8	157000	83656.9	98236.8	102947	40135.7	88133	93079.5	107220	74674	115105
Pantetheine	14621.5	19127	15935.8	17564.4	17809.4	15625.1	19444.1	19650.8	16481.7	13796.1	13820.4	17258.6	16526.4	15787.9	15155.6	24630.5	23294.7	15972.9	18973.9	18796.7	18300.3	17707.5
Pantetheine 4--phosphate	664241	440187	309502	101653	75396.5	401796	73097.9	137651	198637	248506	233000	63031.3	91044.4	162928	159793	108328	295614	47493.9	54018.2	133031	67055.6	83864.2
Taurine	137595100	95104970	144890100	124030700	159319400	96381430	138308900	157366000	89245540	47059820	104648600	88816260	136395900	88481290	102674900	144961500	137248500	76641050	76511680	68226230	122998800	117655200
Hypotaurine	3427291	4711470	6218666	3282424	1987479	3242478	2732578	1429420	1007459	1103463	1091558	1962337	1890442	1907637	2724794	1179321	2553543	2179004	2118210	1472446	773402	1277163
2S-5S-Methionine sulfoximine
L-Selenomethionine
3-Sulfocatechol	27904.1	22793.6	24742.2	7163.9	9263.95	11079.9	6698.93	2227.12	12335.5	5747.91	6644.2	9871.61	6750.9	12773.2	2226.32	6517.18	9425.57	6442.68	14983.9	12200.2	4847.79	4687.08
L-Cysteate	827.112	8636.49	2168.02	1933.92	11591.6	2039.77	6164.49	1763.16	1705.8	2664.22	8382.1	1682.97	1231.52	3312.59	1180.05	12024.8	1496.13	19173.8	1161.69	2131.11	1275.88	1110.67
L-Methionine S-oxide
5-Hydroxyindoleacetate	142924	126705	186393	116601	112504	217908	97605.2	150755	162732	166172	227917	98292.2	125431	123512	79555.3	100428	95853.5	108926	106918	187286	94083.8	102209
3-Methyldioxyindole
Indole	232166	164452	131023	147820	207388	143960	184309	145862	168939	185701	193429	206610	128943	180674	204964	165027	168310	191484	215920	145647	429970	131484
Indole-3-acetate	367913	0	140162	400007	0	155420	122656	0	159152	0	456609	377188	444908	437654	285762	92537.2	141935	0	393896	0	0	0
Indolepyruvate	3123.18	3337.21	4227.7	4773.81	4243	7649.29	8294.98	4246.26	4421.6	5072.31	2404.77	130711	11444.1	4985.24	6310.19	22955.2	7915.1	10467.9	12564.5	7768.66	6033.76	6741.85
Indoxyl	260451	382159	226265	209665	165009	212073	227999	419547	243219	251400	159655	236205	252851	205568	153820	137254	232556	271462	243541	231454	150033	156517
6-Hydroxykynurenic acid	13783.6	13343.7	11099.7	10184.4	10389.1	14186.7	14767.1	16082.1	2671.38	6532.65	4461	11278.6	15094.9	7012.67	5328.19	9233.61	17988.5	6971.98	13022.4	12013.4	8812.29	2998.06
Kynurenine	26253.3	22210	11341	15044.7	24230.4	11474.8	6689.5	13014.5	34270.5	25775.9	15047.1	19473.5	36893	21375.2	22711.7	14262.3	37229.2	31798.7	45249.1	27715	26712.9	9285.65
Quinolinic acid	319715	260800	516932	248684	408343	253164	317809	572561	214461	84287.4	208736	117733	228816	209839	102500	345800	238520	113921	178183	177070	205465	163876
Anthranilate	2250346	1306762	1450123	1144918	1096870	1111006	1644488	715112	951880	949710	783947	1282904	1355337	1207588	1274087	1055207	1208797	1164401	1206841	920789	716843	1091003
Picolinic acid
g-Oxalo-crotonate	1498206	1106434	986396	392662	575429	872826	424799	564062	739020	667845	553083	250141	488706	422777	251105	317133	265534	177802	361451	748983	400913	323641
2-Aminomuconate
8-Methoxykynurenate	4008.81	0	1127.99	11904.5	0	0	1673.53	0	0	5132.21	3516.79	36622	0	0	0	16755.7	1079.81	0	0	0	4905.68	0
Dopaquinone
Phenol	138062	215883	184805	131156	137159	120081	295599	138449	257171	230621	214090	141773	165484	334072	150208	117666	179321	211351	103213	255199	288103	292702
5-6-Indolequinone-2-carboxylic acid	296666	316712	262815	207181	93571.4	177024	139435	63647.6	44953.3	34547.2	32586.4	116024	106918	133696	175310	46156.3	167004	103306	141190	80044.7	30313	64171.2
3-4-Dihydroxy-L-phenylalanine	93699.9	70637.7	72620	87557.2	57040.6	41162.7	34801.6	61236.2	82016.1	99355.1	31313.3	55998.2	76101.3	96365.7	103431	61574.9	71204.9	38168.5	95736.3	77866.9	50416.7	88844.6
L-Metanephrine	11935.1	15163.6	11564.8	13462.2	7393.64	7249.99	11705.9	10590.1	11094.1	8389.47	7018.8	8836	14425.1	13482.6	14473.6	9763.11	7842.84	14254	8602.2	10491.9	9277.91	10725.9
L-Normetanephrine	1877024	1563245	1448563	1.61269e+06	795790	1.04449e+06	1.2737e+06	1.12574e+06	1254911	1.11514e+06	1.1291e+06	1.06714e+06	1.00743e+06	1.21442e+06	1.08548e+06	1.02952e+06	947912	645610	675710	1.19316e+06	1.06356e+06	1.25013e+06
Indole-5-6-quinone	13075.3	19566.5	21597.1	12195.3	13179.9	13137.4	24597.4	19113.9	11259.3	8974.48	6517.39	11648.9	12183.4	5980.46	12723.4	7721.4	9404.86	18691.2	18045.1	15179.4	37329.9	13849.9
Homovanillate	131379	118549	119967	28979	213605	58910.7	200400	193678	169260	166585	4808.11	154704	99369.1	291602	175711	88918.4	68835.3	288866	141728	240728	303401	153573
3-Methoxy-4-hydroxymandelate
4-Hydroxyphenylacetate	24988.4	18524.6	42185.2	20521.2	117302	18287	135714	23140.6	36296.3	102303	154276	16465.5	7334.62	9501.15	260491	22722.3	50273.5	86333.7	42636.1	44385.2	33765.7	23832.1
2-5-Dihydroxybenzoate
p-Hydroxyphenylacetylglycine
4-Coumarate
L-Adrenaline	1877024	1563245	1448563	1612689	795790	1044493	1273703	1125738	1254911	1115143	1129098	1067141	1007431	1214422	1085481	1029519	947912	645610	675710	1193164	1063561	1250132
L-Noradrenaline
Dopamine	32528	18230.4	7363.15	25988.9	18007.7	21585.8	14457.4	7178.82	21225.8	17239.7	21379.8	18437.1	16130.2	10717.5	18955.3	16798.1	22402.7	13098.7	18681.3	12105.5	21817.8	25985.5
Serotonin	34138.4	11691.7	29370.2	112790	40217.7	23894.6	20627.5	10156	17174.4	18007.7	22266.5	15752.1	11852.3	28092.3	49799.2	25850.8	21044.9	13733	15958.5	25658.2	53649.1	36817.1
Ectoine
3D-(3-5/4)-Trihydroxycyclohexane-1-2-dione
L-Allothreonine
1D-myo-Inositol 1-4-bisphosphate
sn-glycero-3-Phosphoethanolamine	196317	320655	187560	253595	313780	391405	262804	215970	306209	743452	717534	241535	386970	540015	343399	313494	354693	500127	384085	452504	377224	495354
Glycerol 3-phosphate	2758519	3786015	382470	7829806	11187290	4077662	9395725	8443923	10872340	15221350	6847306	9064265	11275710	11431820	14884490	12747800	12368520	16676430	13982460	6914654	10918500	9771773
Diethanolamine	115477	98970.5	118798	90306.2	98106.8	84086.4	132957	119371	114399	41762.1	127671	99925	91472.2	57320.1	100428	107818	108737	102409	161864	128242	102887	122020
Triethanolamine	202511	142976	151296	29352.9	108506	137459	128249	152899	190812	192055	350890	117827	146342	215033	161440	176271	90550.9	303865	77744.4	265512	261252	390523
Phosphoethanolamine	402726	439888	523397	597946	455393	565965	467819	763783	561073	684166	1304921	409843	648988	519842	653351	498128	562655	469371	530179	542473	485368	543310
CDP-ethanolamine	93006.2	119273	162628	140072	141733	135621	115133	187033	157458	232942	234776	117432	174343	148570	148532	215463	211194	145868	172683	168339	116416	197716
N-Methylethanolamine phosphate	89800300	97373930	61969540	47103850	50145410	96195580	77875810	35424560	104874400	92108070	122231900	134197900	45757930	106331900	113698700	57554210	69985700	130653600	84716870	62741310	81466030	58260800
Phosphodimethyl-ethanolamine	1394396	1543509	1281449	613630	857720	696774	749882	496739	408242	447861	660495	601495	489350	541738	1001837	720517	799793	788499	937469	691230	395516	457277
CDP-choline	34557.2	45904.4	35491.2	45690.2	47237.1	39107.9	49314.8	47482.2	44320.5	23351.9	24374.6	25952.2	48342.7	43065.1	66913.6	42109.6	45943.5	23860.8	45222.2	42231.7	39901.1	49475.5
sn-glycero-3-Phosphocholine	350810	631024	451384	541787	886493	976614	721734	733914	630784	1082892	1196649	457652	986237	927535	538094	600940	634742	799869	916541	709941	955010	1167317
Acetylcholine	5007338	5606924	5118964	3055717	3406756	3685377	4388608	3809128	5033522	4566826	3525559	5164644	3688291	3504886	4188143	3719859	3906830	3613267	3563231	3538940	3402092	3332889
Acetoacetate	3668565	3298019	3.37278e+06	2478941	3.41087e+06	3691998	3648268	2250424	3.09678e+06	2395115	2.81613e+06	1.53998e+06	2.78548e+06	2.58292e+06	2.37728e+06	2868698	3.22484e+06	2.76153e+06	3.19501e+06	2.44931e+06	3.64087e+06	2.69624e+06
Beta Hydroxybutyrate	2389361	2.43164e+06	2091443	2.12824e+06	1.65931e+06	2.40733e+06	2.71379e+06	1.67389e+06	1.85131e+06	1.824e+06	1.84027e+06	1.63452e+06	1791285	1.58855e+06	2.55984e+06	1.89145e+06	2.32163e+06	2.17223e+06	2.11526e+06	1.58271e+06	1.8146e+06	1.44562e+06
N6-N6-N6-Trimethyl-L-lysine
L-Carnitine	120322500	122430900	108608400	86166680	73305660	97514500	85234240	80669730	95666940	86937690	99719880	80284570	70566140	94952260	72996540	68910420	63479720	65358370	59345790	76606380	66989520	84986230
AC(2:0)	8768900	17337450	11294650	47277410	38117580	15209090	49494710	37591080	36950010	34451750	21150970	40819660	52045370	35997800	56146240	35922850	38024380	46267060	59559400	29099870	30040900	26069730
AC(3:0)	4690361	8348776	7.32547e+06	6.62078e+06	6147996	5.80482e+06	8.15946e+06	8.13461e+06	14221397	10293724	9249412	9205791	14026577	7355072	6343174	4.22692e+06	4.20012e+06	11825237	13251845	9825944	7.50238e+06	4.82323e+06
AC(3:1)	46886.9	40690.1	36832	38241.1	41173.5	41705.5	62196.8	27845.2	38290.6	45873.9	47108.9	53750.7	46169.7	25150.4	57508	61244.2	51472.6	61964.8	46679.4	36979.3	43234	30739.4
AC(3-OH)	13051.7	9209.06	13447.3	7690.72	14876.7	7077.25	9220.33	8683.18	9801.87	10787.7	11120.5	3168.88	5692.32	5314.31	24326.2	4685.71	8173.24	29095.6	26658.8	4969.72	6536.84	5857.94
AC(3-DC)	159975	178468	132283	173000	163777	215697	141827	159378	207146	261089	199513	84384.2	109716	172458	114382	129122	171828	182783	134530	137704	132116	169581
AC(4:0)	164292	534075	410527	465740	706700	99094.2	305214	825686	1805658	1020924	682192	1721586	3439336	1583074	2578288	1143467	1654919	4530500	5956684	1142832	727168	328404
AC(i4:0)	327973	822415	578040	926947	1362044	216278	743197	2411361	2468363	1777586	936342	2470235	6659346	2052803	4219520	1906150	2332740	8031624	9711781	2265610	851987	520888
AC(4:1)	75956.2	43793.1	72770.3	73186.4	189272	65409.1	134660	161858	29509.1	77919.5	68584.3	56500.9	106465	79792.1	126295	157965	121440	73147.8	53626.9	102620	70054.1	64288.2
AC(4-Me)	227568	390668	284201	233423	378004	174924	209163	677846	531869	588100	309092	360490	1085225	664099	521587	325918	339203	1181039	1624341	570231	270174	78279.4
AC(4-DC)	361235	204371	145176	394187	79875.1	166976	251635	191648	165157	595791	421378	638107	194499	500434	648303	506800	380952	333288	353685	247958	657709	1039549
AC(5:0)	472877	932952	666589	498471	981134	377972	562932	1701900	1505329	1500736	863041	1128536	2691178	1623507	1906427	860702	1009836	3607144	4945520	1080727	885028	391971
AC(5:1)	61049.9	27418.9	57846	49938.3	57872.7	28603.2	67564.5	43645.6	35211.6	43975.8	41999.4	48001.1	52932.1	35028.3	63985.9	70542.6	54436.4	60433.6	54638.2	57176.4	47134	44603.4
AC(5-OH)	587619	646626	604984	411517	505344	427860	514788	377498	411808	588470	349415	439518	625162	607020	501293	419800	424697	565021	685102	330435	466123	428310
AC(5-DC)	600841	856572	1139940	825818	714700	669762	950263	1067118	851419	485772	457574	615546	1024151	683594	596591	652725	455175	557227	827042	690527	348889	410156
AC(5:1-DC)
AC(6:0)	58872.5	163195	84151.8	263755	337295	74566.8	153004	537448	424969	430706	173719	618835	1298779	496207	2524137	687618	1193604	5700750	3974129	381162	201826	165166
AC(6:1)	23839.8	19605.9	27322.6	30082.3	60568.2	32268.4	37848.7	58295.4	24233.6	24981.3	28456.1	16209.2	31245.5	31221.3	47067.4	61290.2	37747	43746.8	37225.1	47697.1	17974	26311.4
AC(6-OH)
AC(7-Me2)	43281	35202.3	14429.9	21524.3	38782.7	21810.7	14553.7	60185.4	47784.8	28775	19848.8	31745.1	74960.1	44338.7	192290	75046.3	160705	429112	182507	34608.1	16421.5	13452.9
AC(7-DC)	881729	728330	2153098	1343204	1932522	1031874	3591568	2887700	658819	933196	624755	584198	2264318	1112060	1240942	1879920	1090377	962832	675330	2108657	837501	548486
AC(8:0)	36614.5	43822.9	48661.7	94465.8	80036.3	26956.2	49229.1	97246.6	49042.1	111969	46522.2	93055.1	137452	75543.5	708841	243362	475352	1705710	459264	58378.7	74492.2	58579.8
AC(8:1)	23591.6	23482.3	21412.4	26707.9	17816.7	13953.4	24486.7	16384.8	21228.3	20966.4	19251.1	39159.4	15454.8	17059.5	38089.8	29316.5	26375.8	55607.9	44125	19677.2	21298.8	12540.3
AC(8-OH)	32786.8	68268.2	74205.1	63478.1	67427.3	34563.3	51253.8	88545.6	113131	74498.5	72987.6	115386	155275	63656.5	115517	64928.9	68721.9	214698	271162	124212	66857.8	47382.4
AC(9:0)	43281	35202.3	14429.9	21524.3	38782.7	21810.7	14553.7	60185.4	47784.8	28775	19848.8	31745.1	74960.1	44338.7	192290	75046.3	160705	429112	182507	34608.1	16421.5	13452.9
AC(9-OH)	31160.2	35358.7	24012	9286.08	16751.7	17771.4	16359.2	21655.1	18692	16029.1	16026.5	17735.5	21989.8	15065.6	20650.2	16634	15107	46839.5	37239.4	23043.9	20606.8	15482.6
AC(9-Me2)	12455.1	16088	14851.2	15864	16923	9379.36	8067.3	24622.2	20556.6	14058.9	12031.9	21546.5	31957.5	19388.7	70009.8	25544.1	39787.6	188150	124419	27195	9932.14	7137.33
AC(10:0)	49584.8	56179	58469.1	139730	66157.2	38929.2	87098.3	78236.9	64955.8	117561	82190.6	107161	89115.3	69073.1	463663	220335	614805	683719	206843	58141.7	98609.7	115929
AC(10-OH)	53521.2	68596.4	148601	114582	57269.1	45968.7	72533.5	57805.9	60893	72075.2	62971.2	118356	42903.9	45436.4	78253.9	90205.4	60117.5	94964.6	96084.9	69268.2	78828.5	69124.7
AC(10-OH3)	3436.9	11381.9	9086.98	13132.9	0	5536.97	12702	3301.65	0	9025.79	5335.06	0	3197.35	6112.4	5559.14	4228.93	3629.05	4594.06	2487.91	3882.93	0	5274.87
AC(11-OH)
AC(12:0)	51404	62337.7	55456.4	163074	58167.2	56378.1	118236	84205.2	83549.3	178593	96311.9	163819	59995.2	95853.4	393831	285802	576960	394906	151577	96873.4	138884	138031
AC(12:1)	303569	274041	306379	279017	303444	311602	267923	314224	281364	265575	275466	379582	264019	331450	289038	337056	246458	322719	268317	271967	294798	269126
AC(12-OH)	90655	98023	269193	136970	62887.1	100721	100579	93403.9	69289.9	98072.3	129812	137091	42135.5	71514.2	87034.4	87568.9	80638.8	50811	91185.4	107708	66061.3	104522
AC(12-DC)	45343	49594.7	72292	29028.2	30466.9	21598	50564.4	37170.1	51907.6	16254.7	21285.6	58710.2	48760.6	50914.1	58824.1	53104.4	56903.9	33801.1	43300.3	34578	42266.8	22507.7
AC(14:0)	146266	170567	183783	666333	186825	176799	348036	218998	152206	398988	273624	598088	167698	263564	710604	919037	919073	683487	560206	267051	422660	430849
AC(14:1)	81641.5	127346	187136	613743	169195	125363	248456	209510	226509	391906	210662	514703	132492	156394	607578	575211	684665	378781	277592	211053	358320	437045
AC(14:1-OH)	120442	115866	301593	225706	121535	141701	184364	131478	163216	144273	197026	315284	82813.2	87833.2	100186	161087	85634.3	75149.6	173351	159347	168680	200814
AC(14-OH)	147748	166773	411072	173555	78858.5	156699	138093	127001	83856.6	124309	194874	208936	55939.8	79525.3	99316.7	104993	121968	61577.1	96792.3	201079	102002	168380
AC(15-OH)	16841	28020.7	21986.8	61237.8	28435.2	20683.6	21791.6	31022.6	26106.7	33497.8	26434.6	47309	37448.3	41126.3	67409.6	44913.1	78522.9	49441.2	58263.6	35000.6	27941.6	27062.1
AC(16:0)	672740	603427	916222	1667008	996944	1.08003e+06	1.65334e+06	1469689	611351	1.17801e+06	1.28774e+06	1.68981e+06	775462	1.07236e+06	1.66718e+06	2.54209e+06	2.55141e+06	1.57935e+06	2036467	1.22904e+06	1.14244e+06	1.428e+06
AC(16:1)	329455	579148	435228	1273413	533421	466386	587544	542741	373394	606451	506878	2102074	341422	472329	1443616	1687857	1535659	1027651	1148534	500081	788433	959489
AC(16:2)	69383.2	89536.4	135626	377852	71337.6	131799	146406	129647	84127.4	233814	112682	367381	58335.2	79802.9	299071	351745	396918	249406	99504.8	120713	178596	194504
AC(16:1-OH)	336399	571468	918596	464614	236956	466930	349535	362962	291824	213516	435288	1006944	96145.9	216596	153024	311276	208511	134200	234237	396773	262304	625996
AC(16-OH)	287588	330106	709791	390341	133980	525263	291878	281410	110902	219595	285931	292439	96667.1	164656	130861	292021	204313	138866	157552	362265	187161	343208
AC(17:0)	9398.56	18152.8	36220.6	42749.4	26405.1	20070.4	39645.3	26512.9	20152.3	22899.5	25811.3	26657.4	26557	46308.7	44138.8	64295.2	68515.3	34063.2	38193.8	47374.2	18483.7	27222.2
AC(18:0)	190709	311875	867094	651763	510173	336952	603228	532561	235238	435428	341179	341880	367898	533945	546045	688346	730512	497099	791584	947933	270333	393770
AC(18:1)	1.0198e+06	1198341	1.19185e+06	2.53009e+06	1.15952e+06	1.24588e+06	1.71011e+06	1.27089e+06	1.14538e+06	1.46882e+06	1.40182e+06	5.84666e+06	691952	1.11574e+06	2.30078e+06	2.34906e+06	2.66201e+06	1.36391e+06	1937609	1.54118e+06	1.42275e+06	2335373
AC(18:2)
AC(18:3)	104836	136300	207240	226410	108355	168258	99451.1	96762.2	69268.1	116515	127494	257955	39327.4	76449.7	200581	342971	266032	123447	112077	114904	125278	151911
AC(18:4)	3089.97	10672.5	26836	22098.5	0	21683.2	9618.56	10721.4	3564.91	13969.6	6892.98	26393.7	0	5055.57	13089.3	19175.2	12707.6	10090.9	0	5336.49	9840.35	5755.35
AC(18:1-OH)	530750	665992	1081550	444187	337620	762928	307127	373355	270155	213277	543410	927269	130825	195390	228483	527606	290749	153800	362498	602262	417830	734266
AC(20:0)	45521.3	90648.7	337733	192562	148310	101310	128898	178823	105749	126715	65824.6	92591.8	120627	123503	90501.6	195918	268947	87941	173477	296149	35504.9	119172
AC(21:6)	85935.4	116605	76170.9	84705.9	51920.4	66612.5	65602.9	75708.3	45369.7	61382.8	60522.2	97196.3	31700.7	46879.7	99194.7	37388.3	100203	34581.1	34098.1	60205.3	50717.4	53473.1
AC(22:5)	24160.7	35358.9	42821.6	23592.5	57334.2	53741	50763.7	17535.7	17095.8	41578	21256.5	32149.3	9453.65	48490.4	12788.5	42609.7	27277.9	50373.1	32546.8	25783.8	31498.1	28540.5
AC(24:4)	0	10883.9	11185	49053.3	12554.4	16382.2	23826.6	14323.7	17988.8	18693.6	28514.4	67917.8	1735.9	19705.4	33712.3	9906.9	28094.5	15048	12235.8	10776.3	9597.15	19728
FA(4:0)	113258	118678	94753.7	63725	63771.7	70694.5	73903.8	89911.5	123141	75475.8	83351.6	85110.6	150100	90194.4	122912	96831.4	130525	102183	106664	104421	76680.8	72728.7
FA(8:0)	615910	496852	455975	355221	571200	425300	558069	424355	402137	484209	543606	398883	390031	554335	658445	492624	418404	522774	813798	440535	426205	426214
FA(10:0)	1041499	762377	554759	532886	1377649	594982	870092	580937	606250	739580	953975	602057	553217	894673	1134759	878445	528899	621212	1622562	525056	493146	557314
FA(14:0)	2748602	2880454	2530928	2439042	2001000	2781297	2580485	2481494	2326262	2688539	2655064	2665103	2320907	3165693	2595408	1857883	2797899	2031286	1994542	2573613	2640597	2963841
FA(16:0)	73880170	86885060	66205770	55053050	40001590	84435620	52516830	55047710	65126710	61850000	59173370	53085390	35444100	60834590	50739490	41985120	47563540	35589860	32465790	62360990	35074150	51132060
FA(18:0)	19920080	18453280	20762300	15224360	14891940	17826360	16455380	19264970	14968780	15991200	14473150	16386610	14933230	19259610	13982890	14338570	15588420	12488960	13194110	17260350	17853730	16896860
FA(18:2)	77089940	97416740	93467580	51502020	52380980	89119860	50408630	67581340	68022870	65047850	70910280	52005280	39870750	65907800	66096190	52941240	58951070	26622500	44802320	64621920	42921070	56740100
FA(20:3)	5642812	7024308	5572656	4514598	3721124	6191002	3088113	4456260	5242684	4307940	5116864	4940188	2790208	5155428	4846674	2728009	4055612	2180419	3207048	4475190	3520898	5268794
FA(22:5)	4323010	6077118	4294672	3709003	2480961	4660884	3549629	3766216	3442333	4009286	4494319	3551590	1935354	3495467	3396923	2893523	3130026	1608122	3187429	2934039	2744683	3779136
Taurochenodeoxycholate/Tauroursodeoxycholate	19839902	6.89009e+06	4945386	4798660	7.31592e+06	9815009	5.63803e+06	5415400	9404044	4.92714e+06	9989047	5.26369e+06	4.87195e+06	11973729	6.17542e+06	11251421	8623341	5.41618e+06	8041688	6.77297e+06	91797696	7618904
Glycochenodeoxycholate	55043.5	17159.8	19858.6	19230.9	20866.3	39693.6	16296.8	14855.5	28859.2	40048.1	30881.4	29803.2	23429.7	48276.1	27924.9	37923.1	12164.9	24991.9	19806.8	26720.7	268678	35324.6
Sphingosine	1639410	2564452	2081638	2975375	1903208	3274415	3279753	2121574	2685243	2961489	2708579	1909927	2124010	2414158	1890034	2391295	2155060	2437017	2362764	3342684	2907616	3204886
Sphingosine 1-phosphate	36951	56960.6	37110.2	179361	129256	70703	197792	83334.2	71009.7	100354	95000.4	80301	89798.5	88770.6	213443	241122	263638	210627	168646	159741	214538	153417
Sphinganine 1-phosphate	0	4000.19	6261.18	33464.9	23689.1	14548.1	39128.8	13550.4	7738.12	12393.1	8472.34	9921.15	12630.8	9889.72	26886.5	22481.1	48176.5	16294.8	16261.2	16494.4	26919	26151.7
Biliverdin	5607.4	7066.51	12423.9	47735.4	17582.3	21779.7	27821.4	8209.4	11448.7	8162.6	10811.6	14329.3	7723.52	12421	4161.62	13518.7	7852.04	7333.69	7507.17	15621.6	15842.8	20398.1
Bilirubin	4205.23	2691.85	2137.14	7340.59	0	2878.1	3057.01	0	2386.91	7589.17	8189.46	0	0	0	3489.99	3253.52	11328.4	6399.03	4164.74	4091.75	0	2356.99
Hemine	153001	239453	205457	137128	89762.1	169703	210803	179912	141710	126812	98389.6	315876	174922	214680	219551	152432	138775	280272	214967	162317	157640	190705
N-Acetylmethionine	142924	126705	186393	116601	112505	217908	97605.2	150755	162732	166172	227917	98292.2	125431	123512	79555.3	100428	95853.5	108926	106918	187286	94083.8	102209
N-Acetyl-D-phenylalanine
N-Acetyl-L-aspartate	46285.2	37337.8	73225.3	69683.4	51442.9	100794	61513.2	76795.7	74913.6	113294	106048	41874.9	41620.9	107637	105074	105004	85722.2	87277.4	72968.2	69284.4	64374.2	48602
N-Acetyl-L-glutamate	2.5588e+06	3155360	4.91949e+06	4.88536e+06	3.3009e+06	4610704	3.74961e+06	5.77404e+06	2.72266e+06	4.56611e+06	4.67076e+06	1.93867e+06	2.24214e+06	3.69644e+06	3.95782e+06	4.72122e+06	4.70794e+06	3.55962e+06	3.53678e+06	3.78596e+06	3056960	3.31481e+06
N-Acetyl-L-histidine	262588	248954	409375	326665	245910	320874	331514	259699	199693	269136	271446	343307	204168	358184	323021	424219	242949	363926	307843	279027	302380	280391
N-Acetyl-L-leucine
N-Methyl-Histidine	20345.6	18250.7	6984.18	18750	22458.6	7020.25	7128.68	9883.81	13437.3	15731.5	19019.7	11833.2	14974.3	36924.9	4696.97	8255.95	13866.3	12074.6	6463.14	14997.2	11216.3	4839.98
N-Methyl-Glutamate	787414	1.25621e+06	1.47357e+06	895086	460587	600639	1.04421e+06	522367	995609	663791	567272	807617	839255	814930	1.21426e+06	644547	894271	1.11071e+06	856771	1.09756e+06	565494	733842
N-Methyl-Aspartate	7.58622e+06	9250381	7.30315e+06	10373007	6.76811e+06	12186427	10043615	7183406	8.31919e+06	9473579	10791113	7.1658e+06	7.86123e+06	9280365	9587169	6.91205e+06	8.14295e+06	8492764	7.35798e+06	5865198	6.93983e+06	8798033
N5-Methyl-L-glutamine
Dityrosine	1.32373e+06	1.1385e+06	891843	839278	1.16843e+06	1.02519e+06	1.28842e+06	468360	1.14886e+06	738718	648976	368193	778634	840039	551020	864525	1.08358e+06	1.07394e+06	1.11279e+06	572762	1.25631e+06	819619
methylglyoxal	34023.1	21466.9	86484.6	25798.1	39666.9	19796	47456.6	25622.3	30189.5	33159.1	53592.2	17698.5	26371.2	24705.9	30199.5	35232	65252.2	29083.5	54807	52868.2	28570.5	20424.9
12(13)-DiHOME	521387	599632	543407	397265	336393	563476	346841	398408	619724	586466	505884	481984	331681	403497	440746	332212	285133	261390	326327	582260	299976	389007
12(S)-HETE	605866	1187539	355004	1265470	1.8118e+06	523751	600207	1003966	456813	1.71868e+06	319696	1854863	137510	149143	2.48401e+06	640465	773625	92278.8	612979	941451	205412	225169
13(S)-HODE	458962	872600	773030	488498	426308	1.45662e+06	415233	653994	580931	809714	859148	458900	329902	516793	432307	437766	394627	249860	224675	910265	523373	942111
13-OxoODE	68259.8	63147.5	64146.1	69714.6	58968.8	65261.7	55140.7	56877.6	48823.6	68367.7	67977.9	47777.4	48929.8	57262.4	63668.4	60743.9	95296.3	58794.1	46358.4	76886.9	73068.2	71909.7
15(S)-HEPE	44424.4	65287.7	27818.5	58893.8	91036.3	51364.4	37628.2	55574	36102.3	72578.7	23532.8	76392.4	17695.1	15994.1	79848.2	46432.1	31711.5	13267.2	22821.7	67155.5	20800.8	32905.5
15(S)-HETE	101386	168584	87002.6	89209.6	92813.3	182866	89395.3	112363	95475.5	170893	148529	101085	40311.2	52994.7	90587.9	65050.6	65886.7	37879.6	48516	129986	80202.9	112272
5(S)-HETE	29807	35806.6	36355.6	24796.3	21243.7	33714.1	24594.3	24291.5	27259	40545.6	32507.8	30571.8	13962.2	8821.65	33416.2	21954.2	26479.8	16563	22700.8	35535	20180.1	30176.9
6-keto Prostaglandin F1a	51695.9	60853.9	54224.9	187984	71898.5	57406.1	60346.4	88365	46812	160687	147648	89642.9	64643.7	92348.4	125070	102026	87896.3	43404.2	63434.7	80289.5	95576.3	67779.5
9(10)-DiHOME	266925	368844	286104	257911	249845	230274	225623	223677	375388	425051	256853	309089	168455	189543	366990	177429	174905	120952	162443	379729	152087	191097
9(S)-HODE	337477	594584	553582	336665	328472	955420	335836	559565	424428	603777	621977	325690	256144	387824	333748	386885	301884	225249	186772	867280	397077	783303
9-OxoODE	45263.5	51341.1	47941	58200.7	45497.6	62239.2	54944.3	50034.9	53824.3	49387.8	53607	41875	47158.4	52400.2	56402.3	54886.9	57156.2	50776.8	41967.5	49727.1	50996	55470.5
a-Linolenic Acid	5.61373e+06	8.22791e+06	8925785	5.22582e+06	3644680	8683204	4111002	5.33246e+06	5627372	4821706	6.384e+06	4.26258e+06	3215292	7493804	6.66973e+06	5.13485e+06	6.21109e+06	3.95661e+06	6.99007e+06	7.27699e+06	3.38742e+06	6.31225e+06
Arachidonic Acid	100697000	113859584	106447912	72215688	53461628	117022360	57203556	69657672	67304888	82779944	101558176	62997108	41760876	76781016	84041848	53383828	74536032	49937780	71082008	85124344	52574880	78214776
Dihomo-y-Linolenic Acid	3687136	3.25071e+06	2.82142e+06	1.75421e+06	1.77637e+06	3.15554e+06	1.55463e+06	1.97408e+06	2.16892e+06	2.2284e+06	2.14862e+06	2.30393e+06	1352299	3234510	2.4865e+06	1.43316e+06	1.71212e+06	1.50392e+06	3.52153e+06	3372280	1438613	2396938
FA(22:6)	79991784	104533240	89468816	64134924	56947764	107555464	57697948	65975184	67289984	77314984	73112584	62645372	36260128	84216360	71889656	52498572	70912424	43600580	85164104	75351992	53181140	71149320
Docosapentaenoic Acid	8.11593e+06	7.49653e+06	7.65455e+06	5.99714e+06	3.85844e+06	7.60462e+06	4275065	5.89505e+06	4.25654e+06	5.92601e+06	6.26983e+06	4.36005e+06	2.20267e+06	6020000	5.93169e+06	4199718	5362475	3.7876e+06	5.04782e+06	6.14527e+06	3202764	7971200
FA(20:5)	11795733	13840353	14112827	11803556	9421587	14988515	9482096	13037880	10304715	10566145	9631773	8293184	6.31462e+06	13721940	11153889	11050307	11834641	7.79043e+06	9714884	12888187	6.63111e+06	13885285
Leukotriene B4	52556.3	63020.3	60335.3	69467.3	45168.7	52865.5	53204.4	56732.1	72502.2	86051.5	50542.5	57644.4	49471.1	46196.7	48733.4	52727.2	47871.2	46052.8	47217.8	72783.2	60281	51671.9
Linoleic Acid	57722260	54609460	58888704	40274296	31914984	60950508	28560778	44756340	35495224	41723808	54990944	29791496	21157092	56294452	53846752	36591540	49598560	30177506	43547124	49586788	25917488	52768796
Oleic Acid	31767670	21961566	14973452	11263073	10256183	17335196	7.1227e+06	10586718	15252420	10198681	14935783	12099820	7.24927e+06	15998771	12143421	7.62504e+06	11924671	7.7482e+06	16978864	22206930	7648624	15146093
Palmitelaidic Acid	12076752	14123024	9153656	9384616	6.52383e+06	10876297	4.84e+06	7.51531e+06	10464683	8.23898e+06	10268541	10056511	6025308	12593595	10787705	7.4972e+06	9578093	8313196	11460968	9517669	7603054	12898539
Palmitic Acid	7120850	6098252	5.67707e+06	3.80306e+06	3.80794e+06	6175514	4.04744e+06	3.96738e+06	4.44597e+06	4161804	3.86075e+06	3.03916e+06	3.01458e+06	3.71706e+06	3406341	2788117	3.54332e+06	3.0072e+06	3174180	7.09005e+06	2.7805e+06	3443295
Prostaglandin A2
Prostaglandin B2
Prostaglandin D2	22423.8	28819.4	24556.6	32676.9	31838.4	25885.3	36853.6	36883.5	32518.3	46306	28342.4	41306.1	22471.8	27957.9	37947.1	24865.6	30799.7	16432.4	36163.7	36333.6	35735.8	28447.5
Prostaglandin E2	51157.1	46188.8	46812.7	50129.6	41546	57639.4	64181.7	83626.9	49986.5	67722.7	39340.6	47086.4	37778.7	43377.2	31964.9	42418.3	63986.2	30045.5	54354.6	44687.1	83738.7	56299.7
Prostaglandin F2a.11β-Prostaglandin F2α.Prostaglandin E1.(±)5-iPF2α-VI	24547.9	27621.3	29840.9	31717.6	33641.8	25705.2	27092.6	36736.1	25889.5	38670.2	40346.1	36258.8	20958	31671.4	36604.8	26404.3	33404.2	16263	37648.1	38086.9	41895.3	25657.2
Stearic Acid	4.38005e+06	2.90265e+06	3.36986e+06	2.72352e+06	2.49093e+06	3.87476e+06	2.39133e+06	2672833	2.25369e+06	2418164	2.99909e+06	2.0122e+06	2.40116e+06	2.61477e+06	2.63924e+06	2209594	2.6906e+06	2.44488e+06	3.64302e+06	6908938	2.89318e+06	2.80713e+06
Taurochenodeoxycholic acid	19839902	6.89009e+06	4945386	4798660	7.31592e+06	9815009	5.63803e+06	5415400	9404044	4.92714e+06	9989047	5.26369e+06	4.87195e+06	11973729	6.17542e+06	11251421	8623341	5.41618e+06	8041688	6.77297e+06	91797696	7618904
Taurodeoxycholic acid	22692578	14939457	7229400	10017072	9674732	13902667	18184170	12410576	34504712	12604245	29534766	17128160	9753633	29914690	13680864	21686186	20313766	13491128	22312684	15967093	266186112	17331744
Tauroursodeoxycholic acid	32616750	18369054	11124282	13311659	9827991	22027682	13370835	10893331	17032562	8072900	14970993	16385557	5128826	22969008	7209656	16129280	11000847	6.38696e+06	15130521	9185231	198430016	13132395
Glycochenodeoxycholic acid	55043.5	17159.8	19858.6	19230.9	20866.3	39693.6	16296.8	14855.5	28859.2	40048.1	30881.4	29803.2	23429.7	48276.1	27924.9	37923.1	12164.9	24991.9	19806.8	26720.7	268678	35324.6
Glycodeoxycholic acid	23678.8	16961.1	16279	9090.05	19391	28044.9	21284.8	12006.2	73194	78801	72434.7	39990.2	12449.9	95186.4	54906.1	48597.5	13007.8	29987.9	34289.2	49453.2	534952	58238.4
Glycoursodeoxycholic acid	34078	19022.7	17675	14315.4	15658	40267.3	17599.4	12599.5	24102.3	31251.8	24004.1	23819.6	9424.75	34017.5	24827	25021.5	9332.74	12402.8	16317.3	17737.2	157260	20874.8
17(S)-HDHA	79381.7	111294	60805.5	121513	124151	136752	66845.3	86717.8	60793	140188	76816.1	108155	20747.9	35956.7	117285	56237.6	84756.3	19157.6	71047.8	84624.9	29685.9	60116.3
13-14-dihydro-15-keto Prostaglandin D2	30903.9	30670.8	26707.1	32298	31791.4	24596.7	33626.2	35296.7	28426	38250.6	31324.5	36794.4	22418.8	23781.3	41027.2	25482.3	31077.5	20634.2	36247.6	38983.6	37780.1	25019.3
Prostaglandin A2.B2	64304.6	54213.4	68877	69307.9	70697.9	89671.3	77007	120864	84275.3	112662	38148.9	57568.8	47992.6	54569.8	46846.7	50676.5	95906	47022	72328.3	66692.2	65963.6	72360.6

## Sheet: 8_ICP_Liver
Untreated HC			Treated HC			Untreated A			Treated A
53.1	73.7	36	266	361.6	289.6	31.1	24.8	9.6	1432.3	726.2	585.4

## Sheet: 9_ICP_Spleen
Untreated HC			Treated HC			Untreated A			Treated A
2166.4	1732.2	1323.5	2507	1813.3	2774.9	1211.3	929.5	797.3	3375.6	2272	2631.8

[truncated: 2 more sheets: 10_ICP_Blood, 11_Critical Speed]
