# Supplementary material for: Increased Exercise Tolerance in G6PD African Variant Mice Driven by Metabolic Adaptations and Erythrophagocytosis
Source: Antioxidants (Basel). 2025 Jul 29;14(8):927. doi: 10.3390/antiox14080927 (PMC12382757; doi:10.3390/antiox14080927)
Supplement: Supplementary file 1 [file antioxidants-14-00927-s001.zip › 3712506_Supplemental_Table S2.xlsx]

## Sheet: Overview
Increased Exercise Tolerance in G6PD African Variant Mice Driven by Metabolic Adaptations and Erythrophagocytosis
Francesca I Cendali,1 Abby L. Grier,1 Christina Lisk,2 Monika Dzieciatkowska,1 Zachary Haiman, 1 Julie A Reisz,1 Julie Harral,3 Daniel Stephenson,1 Ariel M Hay,6 Eric P. Wartchow,4 Paul W. Buehler,7,8 Kirk C. Hansen,1 Travis Nemkov,1 James C. Zimring,6 David C. Irwin,2 Angelo D’Alessandro1,*
1 Department of Biochemistry and Molecular Genetics, University of Colorado, Anschutz Medical Campus, Aurora, Colorado 80045, USA
2 Cardiovascular and Pulmonary Research Laboratory, Department of Medicine, University of Colorado, Anschutz Medical Campus, Aurora, Colorado 80045, USA
3 Department of Medicine, University of Colorado Denver, Aurora, Colorado, 80045 USA
4 Department of Pathology, Children's Hospital Colorado, Aurora, Colorado 80045, USA
5 Electron Microscopy Core Facility, University of Colorado, Anschutz Medical Campus, Aurora, Colorado 80045, USA
6 Department of Pathology, University of Virginia School of Medicine, Charlottesville, Virginia 22903, USA
7 The Center for Blood Oxygen Transport, Department of Pediatrics, University of Maryland School of Medicine, Baltimore, Maryland 21201, USA
Sheet	Proteomics Data
1	RBC
2	Plasma
3	Kidney
4	Liver
5	Soleus
6	Gastroc
7	RBC Modeling

## Sheet: 1_RBC
Gene	FCendali_RBCs_G6PD-A-1-Post_37_S3-D1_1_19040 Intensity	FCendali_RBCs_G6PD-A-1-Pre_1_S3-A1_1_18995 Intensity	FCendali_RBCs_G6PD-A-1-Take_Down_73_S3-F12_1_19084 Intensity	FCendali_RBCs_G6PD-A-10-Post_46_S3-D10_1_19049 Intensity	FCendali_RBCs_G6PD-A-10-Pre_10_S3-A10_1_19004 Intensity	FCendali_RBCs_G6PD-A-10-Take_Down_82_S3-G9_1_19093 Intensity	FCendali_RBCs_G6PD-A-11-Post_47_S3-D11_1_19050 Intensity	FCendali_RBCs_G6PD-A-11-Pre_11_S3-A11_1_19005 Intensity	FCendali_RBCs_G6PD-A-11-Take_Down_83_S3-G10_1_19094 Intensity	FCendali_RBCs_G6PD-A-12-Post_48_S3-D12_1_19051 Intensity	FCendali_RBCs_G6PD-A-12-Pre_12_S3-A12_1_19006 Intensity	FCendali_RBCs_G6PD-A-12-Take_Down_84_S3-G11_1_19095 Intensity	FCendali_RBCs_G6PD-A-2-Post_38_S3-D2_1_19041 Intensity	FCendali_RBCs_G6PD-A-2-Pre_2_S3-A2_1_18996 Intensity	FCendali_RBCs_G6PD-A-2-Take_Down_74_S3-G1_1_19085 Intensity	FCendali_RBCs_G6PD-A-3-Post_39_S3-D3_1_19042 Intensity	FCendali_RBCs_G6PD-A-3-Pre_3_S3-A3_1_18997 Intensity	FCendali_RBCs_G6PD-A-3-Take_Down_75_S3-G2_1_19086 Intensity	FCendali_RBCs_G6PD-A-4-Post_40_S3-D4_1_19043 Intensity	FCendali_RBCs_G6PD-A-4-Pre_4_S3-A4_1_18998 Intensity	FCendali_RBCs_G6PD-A-4-Take_Down_76_S3-G3_1_19087 Intensity	FCendali_RBCs_G6PD-A-5-Post_41_S3-D5_1_19044 Intensity	FCendali_RBCs_G6PD-A-5-Pre_5_S3-A5_1_18999 Intensity	FCendali_RBCs_G6PD-A-5-Take_Down_77_S3-G4_1_19088 Intensity	FCendali_RBCs_G6PD-A-6-Post_42_S3-D6_1_19045 Intensity	FCendali_RBCs_G6PD-A-6-Pre_6_S3-A6_1_19000 Intensity	FCendali_RBCs_G6PD-A-6-Take_Down_78_S3-G5_1_19089 Intensity	FCendali_RBCs_G6PD-A-7-Post_43_S3-D7_1_19046 Intensity	FCendali_RBCs_G6PD-A-7-Pre_7_S3-A7_1_19001 Intensity	FCendali_RBCs_G6PD-A-7-Take_Down_79_S3-G6_1_19090 Intensity	FCendali_RBCs_G6PD-A-8-Post_44_S3-D8_1_19047 Intensity	FCendali_RBCs_G6PD-A-8-Pre_8_S3-A8_1_19002 Intensity	FCendali_RBCs_G6PD-A-8-Take_Down_80_S3-G7_1_19091 Intensity	FCendali_RBCs_G6PD-A-9-Post_45_S3-D9_1_19048 Intensity	FCendali_RBCs_G6PD-A-9-Pre_9_S3-A9_1_19003 Intensity	FCendali_RBCs_G6PD-A-9-Take_Down_81_S3-G8_1_19092 Intensity	FCendali_RBCs_G6PD-HumCan-1-Pre_13_S3-B1_1_19010 Intensity	FCendali_RBCs_G6PD-HumCan-1-Take_Down_85_S3-G12_1_19099 Intensity	FCendali_RBCs_G6PD-HumCan-10-Post_58_S3-E9_1_19063 Intensity	FCendali_RBCs_G6PD-HumCan-10-Pre_22_S3-B10_1_19019 Intensity	FCendali_RBCs_G6PD-HumCan-10-Take_Down_94_S3-H9_1_19108 Intensity	FCendali_RBCs_G6PD-HumCan-11-Post_59_S3-E10_1_19064 Intensity	FCendali_RBCs_G6PD-HumCan-11-Pre_23_S3-B11_1_19020 Intensity	FCendali_RBCs_G6PD-HumCan-11-Take_Down_95_S3-H10_1_19109 Intensity	FCendali_RBCs_G6PD-HumCan-12-Post_60_S3-E11_1_19065 Intensity	FCendali_RBCs_G6PD-HumCan-12-Pre_24_S3-B12_1_19021 Intensity	FCendali_RBCs_G6PD-HumCan-12-Take_Down_96_S3-H11_1_19110 Intensity	FCendali_RBCs_G6PD-HumCan-2-Post_50_S3-E1_1_19055 Intensity	FCendali_RBCs_G6PD-HumCan-2-Pre_14_S3-B2_1_19011 Intensity
	A_Post	A_Pre	A_TD	A_Post	A_Pre	A_TD	A_Post	A_Pre	A_TD	A_Post	A_Pre	A_TD	A_Post	A_Pre	A_TD	A_Post	A_Pre	A_TD	A_Post	A_Pre	A_TD	A_Post	A_Pre	A_TD	A_Post	A_Pre	A_TD	A_Post	A_Pre	A_TD	A_Post	A_Pre	A_TD	A_Post	A_Pre	A_TD	HumCan_Pre	HumCan_TD	HumCan_Post	HumCan_Pre	HumCan_TD	HumCan_Post	HumCan_Pre	HumCan_TD	HumCan_Post	HumCan_Pre	HumCan_TD	HumCan_Post	HumCan_Pre
Sh3pxd2b	0	0	0	318.461	0	0	0	0	120972	0	0	0	59037.9	433.951	0	0	100725	103467	0	0	134675	0	94287.4	0	0	0	240289	47891	0	0	0	1247.92	0	2236.87	73702.7	1130.89	0	2186.27	0	0	0	141096	0	0	0	2141.88	0	128345	0
Ddi2	125225	146447	320917	161438	51033	330797	121373	50554.9	242776	165228	98446.5	218199	180165	100093	133264	278456	73903.8	241252	201899	163479	240642	179760	82277.8	273624	111000	125666	240600	199233	86679.4	246308	230804	104719	97813.4	160195	157277	297072	142731	441917	192355	83469.9	177191	226388	55615.4	287423	117757	235961	221489	252362	53843.3
Ckap5	0	0	0	0	0	0	0	0	0	0	0	0	0	0	0	0	0	4611.63	0	0	0	0	0	0	0	0	0	0	0	0	0	0	40424.5	0	57147.1	0	0	0	0	0	0	0	0	0	0	0	0	0	0
Ubr4	623639	405436	662448	302582	363545	945866	527709	284533	770266	574809	1.26667e+06	663829	550722	409486	1.23449e+06	575079	354674	603059	525837	1.08904e+06	1.06203e+06	548714	474935	683729	476224	299369	873334	486800	463002	604110	657543	491161	1.38757e+06	430798	507239	1.84549e+06	440454	757831	594123	481658	517426	582823	587627	576667	639970	405662	483281	320013	368020
Tubb1	172587	447764	611564	37780.4	97704.4	261776	139185	0	317786	121069	82716.6	190441	277098	182078	819047	216793	303614	1.67844e+06	90032.7	734269	239578	109959	745441	108790	49057.9	317512	593979	457242	88033.2	110314	485604	80061.3	952775	254260	101078	303084	159381	244096	878974	87278.8	104228	26058.1	143294	182860	47611.5	33384.2	204117	93944.4	69140.3
Slc43a3	0	0	0	0	0	15244.3	0	0	0	0	0	0	0	0	0	0	0	0	0	0	0	0	0	33580.5	0	0	0	0	0	7878.16	0	0	0	0	0	0	0	0	0	0	0	0	0	0	0	0	0	0	0
Itih4	796035	891964	367201	96832.3	278690	112417	659870	0	255364	47371.6	251427	21282.2	160708	589507	404803	156688	431015	451871	283378	298345	60516.3	261101	1.29228e+06	41247.2	116606	1.76297e+06	31800.4	182166	215636	940931	302450	0	561972	918672	1.10628e+06	313690	255570	0	805102	169171	614583	134794	1.37756e+06	465908	316634	140108	200243	179503	406888
Mmrn1	43706.3	447599	311377	0	43538.2	43084.3	46562.8	0	37545.1	8621.13	195985	6372.92	310294	15276.6	382137	44381.1	277994	525131	284162	60288.8	59064.7	288486	343492	0	0	76261.9	319098	261028	196249	0	80429	25911.7	426975	108362	57577.7	218696	0	31512.5	79137.2	7666.3	17146.5	0	132079	44255.5	225587	0	42084.6	47040.1	0
Cad	0	0	140631	0	0	138335	0	0	103182	0	0	86671.9	0	0	155391	0	0	139671	0	0	115461	0	0	124895	104281	0	92723.8	75756.8	0	189218	0	0	154091	0	0	144964	0	120690	0	0	0	0	0	102832	0	0	0	0	0
H2ac4	316083	1.23401e+06	120726	153414	87148.9	7266.39	214804	14401.9	6063.19	71910.8	59516.6	0	232629	195967	133880	293862	438578	194403	334584	259106	77258.1	181219	572510	0	242326	257292	19412.1	166023	102418	64204	381888	21651.9	82518.9	641156	111214	90149.2	63040.8	76530.3	202787	165603	36119.9	73416.9	230406	30690	68609.2	51426.8	0	215110	142062
Ccdc6	160243	116577	262564	79514.2	82655.8	169299	111361	108053	85759.4	163002	165371	145840	179970	131107	145939	114585	84417.8	89701.7	170682	56370.6	152829	135921	74292.1	0	88553.6	87298	186203	53206.8	54665.6	35416.2	170021	57660	65381.3	52918.2	94958.2	145921	147319	265141	55152.3	151337	119501	126776	61104.1	135644	234290	98088.7	132789	94236.9	83838.9
Bin2	99810.7	183450	70329.5	4806.15	46967.7	57762.1	81502.2	0	80978.5	35473.8	52595.4	23386	77738.9	34145.6	230929	80722.5	89755.7	371405	41216.5	122969	96333.1	52343.5	318072	0	3156.61	138813	199564	103423	46212.5	0	77541.4	28297.9	240336	158190	61845.6	56221.5	60040.4	36408.5	167863	0	0	0	0	43766.8	0	0	12230.3	31434.9	30679.9
Mpig6b	0	0	0	0	0	0	0	0	0	0	0	0	0	0	0	0	0	0	0	0	0	0	0	0	0	0	33289.9	0	0	0	0	0	0	0	0	0	0	0	0	0	0	0	0	0	0	0	0	0	0
Piezo1	6701.87	6788.92	7936.57	7131.61	0	15671.1	21469.2	0	0	8205.77	0	20312.3	18806.3	0	0	13775.3	0	7591.58	8365.41	2369.01	0	0	0	22417.8	27468.8	0	17320.8	12635.9	3337.49	2253.61	6592.7	2979.35	6437.08	7294.34	0	9594.05	0	22981.6	5412.95	6363.65	2934.96	15103	0	12714.7	18644.1	0	28504.2	15316.4	3122.55
Fga	4.41123e+06	21700000	2.78521e+06	1.81028e+06	2011548	2.55387e+06	2.43446e+06	1.23844e+06	1.94623e+06	1.66008e+06	1682815	1.59624e+06	2524423	3.83017e+06	3.94238e+06	2264916	4.57275e+06	5.80336e+06	2489533	3.08651e+06	1.29773e+06	2076684	10200000	746146	2.50219e+06	8014040	1.99219e+06	2.25984e+06	2.11384e+06	2.69699e+06	4275051	1190539	5.96415e+06	7287525	5765999	3.21999e+06	2.04439e+06	1.32192e+06	6.18339e+06	1.865e+06	3.70031e+06	2.3415e+06	5783353	2830667	2.16848e+06	1.53686e+06	4.65484e+06	2640689	3.0816e+06
Gcn1	0	0	0	0	0	0	0	0	0	0	0	0	0	0	0	0	0	0	0	0	0	0	0	0	0	0	0	0	0	0	0	0	0	0	0	0	0	0	0	0	0	0	0	0	0	0	0	0	0
Apob	389494	182276	100088	79977.8	39974.1	142005	94648.7	20129.3	107875	55125.4	118200	86421.4	63773.9	132549	264207	81331.8	93798.4	348178	119024	21553.4	37065.7	69716.7	492243	23834.1	36266.7	253425	49654.9	48948.1	24819.4	321311	119965	13312.9	258392	640859	291280	328829	37090.4	141842	444988	100244	477594	150552	319866	249351	123201	19958	239111	43277.1	79866.1
Arfgef1	0	0	0	0	0	4967.85	0	0	8858.67	0	0	0	2873.69	0	2578.65	0	0	4500.91	0	0	5138.59	0	0	5591.14	4315.49	0	4337.62	0	0	5791.07	0	0	0	0	0	8991.23	0	0	0	0	0	0	0	0	0	0	0	0	0
Ank3	0	0	0	0	6636.98	0	0	0	0	0	0	0	0	0	0	0	0	0	0	0	0	0	0	0	0	12868.9	0	0	0	0	0	0	0	0	0	0	0	0	15441.5	0	0	0	13895.7	0	0	0	0	0	0
Capn2	11633.8	21168.2	13957.7	2067.89	15523.2	14653	17713	0	16783.8	8340.17	4984.3	0	19882.9	9131.92	30264	21647.2	21787.7	46785.3	8160.24	28178.7	16394.4	10427.3	38365.7	0	8936.25	26853.2	24346.1	25508.8	7437.67	0	23612.1	8597.99	31892.1	30973	18523.1	12965.7	5682.12	7822.67	26885.3	6948.41	0	1994.62	6607.81	9598.59	2477.29	0	8051.56	13659.6	3946.01
Sec22b	0	0	0	0	0	0	0	0	0	0	0	0	0	0	0	0	0	22216.7	0	0	0	0	0	0	0	0	0	0	0	0	0	0	0	0	0	0	0	0	0	0	0	0	0	0	0	0	0	0	0
Lgals9	0	0	0	0	0	0	0	0	63360.5	0	0	0	0	0	0	0	0	0	0	0	0	0	0	0	0	0	0	0	0	0	0	0	0	0	0	0	0	0	0	0	0	0	0	0	0	0	0	0	0
Gtpbp1	0	0	17946.6	0	6777.56	51960.2	70986.2	5108.19	134127	58662.2	26561.2	25914.5	0	0	36493.6	32678.6	0	58380.8	0	18412	37063.7	0	0	41632.9	26892.3	0	107391	8297.36	0	164173	11878.1	0	164507	0	0	196936	40025.5	83947.3	19045.9	0	18206	23375.8	0	20923.9	26978.9	0	0	0	0
Stxbp1	0	0	7979.08	0	6994.87	6615.92	0	0	0	0	5711.81	0	0	0	0	5436.91	0	0	7343.16	0	0	0	0	0	0	0	0	0	0	0	5123.55	0	0	0	0	0	0	8049.51	0	0	0	0	0	0	0	0	0	0	0
Metap2	0	0	0	0	0	92230	70047.5	0	67734.8	0	0	0	70057.1	0	0	0	0	84109.4	0	0	0	94712.4	56595.3	125365	0	5957.44	113605	71512.8	0	238156	0	0	0	47118.7	0	0	0	0	0	32898.7	0	0	0	0	0	0	0	0	0
Kng1	1.24928e+06	724098	555673	205574	229344	318407	546351	8630.26	607696	324633	189620	448365	356108	328112	855126	209812	448388	1.35193e+06	246884	426493	136870	308562	1.75073e+06	350953	425175	718533	212583	288486	188792	1827324	820129	29481.1	1.14254e+06	1.74289e+06	901126	496714	581076	291376	977010	188387	460048	330297	1.18503e+06	659334	584968	215457	449334	495776	376917
Capn5	1340890	60086.6	54885.5	53763.7	1.06792e+06	31296	22714.1	21862.4	0	26279.2	24926.8	35660.7	1.05398e+06	0	1444880	946529	1634217	1951890	356079	60792.4	582703	21513	55218.7	0	0	1.59563e+06	885090	45201.8	0	0	663093	44473	2.19648e+06	26277.3	1.58892e+06	16708.9	32225.6	55753.7	0	22803.6	21286	959561	15167	83452.2	0	22376.1	19502.6	0	0
Ngp	0	0	0	0	0	0	0	0	0	0	0	0	0	0	0	0	0	0	0	0	0	0	0	0	0	0	0	0	0	0	0	0	0	0	0	0	0	0	0	0	63749.4	0	0	0	0	0	0	0	0
Prdx6	4657840	3.70371e+06	4604119	5281915	5.26691e+06	4832429	4.99574e+06	5.30077e+06	4.54968e+06	4.88828e+06	4.71848e+06	4653233	5052303	3996074	4.56545e+06	4806855	4619241	4.03069e+06	4611076	4603616	4.58374e+06	4694314	4361034	4447869	4.28688e+06	5214592	5048414	4.10532e+06	4.88098e+06	3.94362e+06	4.45634e+06	4.383e+06	3.87374e+06	4305756	5.19176e+06	4.69101e+06	5415187	4770688	6015167	4.43827e+06	4148842	6006848	4.15667e+06	4.6307e+06	5146553	4.02652e+06	4.18755e+06	4.70597e+06	4.69214e+06
Ampd3	0	0	51560.1	0	0	72601	18880	20438.2	46539.7	14304.1	0	58506.8	0	0	0	0	10234.9	56661.8	14124.3	0	35912.2	0	0	71436.1	0	0	26181.6	0	0	20093.2	0	0	0	0	0	27986.8	0	20746.6	23298.6	0	14760.4	0	0	48632.6	14558.6	12767.5	17152.8	11413.2	0
Gp5	0	0	0	0	0	0	0	0	0	0	0	0	0	0	0	0	0	0	0	0	0	0	0	0	0	0	0	0	0	0	0	0	0	0	0	0	0	0	0	0	0	0	0	0	0	0	0	0	0
Hsd17b10	4361.22	33208.1	0	0	0	7955.36	5875.62	0	4919.87	0	0	0	8251.2	0	42929.7	19741	9270.2	55423.3	0	11343.4	23949	0	28623.4	33837.6	0	15277.4	23656	11607	0	12606.3	27955.3	0	23630.7	0	9015.02	20871.9	0	4460.92	28705.1	0	4386.61	0	0	5393.31	0	0	0	0	0
Prkcsh	0	0	0	0	0	0	0	0	0	0	0	0	0	0	0	0	0	9662.78	0	8179.47	0	0	9697.58	0	0	6849.22	0	0	3297.39	0	0	0	0	0	0	0	0	0	0	0	0	0	0	0	0	0	0	0	0
Prdx4	0	0	0	0	0	0	0	0	0	0	0	0	0	0	0	0	0	0	0	0	0	0	0	0	0	0	0	0	0	0	0	0	0	0	0	0	0	0	0	0	0	0	0	0	0	0	0	0	0
Diaph1	0	0	0	0	0	0	0	0	0	0	0	0	0	0	0	0	0	0	0	10473.3	0	0	0	0	0	0	0	0	0	0	0	0	0	0	0	0	11901	0	0	0	0	0	0	0	0	0	0	0	0
Flot1	0	26583.7	0	0	0	0	0	0	0	0	0	18973.8	0	0	0	0	0	0	0	0	0	0	0	0	0	0	0	0	0	16847	0	0	0	0	0	0	0	21216.1	19816.8	0	0	0	13595.6	0	0	7532.47	0	0	0
Atox1	0	0	38502.1	0	50593.6	0	0	0	55977.7	0	30216.5	0	45179.3	37119.4	0	0	50394.3	0	0	52444.3	0	0	26202.6	55060.3	35732.8	0	49662.9	0	0	42115.1	45687.2	0	0	0	53811	47093.4	0	0	0	31728.6	0	41869.9	32529.2	0	0	0	0	41349.5	0
Snap23	10792.6	31727.4	89530.4	0	0	58205	48328.4	0	67185.8	39008.4	12813.2	51457.7	15944	12850.7	101017	18526.1	20476.7	126158	44800	55487.3	83161.9	10023.1	64182.3	56834	0	19076.2	97125.3	48181.8	8419.45	16199.1	84745.5	0	70717.1	53896.3	23442.3	66597	13480.8	66872.1	70609.1	31868	16698.8	45912.6	6175.31	19584.6	8181.58	0	51649.8	25297	4902.11
Psmb1	398867	479846	522641	467198	535299	674043	497650	414220	561318	450624	468242	454910	445476	627906	360262	485307	544735	451006	420617	522224	516769	470816	691179	543539	444435	391860	573020	457851	570316	499152	429139	343396	445055	515679	547640	647236	494853	544952	538571	678598	524916	477838	438677	484241	475413	503327	427940	448039	398663
Sypl1	31470.7	81023.8	44943.7	16535.3	26128.1	31679.2	30292.4	22487.2	22520.6	30746	17537.7	24903.1	25123.1	26643.5	52767.9	34099.3	40873.5	81072.2	37635.9	17572.7	73395.9	21100	57322.5	28860	30294.1	22149.4	33310	31207.5	29497.6	22056.9	73931.1	29618.3	57317.9	26399.3	21195	30076.8	13051.2	50339.3	57484.4	14321.4	26274.1	14711.7	14556.8	36886.4	33052.5	20068.9	42715.2	20525.6	12452.2
Gsto1	124378	12625.7	176258	75207.9	82733.4	118369	115179	117014	54498.2	125273	151954	169951	84866.6	116334	171940	89875.1	81351.9	188638	108741	109541	161513	74758.3	14935.7	43156.6	71146.8	3052.15	124540	100149	89950.8	0	113056	91395.6	154779	87012	69082.4	187360	117738	182536	128610	90753.2	74686.5	194372	86618.4	144870	127035	183254	59801.7	104184	60629.3
Sod3	0	0	0	0	0	0	0	0	0	0	0	0	0	0	0	0	0	0	0	0	0	0	0	0	0	0	0	0	0	0	0	0	0	0	0	0	0	0	0	0	0	0	0	0	0	0	0	0	0
Rpl21	23006.9	27633.6	45343.4	0	0	102628	25940	16952.5	83160.3	23264.9	21876	63316.3	0	29263.2	52176.4	40708.6	35323.4	127352	31090.2	37796.7	59119	30086.9	41717.3	89226.8	32377	27282.3	41180	27599.2	27752.4	218117	28618.5	15011.4	56257	0	18174.5	115575	25959.5	69872.3	0	23238.9	44628	0	22051.6	51661.9	23144.4	20423	38169.4	17753.9	24405.9
Gclm	1.20982e+06	1.34449e+06	1.33645e+06	1666388	1.41553e+06	2.03086e+06	1.37081e+06	1475536	1.62625e+06	1203455	1.16988e+06	1.38517e+06	1.15954e+06	1.35482e+06	1.45599e+06	1.46366e+06	1.11261e+06	1.61121e+06	1.2195e+06	1.45556e+06	1.90338e+06	1.30795e+06	1610560	1.69285e+06	1.16089e+06	1.26607e+06	1.61092e+06	1.55264e+06	1.12736e+06	1844174	1.41584e+06	1.29827e+06	1.56863e+06	1.65059e+06	1.28526e+06	2.17256e+06	1.35314e+06	1.75108e+06	1.43081e+06	1.55612e+06	1.61154e+06	1.44022e+06	1.38306e+06	1.82595e+06	1.45174e+06	1.44683e+06	1.23366e+06	1.4804e+06	1.64944e+06
Phb2	0	20814.6	0	0	0	36009.9	23858.5	0	18241	0	0	0	15730.7	0	25975.1	10714.9	28477	34781.1	0	0	13271.1	11570.4	19916.7	73095	17041.9	0	56187.1	21295.8	7438.31	51744.7	0	0	43812.4	38905.5	0	0	0	0	0	0	0	0	0	0	0	0	0	15898.8	0
Ddt	0	0	0	0	0	0	0	0	16331.4	0	0	0	0	14985.7	0	0	0	0	0	0	0	0	19295.7	0	0	0	0	57742.4	0	0	0	29243.5	0	26271.4	0	0	0	0	175584	0	0	0	0	0	0	19468.7	40456	0	22214.4
Psmd4	224296	170132	319468	269980	150184	470007	284682	186205	426723	218010	204423	352025	262325	201158	257515	266785	222802	281664	168570	258090	294533	240620	223810	367652	254365	199013	397187	266928	195404	419092	299318	205659	232776	242508	214210	445576	149517	399521	229001	186244	134362	248755	193078	206847	217312	135765	185952	291191	169139
Purb	18739	23500.6	19914.1	16009.2	18929.7	38837.2	19337	0	25788.7	16878	14940.8	15313.9	19312.7	14109.3	37844.3	26468.1	23810	34950.2	18989	24527.3	39518.7	20010.9	29117.2	32262.5	22816.4	20701.2	33223.5	23053.7	17756.2	29776.5	28965.1	12659.2	33464.5	22598.6	0	38928.4	16892	25199.6	19740.4	11200.1	20930.1	11554.8	0	29368.1	17514.4	0	19750.6	25027.4	13092.3
Kpna4	32783.3	60612.8	66627.1	32194.8	45552.6	157015	26070.7	23441.3	61186.2	0	31859.4	35818.9	22605.8	26258.2	91748.2	107288	37627.4	16707.7	32725.1	26796.2	135242	82941.8	35502.3	0	74937.6	39746.4	124410	47045.8	33840.2	0	123408	44659.2	30682.5	83427.4	38919.8	145748	0	87217.8	26667.5	29428.7	34862.5	50427.5	23421.2	0	46515.4	18650.1	39665.1	45744.5	64129.4
Kpna3	45754.8	64732	65151.9	137667	90462.1	203894	85676.3	35229.8	139879	84637.9	48577.6	123923	119543	83301.2	14866.9	96533.6	95554.5	56539.4	0	112417	82826.6	0	63169.3	118010	141428	53242.3	151599	133382	47767.8	111198	132484	45835.6	48740.4	74286.8	0	138189	45636.5	149135	25554.4	83107.1	93847.8	55063.8	72756.7	50786.4	63094.6	71106.8	48753.4	141828	35205.3
Capn1	519060	842290	1.01387e+06	907307	737770	1.54359e+06	973826	896653	1.71459e+06	549554	675723	1.49985e+06	1.19121e+06	961194	641134	1125031	947881	892105	526766	1.19363e+06	1.11967e+06	707224	1020320	757655	768018	818846	1.61015e+06	1.16017e+06	946411	1.36128e+06	667545	757498	865827	1.17102e+06	771011	1.14345e+06	724761	1.11414e+06	1.05651e+06	835552	1.10756e+06	1.25897e+06	949097	1.51336e+06	768345	530396	1.01154e+06	881424	654928
Abcc1	15607.8	13667.9	20034.8	23180.1	18643.7	31007.3	21684.6	13576.5	16672.1	18571.7	0	17417.6	19716.4	11979.1	17560.6	21276.9	0	16833.8	16503	8665.52	22054.4	19289.3	12429.2	15381.6	21622.5	15747.8	22643.1	18473.2	0	7067.96	16633.3	0	15442.1	22601.1	20348.5	23048.4	17112.4	25054.7	28961	10549.9	0	17182.2	0	0	22922.5	0	0	15787.6	13182.4
Psmd14	109368	143005	166009	235049	109431	192670	106597	155094	219227	106496	106836	218951	103256	159522	114768	232695	148522	280282	204355	204245	318337	186458	237121	332794	194064	206433	217216	218535	206049	242316	263037	218762	237981	262266	153789	354989	167108	215311	103171	131156	63454.7	157869	230311	117914	155124	273153	102033	207104	131976
Adam10	116610	166724	72271.2	50190.4	62576.8	89949.6	84170.7	57502	56914.9	30170.7	52791	44679.3	105172	47909.5	56769.8	58945	103208	56921.3	50372.5	48615	75249.5	53219.6	63462.9	50215	30684.9	55289.9	53683.5	52749.9	51136.3	52388.7	74663.1	59233.1	83983.9	92395.7	18761.6	70850.3	131761	69891	105767	21235.2	54727.3	50563.7	70486.1	65614.7	59835.3	29319.8	58161	55118.3	47983.8
Fyb1	177450	31640.6	23840.5	4253854	0	630357	4.64016e+06	0	0	4192399	4.36478e+06	6874.24	9408.19	169856	4939563	4.86235e+06	159014	729655	165897	24526.3	5143718	652836	337391	243086	0	388772	703511	470960	7053.96	5597020	4097402	0	38765.7	490030	0	7979250	9747.67	0	40449	3.04463e+06	4.69603e+06	4788915	3.18563e+06	5835582	3.57517e+06	0	15067.1	4494150	0
Ap1b1	0	39092.2	62617.9	0	25210.2	223267	0	0	260891	0	0	71347.6	0	0	65516.3	50533.1	22872.9	140483	0	0	138790	0	59206.2	159114	35734.7	0	133240	84530.6	50429	248129	98696.4	0	156466	68870.9	0	99864.8	0	64768.5	67828.7	0	142480	40070.7	43920.3	293007	0	0	101837	28550.7	0
C1qbp	0	0	0	0	0	81011.6	0	0	0	0	0	0	0	0	50147.1	0	0	120950	0	0	40305.8	0	0	81526.9	0	0	62576.5	0	0	0	0	0	0	0	0	0	0	0	0	0	0	0	16726.5	0	0	0	0	0	0
Nudc	0	22243.8	0	0	0	71530	0	0	0	0	0	0	22602.1	0	32838.7	0	0	69855.6	0	0	32379.4	0	16904.3	78764.9	22888.6	0	56039.4	0	14727.8	82497.8	20693.3	0	32248.8	14785.7	0	70813.5	0	28348.8	13111.6	0	0	0	0	0	0	0	0	0	0
Hnrnph1	93573.1	114899	82966.9	47285.4	84392.9	116056	52607.4	56469.4	85351.8	81985.4	75698.2	80653.5	76696.4	54832.6	125263	98920.6	86166.4	109119	81065.7	98777.4	120990	78673.4	113207	112678	82715.7	91360.9	104664	83664.5	81462.8	121946	107244	52266.3	62124.1	76988.5	83471.9	123590	85427.4	138964	94118.7	84222.4	81232.4	92401	65611.6	104775	89141.9	43123.8	89172.2	47357.8	71531.3
Chil3	0	0	54672.2	0	0	0	0	0	0	0	0	0	0	0	0	0	0	40397.8	0	0	0	0	0	0	0	0	0	0	0	0	0	0	0	0	0	0	0	0	0	0	0	0	0	0	0	0	0	0	0
Cops5	95178.9	0	0	1.24111e+06	1.1702e+06	924404	1.1115e+06	37908.8	60019.4	41033.1	95799.8	46586.8	66001.6	54575.6	26141.7	1.19722e+06	1.0542e+06	1.09132e+06	1.06345e+06	22742.3	38528.8	32067.4	52726.2	44449	9289.36	126519	1.34117e+06	23224.3	31694.3	0	49036.5	15786	91379.6	936518	47430.6	67917	87570.3	60086.5	57889.6	0	35342	43537.8	31221.4	24787.1	1.08453e+06	53721.7	0	1.27033e+06	34523.2
Lsm2	0	0	0	0	0	0	0	0	0	0	0	0	42463.2	0	0	0	0	0	0	0	49930.3	0	36298.3	0	0	0	0	0	0	0	0	0	0	0	0	0	0	0	0	0	0	0	0	0	0	0	0	28227.7	0
Gp1ba	90096.4	224266	117731	0	0	22076.9	20621.4	0	58799.7	0	0	0	113175	30955.2	222188	84266.6	92269.9	234262	0	115452	78829.1	15107.5	182937	0	0	150526	96768.9	144395	24605.3	0	115475	0	225496	177485	141984	90330.6	31053.1	0	118244	39900.4	0	0	42479.7	30969.9	0	0	54703.5	43819.4	0
Aldh1a7	63280.2	74101.6	82160.3	88362	34251.7	91069.5	64673.1	70128.2	285044	61600.4	34741.4	72253.3	121730	53677.7	71736.6	61282.8	126362	37296.7	65050.6	19540.8	77301.2	61638.6	22993.7	66453.9	56801.1	32963.2	72313.2	57988.4	34455.3	136445	65391.8	99635.2	65283	50914.4	100074	89917.4	62709.7	92813.3	112097	162042	52910.8	61539.4	103034	69919.9	123531	75856	48078.8	75713.1	36623.9
Psmb10	23856.7	33068.3	0	0	0	0	52822.9	0	55631.9	0	0	0	0	0	23674.5	0	0	0	28761.6	25906.9	36693.9	41891.2	0	0	0	29497.1	0	25856.8	0	0	0	0	0	0	23141.1	0	17209.9	0	0	0	0	0	0	16555.3	15539	0	0	28730.2	0
Rab33b	37085	118134	52201.5	87033.1	109969	105590	75873.9	99855	177136	63939.7	0	144768	88168.8	191012	29388	96543.7	130679	57993.7	0	260651	0	60885.1	165766	0	99297.7	149636	86743	158776	151976	179758	132679	114037	83188.8	207200	148694	124574	135899	0	93588.7	113919	144766	80518.4	116070	170944	0	76598.1	90963.3	115027	145772
Zw10	0	0	0	0	0	0	0	0	0	0	0	0	0	0	0	0	0	0	0	0	0	0	0	0	0	0	0	0	0	0	0	0	4876.48	0	0	0	0	0	0	0	0	0	0	0	0	0	0	0	0
Cavin1	0	0	0	0	0	0	0	0	0	0	0	0	0	0	0	0	0	7989.89	0	0	0	0	0	0	0	0	0	0	0	0	0	0	0	0	0	0	0	0	0	0	0	0	0	0	0	0	0	0	0
Arhgap6	0	0	0	0	0	0	0	0	0	0	0	0	0	969442	0	0	0	0	0	0	0	0	0	0	0	0	0	0	0	0	0	0	0	0	0	0	0	0	0	0	0	0	0	0	0	0	0	0	0
Itgb3	87667.8	295261	39045.8	20186	71261.3	62020.4	99959.6	14287.8	48221.4	42023.8	28860.2	0	90703.6	61072.1	245970	90635.3	169496	303537	29077.3	227572	91823	58684	439837	8027.46	26155	132135	173155	133607	54397.5	0	158834	44550.7	245377	167905	128133	61769.9	48608.5	25342.4	127112	23977.5	14687.2	0	31668.5	65350.9	8823.66	17588	30304.1	82924.9	41742.8
Slk	15503.9	0	24635.7	25624.3	18592.9	31384.1	29738	12020.9	27943.8	27248.4	20793.2	15829.8	28203.4	15178.6	24024.5	27806.7	17670.3	311817	21291.4	28813	74355.8	27479.3	21629.7	20434.2	24132.1	192183	33509.8	317999	18938.6	26910.4	32429.5	33815.5	21363.5	22494.4	20454.4	22797.6	15808.7	32609.8	20828.5	16726.6	16009.8	18975.6	10908.9	19677.7	20063.3	12585.4	19237.6	145292	12271.6
Impa1	433690	425153	372806	430663	403041	594185	516936	345975	549352	423119	304218	239925	455947	302411	515110	448352	408593	385678	402542	330414	599848	448869	428693	417194	448746	404848	525840	515234	362253	337828	445556	376133	425671	450649	376095	519715	418860	377277	392198	281551	227359	443562	282885	405146	319407	292494	335743	526402	326777
Nck2	0	0	0	0	0	0	0	0	0	0	0	0	0	0	0	0	0	6099.17	0	0	0	0	0	0	0	0	0	0	0	0	0	0	3335.41	0	0	0	0	0	0	0	0	0	0	0	0	0	0	0	0
Snca	3.65334e+06	3.88367e+06	1.82348e+06	4385564	4878037	4.36237e+06	4527849	3.39533e+06	3.16915e+06	2.98537e+06	2.19274e+06	1439325	4463297	2410061	4.02711e+06	4.43223e+06	4552767	3.46373e+06	2.61457e+06	3.57503e+06	4047183	4.58903e+06	4565153	2.92671e+06	4591658	4.27135e+06	4959295	5001602	4272442	4.04322e+06	4058086	3.86478e+06	4.24061e+06	4521714	4131506	4.08582e+06	3.31191e+06	2149403	3.01726e+06	2304759	2.35744e+06	3.70613e+06	2489468	3.64657e+06	2840711	3272883	2.3627e+06	4.8885e+06	3265316
Septin7	0	49852	0	0	0	19551.4	0	0	0	0	0	0	21995.6	0	48682.4	0	0	100299	0	104983	0	0	29554.1	0	0	0	37231.8	0	0	0	0	0	42766.6	18467.7	0	17555.5	0	21911.9	50423.5	0	0	0	0	14702.5	0	0	0	0	0
Eif6	2.19434e+06	611914	117707	145856	582576	837303	638911	539074	129849	1.45923e+06	107272	1.32835e+06	135944	121437	1.31044e+06	137410	855224	1.941e+06	1.85378e+06	178713	174773	126920	1.23748e+06	130090	138029	676680	631531	131084	135954	1.87659e+06	1.76539e+06	483248	1.38939e+06	229941	181177	189609	126037	139339	2441256	896419	100558	566290	865327	416619	1.92857e+06	157232	464774	136486	114657
Atp2a2	0	0	0	0	0	0	0	0	0	0	0	0	0	0	0	0	0	18694.8	0	0	0	0	0	0	0	0	0	0	0	0	0	0	0	0	0	0	0	0	0	0	0	0	0	0	0	0	0	0	0
Ilk	34982.2	113682	61543.3	0	53344.8	88206.4	95833.9	0	66623.3	0	0	0	81802.4	26899.1	223708	49838.9	124579	247240	0	119146	96129.6	29881	265012	0	0	88706.2	204459	94573.8	18495.4	0	33654.5	0	175208	120227	42579.7	51902.7	0	0	58703.2	0	0	0	0	63796.8	0	0	57790.2	76574.9	15182.6
Psmb5	1.20299e+06	1065197	846766	1.07916e+06	1.26173e+06	1.35501e+06	1.06895e+06	1.19088e+06	1.11676e+06	1.09409e+06	993643	873220	1.29827e+06	1288079	954121	1.12508e+06	1.39537e+06	977116	1.00599e+06	1.28818e+06	1.01542e+06	1.04162e+06	1.19054e+06	949274	1.01043e+06	1.18815e+06	1.23064e+06	1.15673e+06	1.25315e+06	1097833	979848	1.18488e+06	1.08312e+06	955918	1.24046e+06	1.31092e+06	1.16421e+06	898828	1.21567e+06	1.19475e+06	1.08007e+06	1.22679e+06	1.14332e+06	1.18264e+06	1.24838e+06	1.14533e+06	1.20041e+06	1.18091e+06	1.16325e+06
Dhx9	0	0	0	8719.12	0	0	0	0	0	9141.32	0	0	0	0	0	0	0	0	0	8037.14	0	0	11551	11830.3	10253.7	11943.7	0	0	0	0	0	0	0	0	0	0	0	16360.4	0	0	0	0	0	0	0	0	0	8338.44	0
Fcn1	13775.9	3.3414e+06	0	0	0	5.05025e+06	13500000	0	0	78891.3	0	0	4.35736e+06	76375.6	710565	0	6.02632e+06	680546	0	350656	443076	0	16061.9	0	875614	485656	5423243	3581302	366165	0	86513.4	0	0	11600000	0	0	0	0	0	0	0	0	0	0	58140.3	0	0	10500000	0
Pip4k2a	37471.6	35738.5	69375.4	38194.8	35471.6	112217	57398.5	29575.2	76840.1	39357.5	98517	104104	78343.2	34802.3	64374.4	45977	69587.2	30983.6	59962.6	61790.2	110910	37198.2	38648.3	30830.7	36663.1	35407.9	84678.7	39800.7	48391.5	28247.3	70093.9	32490.3	70464.1	55764.6	35604.4	139621	41117.7	130406	69262.5	28631.3	66100.2	35793.9	23815.5	89334.1	81996.6	76522.6	57505.8	41857.6	26873.2
Eif3d	0	0	0	0	0	0	0	0	0	0	0	0	0	19321.4	0	0	0	0	0	0	0	0	0	36517.5	0	0	0	0	0	56397	0	0	0	0	0	0	0	0	0	0	0	0	0	0	0	0	0	0	0
Eef1b	0	0	28717.9	0	0	36287.6	0	0	25937	0	0	0	0	0	43831.9	0	0	48466.7	0	0	19580.9	0	0	26064.4	0	0	0	0	0	34700.5	0	0	0	0	0	34116.7	0	0	0	0	18085	0	0	20285	0	0	10293.9	0	0
Nmt1	0	0	0	0	0	0	0	0	0	0	0	0	0	0	0	0	0	14466.4	0	0	3702.02	0	0	0	0	0	0	0	0	3955.84	0	0	0	0	0	0	0	0	0	0	20351.6	0	0	20955	0	0	0	0	0
Gpx4	152455	246689	311510	163064	252267	371923	169100	284754	386848	223019	304713	297020	191773	251764	196360	191728	225393	218555	162988	301048	182651	148306	250814	263784	166936	252330	271216	176586	235224	306785	201264	215802	232742	187487	241788	451985	305081	406547	300465	288866	290448	293133	254517	344468	247351	161106	239926	210158	270079
Gpld1	280279	159558	138212	74578.6	64023.7	79465.8	90149.8	0	141606	90140.5	0	128567	87220.3	192075	224842	97128.8	69487.7	313358	129106	41788.4	71074.1	89465.2	377386	67391.7	75062.9	116191	47944.1	74410.1	47636.2	466701	87632.1	0	176368	312602	133912	193965	125532	176563	402136	102760	262861	99497.9	249770	197584	152767	67781.4	226954	99640.2	83013.5
Pdlim1	7726.99	35579.4	163248	0	0	53090.3	0	0	46817.8	0	17815.4	0	0	0	71319.1	0	0	92067.8	24343.2	44915.5	45469.5	11865.7	7940.22	0	0	0	52757.1	0	0	0	41621.9	0	25478.6	0	0	46192.8	27501.9	26566.4	25985.6	0	0	0	0	0	0	10483.1	0	0	0
Vamp8	0	30370.6	0	0	0	36937.6	0	0	21401.5	0	0	0	0	0	43486.5	23229.9	22453.6	51405	0	0	28537.7	0	32477.5	27324.5	0	20532.4	24701.5	0	0	39638.1	31958.9	0	39615	0	0	43307.1	0	27716.6	0	0	21693	0	0	26179.9	0	0	19081.7	0	0
Psma3	477181	713986	418785	850860	794899	533852	550280	641698	506060	467551	644898	490459	486546	584300	356895	813979	536913	471775	423902	623844	461422	667393	658024	405978	460963	536342	438985	824927	681844	571180	441407	560156	529857	547673	527930	598941	857562	502053	547236	586129	463593	531584	725337	535085	475777	665082	487874	486413	579226
Stx7	37161	53008.9	36664.4	0	31714.6	33086.6	42205	34304.4	85541.4	0	43170.3	40823.5	37517.8	46780.5	0	55409.6	37616.6	56118.9	0	97190.5	0	0	44972.2	36444.4	36008	45299.1	65314.6	43665.7	44407.6	83823.4	69810.5	33132.6	107307	41552.6	38731	77309.2	40492	27983.4	61712.6	43212.4	43379	39671.7	59472.4	50860.8	34790.9	43593.8	53592.4	33883.7	42667.7
Pfdn2	0	0	0	0	0	452105	0	507326	0	0	0	0	376291	0	0	0	0	0	0	0	0	0	418253	0	0	0	0	0	0	0	0	0	0	0	0	0	0	0	0	0	0	0	0	0	0	0	0	0	586320
Wdr1	141030	478899	292027	0	115442	139591	164868	80034.4	134105	129951	189384	138792	239393	270440	418303	112046	228121	756713	64298.6	418855	126605	75313.4	644615	12463.8	20225.6	233506	311977	202225	145677	81611	315931	35852.4	505847	295858	121236	183674	286658	166629	317803	168324	115227	19038.4	46647.5	103406	69882.1	83971.4	137971	79584.3	83415
Capns1	714080	590530	532602	742302	746321	990852	836116	539052	697654	632702	573207	417624	711076	511934	694451	896230	696513	691889	594866	652357	905169	683982	803776	732273	657120	688709	766225	741054	584060	490277	733517	709032	673853	739689	701121	613133	500200	688301	635419	546476	493928	698443	408100	687422	583760	449318	548644	748872	632434
Dync1i2	9781.54	14804.1	12749.2	0	2597.75	9107.78	4784.3	0	5644.44	7715.95	4077.96	0	8518.89	6926.43	21734.6	9151.5	8787.3	23898	7276.48	11506.2	9296.48	2317.26	23715	4541.54	0	10466.3	13939.9	4387.34	3104.6	0	13379.9	3270.18	16258.8	9231.64	4910.81	7763.52	3029.89	6375.41	25274.8	0	0	0	0	9211.92	0	0	5407.52	5474.52	0
Cops3	55308.1	103383	166314	68544	164565	274950	153721	61420.1	211660	206721	103761	107134	161283	63152.1	155976	154226	127300	110231	92933.2	74106.7	198200	131650	121000	319515	119376	103164	260862	153481	86632.8	141704	95730.4	86781.5	148775	170419	202086	143940	123069	207847	98253.2	95830.5	135028	196374	42282.5	153811	141379	133408	183043	87965	75658.2
Cops4	133267	98903.9	155451	141120	164688	242060	186707	111512	178636	172443	127940	186574	149275	109494	148389	165804	92671.1	145980	144841	133869	189902	134803	117245	179405	102920	162115	152140	150217	136559	93714.5	106740	170992	189837	132960	164015	193578	167485	214844	133613	125448	89614.9	161216	88223.1	100029	172014	183733	84274.2	140457	115721
Cops6	33985	49499.7	52587.7	19939.2	50623.4	78834.5	48270.6	20993.9	58854	78289.6	14774.8	18402.8	19007.3	52198.2	43009.2	80676.6	61518.5	77050.6	54450.1	54248.1	87323.6	96975.2	82884.3	95719.5	57289.7	57746.4	31646.7	149928	51881.9	49573.6	135419	60855.8	87700.6	103381	77415	123374	0	48185.1	47873.8	17682.8	0	24940	43421	37477	43060.9	94180.4	11518.6	37582.3	49269
Hnrnpa2b1	0	0	7227.2	0	0	0	0	0	0	0	0	0	0	0	0	0	0	0	0	0	0	0	0	0	0	0	0	0	0	0	0	0	0	0	0	0	0	0	0	0	0	0	0	0	0	0	0	0	0
Comt	94776.5	108401	90152.5	88642.7	158330	147987	163277	114689	59022.2	72323.4	34811.6	42086.7	29043.8	57425.7	99294.8	31986.5	135728	122338	57332.5	68380	118025	105824	78295.4	133319	0	84082.5	154242	149066	95178.6	65664.4	49414.1	82840.3	63451.9	110853	79064.9	80258.6	87192.1	57041.2	108696	33153.9	0	128305	43260.3	83422	34299.1	71522.8	14840.7	196795	47310.4
Psmc3	242663	171212	276918	286597	200681	473473	294584	160773	356552	253353	158449	348764	250650	181299	257193	243718	152751	254104	225121	204944	332743	246907	207709	273909	216430	192508	365886	289096	140106	242722	157993	184576	270631	316900	170807	349016	217895	438776	209806	152501	164011	244870	174063	253159	261255	252137	260612	243238	166662
Birc6	0	0	8607.97	0	0	17178.5	0	0	10388.4	5144.57	0	9260.65	0	5358.38	11911.9	8542.09	0	11342.2	8299.77	859412	12187.9	0	0	9582.88	0	1302370	12794.4	0	0	10279	8184.79	0	15915.5	0	0	19389.2	0	11970.6	0	0	7129.14	0	0	0	0	0	0	5768.5	0
F5	0	45989.9	15863	0	0	0	0	0	38344.3	0	0	0	0	0	0	0	0	175666	0	0	0	35358	0	0	0	0	0	3514.8	0	44179.7	0	0	59325.9	18604.2	0	0	0	0	99243.3	0	15975.7	0	0	0	0	0	0	0	0
Idh1	0	0	11752.9	0	0	0	13246.2	0	0	0	0	0	0	0	26533.6	0	0	16839.3	0	0	8034.24	0	13393	0	0	0	7697.08	7773.74	0	0	12152.4	0	10463	0	0	8066.52	0	12981.1	0	0	0	0	0	0	0	0	8672.98	0	0
F10	116628	33055.6	0	0	0	0	0	0	0	0	0	0	112930	0	0	0	0	0	0	0	0	0	72469.7	0	0	65138.1	0	0	0	84991.3	43964.9	0	0	81644.3	117463	0	0	28974.6	161734	0	68136.1	0	44231.7	92766.7	0	0	95984.8	0	0
Gnpda1	267473	214836	417016	276705	286837	259715	262456	338232	112001	250614	290755	409912	80892.7	325179	164085	260987	110785	232973	227137	223272	259551	201880	265009	239536	66443	182776	274735	224611	276969	211118	226426	198472	223853	187883	98595.3	238587	249898	373215	229226	246469	268591	352937	181810	232789	290938	487124	431786	178999	297012
Leprot	0	0	0	0	0	0	0	0	0	0	0	0	0	0	0	0	0	0	0	0	0	0	0	0	0	0	0	0	0	0	0	0	0	0	0	0	0	0	0	0	0	0	0	0	0	0	0	0	0
Coro1a	251487	724864	260685	52176.2	212536	130913	255974	31146.6	94167.9	201169	180375	42585.2	302438	232040	524469	333275	386684	698239	173527	551333	203827	194687	672127	34853.2	98538.2	445287	378834	388879	225169	21605.4	540659	87960.2	577709	432087	223851	253544	204720	227634	400352	124059	79582.4	47301.3	131940	169125	70676	62118.5	124171	300787	111569
Rbm3	21396.2	23178.9	25397.3	0	0	48112.5	28374.3	0	31948.4	0	21885.2	26711.1	0	22477.7	33898.8	18575.5	21087.6	45654.6	20830.8	18274.3	43855.5	23348.4	30138.1	40797.8	0	17784.9	36188.3	0	0	38177	26714.2	22208.8	30240.7	0	24922	72579.1	21858.2	47647.7	25396.5	0	33286.3	0	0	47409.5	0	0	33595.6	15927.9	0
Amy1	0	0	0	0	0	0	0	0	0	0	0	0	0	0	0	0	0	21313	0	0	0	0	14323.4	0	0	11976.1	0	0	0	0	0	0	14291.3	13983.2	10375	0	0	0	19804	0	13354.8	0	0	0	0	0	15221	0	0
Ca2	98800000	101000000	92700000	104000000	113000000	107000000	118000000	115000000	102000000	104000000	109000000	97300000	110000000	104000000	91900000	108000000	109000000	102000000	95300000	112000000	94700000	95100000	111000000	98500000	101000000	113000000	116000000	107000000	121000000	104000000	91600000	114000000	97000000	111000000	104000000	93300000	112000000	89600000	97600000	108000000	85500000	111000000	104000000	96700000	95400000	103000000	90500000	109000000	104000000
C3	8928211	9016466	4383078	4.15564e+06	4.09612e+06	4.41551e+06	7.43768e+06	2.41936e+06	4.09556e+06	2.67555e+06	3356891	2.8151e+06	4576237	5057265	4975972	2420318	6470719	7.62055e+06	4.22543e+06	5688123	1.19266e+06	4.29816e+06	15600000	2.26451e+06	4.35407e+06	10300000	2.36898e+06	3.78091e+06	4721172	10700000	5858366	1.58492e+06	8398830	16300000	11100000	6518001	6.13116e+06	2.4668e+06	11300000	2.90065e+06	5298743	4.31786e+06	10000000	5.09825e+06	5.42009e+06	2.57903e+06	4379032	3.29301e+06	5822301
C4b	616230	1.35461e+06	423134	189893	639710	236639	799969	641696	341717	167959	302680	258012	315928	1.01421e+06	338240	284272	852736	808669	343531	638182	53976.2	143848	1.74351e+06	267075	334535	1.17437e+06	135673	582790	280215	947682	595178	0	781043	1.50035e+06	1.49296e+06	1.15531e+06	827899	0	1.06349e+06	360451	917525	227640	1.22207e+06	510031	719825	276301	482380	361296	452533
Jchain	128205	122857	0	73263.4	80434.9	0	112163	0	0	0	0	104669	358912	186065	379321	169352	256448	688514	246780	146925	84687.4	243811	223642	79182.3	147020	243404	180819	421105	63653.4	500611	117523	29213.8	201850	208324	118651	110879	0	0	291827	108187	498290	175863	371538	580696	110513	0	709249	264618	91696.4
	0	0	0	0	0	0	0	0	0	0	0	0	0	0	0	0	8786.62	0	0	0	0	0	0	0	0	0	0	0	0	0	0	0	0	34834.7	0	0	0	0	0	0	0	0	0	0	0	0	0	0	0
	45387.4	99863.2	64980.1	58485.2	47003.1	69969.9	30462.6	39117.3	68466.5	45918.8	32795.7	70903.1	114130	193100	78356.7	53581.9	79120.5	121674	39943.2	71448.4	0	54024.8	93691.8	0	49434.9	80539.3	67085.6	90626.8	85335.9	327144	0	16925.7	70159.2	213099	102638	89856.1	41267.3	0	154171	56667.3	63401.1	60912	172304	85952.7	45634.7	119092	118133	58992	82834.3
Igkv6-17	0	53672.2	0	0	0	22904.9	33931.5	0	15398.9	0	0	0	75116.8	0	25781	0	140369	42207.8	0	17370.8	0	63102.2	0	0	0	21877.7	33335.9	70673.8	0	0	0	0	0	52442.4	12730.8	0	0	0	0	0	0	0	0	0	0	0	0	32211.7	0
	0	0	0	0	0	0	0	0	0	0	0	0	108535	328996	264215	147058	446082	617925	67884.5	322219	0	66059.8	281811	0	64212.3	284222	337128	64010	0	352387	0	0	24261.1	209176	143607	222012	0	0	430315	0	226752	0	338740	31840.1	0	0	84023	292601	0
Igkv9-120	0	0	0	504470	0	0	0	0	0	0	0	0	0	0	0	0	0	0	489821	0	0	0	0	0	0	0	377197	512179	0	59698.5	0	0	0	40595.1	0	0	0	0	0	0	76750.1	388317	0	51288.5	0	0	0	0	0
Gm10881	0	0	0	0	0	0	0	0	0	0	0	0	0	0	9679.27	0	0	6385.09	0	0	0	0	0	0	0	0	0	0	0	7165.13	0	0	0	3268.39	0	0	0	0	0	0	0	0	0	0	0	0	0	0	0
	65419.1	0	0	0	0	0	0	0	0	0	0	0	33982.3	23817.9	73601.8	0	118670	58433.1	0	0	0	0	0	0	0	0	0	0	5526.44	203000	0	0	0	6094.89	0	0	0	0	10492.2	0	24588.6	0	12867.1	21058	9907.58	0	81377.8	25056.4	0
	44147.2	0	0	0	0	0	0	0	0	0	0	0	56356.6	0	59100	0	34485.7	62711.1	0	0	0	0	47923.7	30584.9	0	0	0	0	0	82413.2	0	0	0	0	0	0	0	0	0	0	52382.5	0	37881	52587.7	0	0	85717.2	0	0
	50754.9	39981.8	74788.9	0	0	0	0	0	0	0	0	0	126172	0	107854	48032	0	118074	0	0	0	0	0	0	0	66042.1	0	0	0	0	0	0	0	0	0	0	0	0	0	0	0	0	100423	205653	0	0	0	102090	0
	0	240638	0	0	0	0	0	0	0	0	0	34313.7	135564	151874	163693	0	28530.6	64475.2	93349.5	0	30433	85197.4	78920.5	0	208388	20785.8	0	62791.2	26277.8	642061	0	0	0	0	0	0	0	0	0	0	265646	0	343983	161010	0	0	0	229456	0
	0	0	0	0	0	0	0	0	0	0	0	0	0	0	0	0	0	0	0	0	0	0	0	0	0	0	0	0	0	0	0	0	0	0	0	0	0	0	0	0	0	0	0	0	0	0	0	0	0
	0	0	0	0	0	0	0	0	0	0	0	0	0	30597.3	49374.1	0	0	25184.7	43695.5	0	0	0	0	0	0	0	28203.7	0	0	74421.1	0	0	0	0	0	0	0	0	0	0	0	0	0	0	0	0	0	0	0
	0	0	0	0	0	0	0	0	0	0	0	0	56539.6	0	38881.2	0	0	0	0	0	0	0	0	0	0	0	0	0	0	0	0	0	0	33573.8	0	0	0	0	0	0	0	0	0	0	0	0	0	0	0
	0	0	0	0	0	0	0	0	0	0	0	0	46701.6	59861.4	78435.4	0	0	0	0	0	0	0	0	0	0	0	0	0	0	37171.6	0	0	0	0	0	0	0	0	0	0	0	0	0	0	0	0	0	0	0
	0	0	0	0	0	0	0	0	0	0	0	0	0	0	0	0	0	0	0	0	0	0	0	0	0	0	0	0	0	0	0	0	0	0	0	0	0	0	0	0	0	0	0	0	0	0	0	0	0
Ighv1-61	0	0	0	0	0	0	0	0	0	0	0	0	0	0	0	0	0	0	0	0	0	0	0	0	0	0	0	0	0	0	0	0	0	0	0	0	0	0	0	0	0	0	0	0	0	0	0	0	0
	0	0	20172.7	0	0	0	0	0	0	0	0	0	0	44646.5	0	0	0	12353	0	0	0	0	0	0	0	0	0	0	0	39735.2	0	0	0	0	0	0	0	0	0	0	39881.6	0	37772.2	41520.7	0	0	43409.2	0	0
	438125	353878	223651	68270.9	53713.7	61958.2	189460	69616.9	99501.1	80372.2	55478.3	71046.2	228934	271341	354946	219726	207976	392158	128379	50887	62910.9	99395.2	222164	40138.8	386206	212822	183820	269046	71067.7	709996	316445	52266.1	288324	192127	157899	200013	142401	58761.2	531720	61647.6	357339	88889.9	470158	263847	250984	57428.6	182853	557232	135768
Igkc	1.30872e+06	1422331	1.371e+06	578326	520995	762886	900874	343595	989649	577801	353331	824961	2.79853e+06	2442357	2.73406e+06	1.35671e+06	1.64093e+06	3050644	1.48045e+06	843337	628013	1.57254e+06	1.20402e+06	268196	1186073	1236428	1.00167e+06	1.67136e+06	827085	2.68083e+06	593800	173221	846474	1.92969e+06	935206	749550	482780	420456	1.67561e+06	420686	1.51539e+06	845620	1.75236e+06	1.77678e+06	688250	413603	1.71164e+06	1.27867e+06	450720
	170417	101355	91055.4	53197.1	42000.4	110441	210914	67251.1	203276	92482.3	56998.1	72651.9	487059	502581	758018	66237.6	30879.8	156108	232820	89702	109938	155665	266479	62554.3	115067	157755	93883.5	175278	69634.6	243894	119577	14296.3	121820	266874	136539	98972.5	76480.8	90674.2	857265	111801	316886	84721.7	144937	275422	104647	49816.1	230771	146488	148084
Iglc2	0	0	0	0	0	0	0	0	0	0	0	0	0	0	0	0	0	0	0	0	0	0	0	0	0	0	0	0	0	0	0	0	0	0	0	0	0	0	13863.3	0	0	0	0	0	0	0	0	0	0
Iglc3	153840	79678	129142	35570.3	43526.7	60309.5	43793.6	20908.6	71440.5	43966.4	40905.9	50097.2	87892.6	115748	153862	61814.2	55043.2	109350	87125.4	52014.1	45759.5	57288.8	132915	41315.6	0	66707.3	41728.3	59045.6	25015	67233.3	57015.6	17255.3	73529.7	155885	0	118660	78865.3	57371.1	218361	47011.2	88109.6	66324.4	167515	65827	81132.8	18295.7	39063.2	106703	79654.7
	128770	788330	384351	49286.2	47954.6	103819	78346.9	66957.3	352979	76677.5	48431.2	128065	1.38463e+06	2.68473e+06	1.94255e+06	535216	1.10389e+06	1.66768e+06	375569	701930	125888	279992	68490.7	43473.2	619017	464088	505659	535671	424614	2.06559e+06	65545.1	0	0	466436	181244	157318	74044.1	81045	411509	145960	667483	49151.8	954591	674151	62950.5	155493	454507	989426	124612
Ighg2b	159813	947015	807270	96336.3	113926	92255.4	63471.4	0	120807	242662	141966	209102	498835	844259	509006	493238	800236	1.15033e+06	286304	390804	125701	112242	188039	85156.6	238806	180918	127897	112599	287694	1.2025e+06	76185.7	0	61111	243205	149779	105027	169525	89961.1	208370	142409	126231	146252	315789	73402.1	155247	67579.6	91903.8	324990	118534
Ighg1	330903	682299	117266	163784	211319	370110	276375	83160.6	409408	514889	438726	133370	447345	95432	112408	448799	143326	758926	187781	129661	0	541228	545139	0	224421	644898	511196	596997	122713	488944	450019	0	192504	1.17008e+06	759700	506459	163940	415644	920859	0	424703	125344	502443	300341	148912	237530	789832	66463	113128
Ighm	523541	280744	58534.8	0	18755.3	32264.8	250861	0	143390	29161.8	0	27902.5	1.09574e+06	716041	1.15699e+06	367191	613170	1.30042e+06	642276	538834	234299	432797	181040	0	285258	636658	412464	1.0246e+06	22216.1	1.01522e+06	104095	0	208524	515290	150487	34407.6	25388.7	12731.4	258226	76997.1	1.2228e+06	219904	1.40667e+06	1.61001e+06	100710	0	845652	569694	171721
	0	0	0	0	0	0	0	0	0	0	0	0	0	0	0	0	0	0	0	0	0	0	47953.7	0	0	0	0	0	0	0	0	0	0	0	0	0	0	0	0	0	0	0	0	0	0	0	0	0	0
B2m	130831	169948	24115.4	53953.5	15509.3	133526	318659	0	190627	11182.1	0	0	229749	23511.1	275314	110590	209047	287510	14925.6	106348	47718.1	71579.4	290572	97304.1	108602	267915	113604	168101	74214.8	167673	0	21155.3	167501	258709	207519	36886.2	0	0	110599	0	18042.9	178687	121114	86145.9	12653.4	0	44327.6	84643.6	50489.4
H2-Q10	523796	613499	115056	229628	238891	357869	717341	67196.6	331215	181165	143116	75220.8	483618	523634	560787	294587	564154	840792	327926	312385	162569	407728	1.1364e+06	164232	287262	558720	252933	274075	264116	788300	459442	0	540962	1.41848e+06	636666	405297	192947	189894	621941	159614	323461	332071	494217	362076	262659	102884	398746	320100	284887
H2-D1	0	41772.2	0	0	0	0	17142.2	0	62414.3	0	0	0	0	0	69416.9	0	0	29996.6	26309.1	19947.7	29708.5	21116	0	0	0	0	22658.1	0	0	0	0	0	20143.4	0	0	0	0	0	0	0	0	0	0	0	0	0	0	0	0
Hba	704000000	734000000	679000000	680000000	747000000	760000000	727000000	707000000	716000000	707000000	660000000	675000000	741000000	732000000	699000000	746000000	750000000	710000000	693000000	690000000	744000000	749000000	774000000	734000000	703000000	667000000	791000000	774000000	686000000	650000000	711000000	678000000	712000000	711000000	699000000	687000000	671000000	727000000	694000000	717000000	631000000	774000000	706000000	648000000	712000000	687000000	583000000	740000000	766000000
Hbb-b1	861000000	845000000	827000000	888000000	956000000	822000000	875000000	903000000	889000000	856000000	893000000	855000000	895000000	779000000	881000000	873000000	774000000	808000000	845000000	894000000	838000000	870000000	843000000	927000000	894000000	934000000	868000000	814000000	886000000	807000000	839000000	897000000	854000000	807000000	816000000	858000000	921000000	795000000	888000000	893000000	807000000	882000000	863000000	905000000	779000000	733000000	900000000	781000000	881000000
Hbb-b2	1.43387e+06	1.33057e+06	3005048	1.24907e+06	1.05271e+06	1.31399e+06	1.24471e+06	3.8899e+06	2.70068e+06	2.62727e+06	4.59643e+06	4479161	1.81288e+06	4.17993e+06	1.74076e+06	1.25634e+06	1.44615e+06	1.7252e+06	2.03115e+06	3089668	1.29244e+06	1.31536e+06	1.03839e+06	1.44663e+06	1.30859e+06	1.6109e+06	1.78416e+06	1.1261e+06	2.22055e+06	2.42508e+06	1.14145e+06	2.18708e+06	1.32769e+06	805725	1.46206e+06	1.72544e+06	2.63602e+06	1.72437e+06	3.17804e+06	4.02566e+06	1.00742e+06	2.50327e+06	3.75875e+06	807632	3.00633e+06	1.35072e+06	1.27084e+06	1.15253e+06	1953610
Hbb-y	139870	180249	161225	186561	177997	243885	204369	187564	141778	84507.7	44903.8	16027.8	277922	96771.2	227079	170671	187201	153280	70426.1	130492	111851	159847	185431	139533	189150	170730	211603	209884	163342	316761	235803	147190	190028	211051	149886	138120	80355.2	35732.5	94727.6	67576.5	82214.2	118364	136346	308975	89540	164789	105700	213514	161349
Krt10	27648.9	165878	0	1.25979e+06	0	125572	0	0	0	0	30163.5	0	92084.8	82733.7	0	0	493821	0	0	133642	0	32916.6	46533.9	16289.8	0	41847.7	215489	0	0	0	0	20491.8	0	0	95235	0	42790.3	0	0	0	11208.8	0	82504	0	58509.6	198355	0	12362	159683
Mup6	42526.6	66005.5	131349	0	0	122812	0	0	0	0	49141.9	131839	14002.9	48134.5	140025	19395.8	93033	244998	0	0	0	0	114322	139194	17890.5	90682.3	51950.1	54623.5	0	268750	94576.3	0	218510	136300	69646.3	114960	0	12246.9	126768	8533.65	343829	0	58615.9	114580	0	0	185856	0	7107.83
Cfd	34020.8	185542	0	94682.4	91681.9	157479	250044	0	74069	0	0	0	154934	0	112330	43044.1	229163	161619	0	55147.7	24343.9	55280	308676	44902.6	66051.4	158038	100668	185606	35458	191226	0	0	165835	768898	169503	37321.8	19487.7	0	89915.8	0	20863.4	64660.9	78324.9	62126.5	0	0	37845.4	122871	35958.7
Ada	0	0	0	0	0	0	0	0	0	6956.46	0	0	0	0	0	0	0	5194.18	0	0	0	0	0	0	3990.09	0	0	14772.7	0	0	0	6771.72	0	0	0	0	0	0	0	0	0	0	0	0	0	0	0	3569.95	0
	0	32176.2	0	0	0	40559.1	34100.3	0	0	0	0	0	97035.1	0	128379	0	0	52536.9	0	0	0	0	27765.3	0	36456.7	0	0	0	0	26586.8	0	0	11839.3	90207	49826	0	0	0	0	0	0	13605.8	0	0	0	0	0	82026.7	0
	377986	374958	380838	149789	83841.6	125093	68953.2	68977.2	160623	62808.6	0	0	186836	333324	147930	0	100404	44646	217628	312571	121167	115502	241867	0	159492	464694	243870	373214	122996	432296	37725.3	0	180046	603074	408793	208027	145357	107019	331982	116841	498536	154455	514582	368041	146615	276267	401455	330260	182819
Krt1	876730	1.67912e+06	569765	2911645	386956	354998	245519	402998	280076	166029	638874	327743	1.02009e+06	1.51437e+06	684242	432180	1.44361e+06	323936	565962	2.26066e+06	592070	590006	818523	482074	156427	759571	526510	208733	1.01165e+06	142986	143623	650578	413633	347315	444325	211390	1.07159e+06	612756	2.17546e+06	289456	909323	339044	526121	370544	912898	1.45591e+06	813162	343392	1.60582e+06
Cfb	135373	112174	53339.7	0	31405.2	23067.1	235210	0	66901.6	47180.3	0	62121.7	54666.9	54311.1	65553.3	45445.3	59762.2	97027.6	49597.7	42820.2	0	34411.1	111493	54842.1	40542.1	147492	29500.6	35652.1	0	276676	88420.7	0	0	330839	163535	74795.9	0	0	148167	39365.5	20802.6	61352.3	120421	44810.5	98754.6	0	67675.7	0	29294.3
Tgfb1	23898.5	94272	42338.7	0	14055.4	22491.8	26626.8	0	20741.6	23818.6	17722	0	31406.8	20551.1	88025.6	33176.8	35796.7	117754	16934.2	41907.3	29350.9	0	83989.5	0	0	58882	66093.5	54582.3	0	0	71385.3	16299.7	56366.9	25139.6	0	0	0	0	57780.8	0	0	0	0	19740	0	0	19914.7	0	0
Mb	0	0	0	0	0	0	0	0	0	0	0	0	0	0	34783.4	0	0	8816.58	0	0	0	0	0	0	0	0	0	0	0	77350.6	0	0	44241.9	12248.6	0	16659.2	0	0	0	0	12154.7	0	0	8105.49	0	0	0	0	0
Hbb-bh0	377007	419589	442701	247189	414076	211817	197772	365294	303430	276254	431028	409912	263575	450444	215499	295336	326463	235994	245050	385140	225882	247675	381944	241137	206826	321905	197455	252401	348904	257437	215594	303576	181587	260712	307378	218469	481093	242860	359251	350753	361373	324216	380453	364759	411555	7572.89	429262	192255	362892
Slc4a1	37800000	50200000	31700000	46000000	41900000	49200000	47000000	36500000	41900000	34400000	32900000	29600000	41100000	33200000	35400000	44700000	40000000	33800000	37000000	39400000	48600000	40200000	42700000	43200000	42400000	39900000	44100000	44900000	39200000	38600000	34400000	41900000	41200000	46600000	38600000	40700000	36500000	34400000	32200000	31600000	28400000	41900000	29600000	39700000	34600000	30500000	30300000	42100000	35400000
Aldoa	2.0153e+06	2853224	2.11139e+06	2.7511e+06	3194166	3.36627e+06	3.23915e+06	2.28759e+06	2.30022e+06	1.88829e+06	1.69172e+06	1.92425e+06	2.57853e+06	1.65285e+06	3.0143e+06	2.13619e+06	3.18318e+06	3.4269e+06	1.46604e+06	3.65252e+06	2.58135e+06	2.50186e+06	3729031	2424742	2.12055e+06	2.63112e+06	3.47358e+06	3.08627e+06	2349286	2.87477e+06	2.00028e+06	2.06104e+06	3249663	3.97735e+06	2.84064e+06	3.33634e+06	2188073	1.8252e+06	3.14893e+06	1.95307e+06	2.60689e+06	2196260	2.08425e+06	3.26484e+06	2205840	1.88265e+06	2.40932e+06	2.89877e+06	2.53665e+06
Got1	0	29665.4	0	0	31704.1	40143.4	0	0	24998.5	11383.2	0	0	0	16976.8	0	0	0	17799.3	0	0	41496.6	0	0	0	0	0	0	0	0	28299.6	0	0	35924.7	0	0	19220.7	0	0	0	0	34503.4	0	18595.8	36692.1	0	0	0	0	0
Cela2a	0	0	0	0	0	0	0	0	0	0	0	0	0	0	0	0	0	0	0	0	0	0	0	0	0	0	0	0	0	17679.4	0	0	0	0	0	0	0	0	0	0	0	0	0	0	0	0	0	0	0
Tuba1b	409880	1.40567e+06	1.04018e+06	115951	427714	690542	371364	124352	732018	298240	267314	429395	419591	591609	1.04034e+06	484782	803302	1.66398e+06	256059	1.25425e+06	692771	217569	1.38341e+06	336043	107775	671360	926957	624144	296796	671751	903876	304297	1.05066e+06	644840	487334	849572	479545	637485	879630	264278	262949	0	261369	405421	112116	70885.8	346417	346077	166427
Saa1	0	0	0	0	5578.25	0	39572	0	0	0	0	0	0	0	0	0	18805.5	0	0	0	0	0	0	0	0	17301.9	0	0	0	0	0	0	0	0	0	0	0	0	0	0	0	0	0	0	0	0	0	0	0
Src	0	46872.9	31263.2	0	0	20108.8	24593.2	148588	0	20674.7	0	0	185554	0	153484	22099.6	33697.9	72722.6	0	112851	28799.2	0	126644	0	0	31508.7	36383	36925.6	0	0	31943.1	0	41683.9	29938.7	19259.1	0	0	0	45141.4	0	0	0	0	0	165244	0	16522.8	0	137454
Myl1	144818	333448	311488	0	96528.2	137262	155822	0	116109	127721	100860	104026	138414	143994	387236	155467	190961	380820	95640.4	263243	169215	71086.3	385230	0	11950.6	168250	257654	191367	105630	0	246299	56983	409628	223370	154611	138435	120471	154518	339091	96907	47466.2	0	88830.3	82552.2	73805.8	77025.6	129836	126831	54406.4
Ldha	3.25411e+06	3.68693e+06	3.19031e+06	3.26517e+06	3.88074e+06	3849016	3.86928e+06	3570128	3.88866e+06	3341961	2.95095e+06	3.43411e+06	3.88857e+06	3.31987e+06	3852174	3.63488e+06	3.71991e+06	4.36118e+06	2.88079e+06	3.78095e+06	3.85392e+06	3.45434e+06	4.2853e+06	3.65455e+06	3.50607e+06	3.61078e+06	4441462	4.10702e+06	3702862	3.87146e+06	3.32447e+06	3.5673e+06	4.1575e+06	3.62654e+06	3.27645e+06	3.61592e+06	3162360	2838832	3.46157e+06	3.08926e+06	2.91763e+06	3.89464e+06	3.21358e+06	3.03209e+06	3106930	2.91007e+06	2.75134e+06	3.79723e+06	3.13243e+06
	94295.3	139519	135879	32306.6	30776.2	75244.8	135151	28933.2	116239	38614.5	31343.8	37129.7	360783	391678	553649	85454.6	120883	242433	101895	40502.9	47327.7	109282	219106	27360.1	115997	361356	160587	420522	87951.8	300921	46306.8	0	106932	221088	121664	65450.2	22999	28994.8	84923.7	36202.6	196492	35233.4	173114	239736	59444.4	22403.4	337640	210193	50858
C9	60371	97343.2	63349	41014.7	41317.5	58956.1	60410.2	0	55936.1	91676.8	43434.6	54829.1	65586	68448.7	71563.2	58228.4	73675.8	140412	49662.4	45804.3	27582.9	46681.7	274231	52657.8	64678.3	111957	33829.8	63858.7	46402.6	252034	62444.8	24925.1	115599	254359	122770	53723.5	44295.4	36758.1	161782	39537.4	78091	45719	90303.7	57897.5	61186.4	32756.7	65703.8	40664.7	52509.4
C5	693429	819602	337209	285660	381025	438521	460681	197518	468041	215369	235633	339551	580368	583601	742195	378548	670014	1.02189e+06	314314	397767	217515	400735	1.36796e+06	286828	371930	1.02432e+06	301154	446659	457116	1.29324e+06	605772	185016	917286	1.30145e+06	976809	559857	389203	196856	1.25791e+06	265719	867207	370114	910950	591101	465081	153015	704022	271576	553386
Apoa4	4182738	3.63038e+06	1.61668e+06	1.91731e+06	1.32894e+06	1.88504e+06	2.21287e+06	720030	1.15473e+06	1136986	533997	862278	2.65685e+06	1469301	3.64354e+06	1.62057e+06	2519973	5304662	1920145	1.79316e+06	675349	2.03769e+06	5.46129e+06	1.29127e+06	2265575	2.75375e+06	1.4242e+06	2.11928e+06	1.39442e+06	5.81076e+06	5810332	505460	3.0278e+06	6367143	3.36159e+06	3.76561e+06	984952	599826	4727386	1.48309e+06	6.54463e+06	2.86753e+06	4.38841e+06	2981662	3.94848e+06	425304	3.05149e+06	1.28978e+06	2.62493e+06
Gpi	1.07459e+06	1.24954e+06	1.3632e+06	1.3005e+06	1.44222e+06	1557428	1.63749e+06	1.02022e+06	1.23016e+06	1.29571e+06	1220976	1.30527e+06	1.37033e+06	1.01659e+06	1.39109e+06	1.26284e+06	1.46028e+06	1436806	1.21389e+06	1.21224e+06	1.44142e+06	1.17764e+06	1.29905e+06	1.2736e+06	1.20217e+06	1.322e+06	1.58063e+06	1298799	1.5234e+06	949901	1.2695e+06	1.27217e+06	1.27461e+06	1.53041e+06	1.37683e+06	1.34842e+06	1.36964e+06	1.30109e+06	1.34162e+06	1.18848e+06	1.29916e+06	1.42281e+06	916406	1.14271e+06	1.30849e+06	1.06639e+06	1.06114e+06	1.47071e+06	1.17579e+06
Cfh	665015	777041	464668	472377	305221	381592	541965	198082	459277	217134	250367	259567	541192	534206	573879	255822	621756	680372	459242	380700	315997	306412	951954	224096	353959	782843	350767	461684	337520	907156	579960	242751	720202	1.37106e+06	732202	515299	513096	331332	753778	335172	577729	430233	787636	521528	390857	119449	578972	346854	427136
Ttr	8210368	4.60594e+06	2868069	3406987	2.9904e+06	3.17613e+06	3.39105e+06	1.65385e+06	2967139	2.75367e+06	1.54514e+06	2.06475e+06	5.12744e+06	3.97277e+06	5906583	3.60832e+06	4.35558e+06	5.43911e+06	3647331	3.58962e+06	1.73974e+06	4.45601e+06	8015394	1.78093e+06	3.66411e+06	5.07858e+06	2.52868e+06	4.09376e+06	2.65457e+06	6.95383e+06	5.27415e+06	1522424	5704425	11000000	6127454	4.49045e+06	2.95644e+06	1.86807e+06	8.18732e+06	3.4565e+06	4674391	4196351	7446338	6.99555e+06	4641383	1.1368e+06	4686217	5232702	4.04557e+06
Ckm	0	0	0	0	0	0	0	0	0	0	0	0	0	0	257767	0	0	0	0	0	0	0	0	0	0	0	0	0	0	0	0	0	181243	0	0	0	0	0	0	0	1.37426e+06	1220879	0	0	0	0	0	1313842	0
Anxa2	0	0	0	0	0	0	0	0	0	0	0	0	0	0	0	0	0	0	0	0	0	0	0	0	0	0	0	0	0	0	0	0	0	0	0	0	0	0	0	0	0	0	0	0	0	0	0	0	0
Orm2	0	0	0	0	0	0	46511.5	0	0	0	0	0	0	0	0	0	0	0	0	0	0	0	0	0	0	61340.8	0	0	0	0	0	0	0	0	0	0	0	0	0	0	0	0	0	0	0	0	0	0	0
Tyms	0	0	0	0	0	0	0	0	0	0	0	18298.2	175655	0	9675.38	0	0	0	0	0	0	0	132971	0	0	0	257923	0	0	0	0	0	0	0	0	0	0	0	0	0	0	0	0	0	0	0	0	0	0
Alb	89800000	70700000	43600000	53200000	47200000	48200000	60400000	26500000	55000000	41400000	32500000	42300000	62400000	47600000	63400000	44100000	65100000	85100000	54000000	59000000	29100000	55700000	96200000	40000000	52900000	69900000	41800000	61600000	45200000	101000000	57000000	27100000	77300000	142000000	78800000	57900000	55000000	39100000	91800000	39800000	57700000	63900000	78400000	62900000	55200000	26800000	55400000	53900000	50500000
Rrm1	15300000	122062	0	11700000	0	14700000	18300000	0	13600000	16400000	0	0	13900000	0	14700000	12000000	25600000	13500000	11000000	20400000	18800000	0	0	57603.8	12700000	21800000	14900000	19700000	0	66338.6	12800000	0	26692.6	13800000	0	15100000	0	14500000	16200000	0	0	0	19700000	0	0	21700000	0	0	0
Serpina1a	9071003	6.48511e+06	4997092	4210765	4.43427e+06	6647215	7.34464e+06	2.1854e+06	5.52657e+06	3738865	2104252	4746901	6705124	5204150	9582297	4196253	7.90603e+06	11100000	5824018	3.61914e+06	2.80868e+06	4.92872e+06	10300000	3.83871e+06	5.42525e+06	7625167	4753590	5.60583e+06	4.03424e+06	10900000	6.60723e+06	2.17554e+06	10600000	17900000	8823641	6.15511e+06	2.68541e+06	2.54382e+06	13100000	3829390	6381600	6.25473e+06	6449123	5.09773e+06	6.87995e+06	2076624	5602134	5633991	4980531
Serpina3k	32000000	30100000	23500000	19900000	21400000	19900000	16400000	12800000	19100000	17400000	16200000	22700000	22700000	29100000	28600000	21800000	33400000	44200000	21800000	22900000	13700000	18200000	46800000	17200000	23600000	38300000	16600000	22300000	23300000	54500000	30900000	13600000	35100000	50200000	35100000	25400000	22500000	13300000	41100000	23700000	33500000	23500000	35400000	27200000	27500000	14500000	31700000	18300000	24400000
Hsp90aa1	427898	311665	267760	401658	441474	1.37373e+06	416209	414160	771991	223671	203441	502100	612845	338323	1.07101e+06	612699	615277	1.86586e+06	497841	683220	737483	477885	516242	1.22922e+06	364103	436883	1.19476e+06	592207	735694	2.29571e+06	418814	288341	1.36293e+06	721193	314850	1.16418e+06	175947	273824	456586	510952	674396	446567	373313	569268	332249	170566	520913	411811	505399
Pdia4	14868.4	15230.1	24004.4	6992.06	0	20276	12139.1	0	16874.1	14512.1	12242.1	0	48384	13705.8	54793.9	8978.06	20492.3	60965.1	11765	40038.4	15747.7	0	71958.4	10683.3	0	17947.9	45658	33663.4	0	0	19010.1	0	37669.9	35795	0	17818.1	0	18056.3	53273.4	0	12201.8	9410.68	0	28094.5	11317.6	0	19126.2	12413.1	0
Spta1	46700000	60100000	50900000	52000000	42700000	65700000	57200000	42400000	53900000	45300000	39300000	43600000	51800000	41800000	45600000	52600000	44500000	44500000	46100000	44000000	58500000	48300000	45300000	50500000	50300000	43500000	58000000	52200000	42300000	47000000	46100000	44900000	50900000	58800000	40700000	59000000	42900000	55000000	47200000	39500000	35800000	55100000	37600000	45800000	48500000	38100000	40200000	50300000	40500000
Ltf	0	0	142381	27127.4	0	28784.4	17281.5	0	0	0	0	44044.3	20162.6	12420	55295.4	0	29224.4	106600	27236.6	0	26833.8	0	33248.1	26997.2	0	0	9337.18	0	0	0	24026.4	0	22677.2	13446.7	0	39514.6	0	52510.2	0	0	0	23840.5	15854	0	16024.4	0	29686.4	17292.4	0
Hsp90b1	0	75573.3	76766.4	0	25735.4	41259.9	54502.9	0	27885	29055.6	51579.4	0	56228.4	52656.8	72085.8	30933.3	68177.8	219521	30182.7	91081.4	73620.3	20869.7	101995	60029.9	22706.3	75573.5	94701.1	55170.8	0	0	40489.5	0	154742	32721.9	0	39059	0	81590.3	80679.3	0	0	0	0	22338.6	18813.4	0	60886.5	0	0
Apoe	2.0615e+06	1.76076e+06	1.10314e+06	918561	926362	1.69353e+06	1.41404e+06	396923	1.26035e+06	869405	546308	770220	1.42827e+06	1.29359e+06	2526327	1092882	1.6878e+06	2.20215e+06	1.27057e+06	1162045	804817	1.13224e+06	3.2148e+06	744747	1.14112e+06	2.10049e+06	805610	1.04558e+06	777753	2.54315e+06	1.31241e+06	448251	2.30789e+06	3.74412e+06	2.14912e+06	1.71761e+06	945748	828658	2455432	586329	2.06643e+06	974188	1.5446e+06	1630879	1.34156e+06	505355	1.9247e+06	683641	1.29201e+06
Sod1	7.21434e+06	7844267	7312011	6.81625e+06	7.52942e+06	8394792	8950096	7902213	6814621	6.50884e+06	6.54552e+06	6.46958e+06	7375129	7.43763e+06	7.21053e+06	6341404	7.40772e+06	6.69984e+06	6143249	6347905	8017324	6562126	7463756	6795921	6.77269e+06	6664341	9091201	7636297	6.596e+06	6.18066e+06	6591445	7.04442e+06	7.42477e+06	8.28784e+06	6577183	7.03886e+06	6.72603e+06	6.69073e+06	6.76314e+06	6.08157e+06	6.13384e+06	7822853	6.03332e+06	6935063	6685983	6.90295e+06	6.87413e+06	9359992	6690431
Mdh2	60979.6	344126	219221	58524.7	51864.7	151261	92431.6	0	87310	69304.7	53317.6	145563	59257.8	65889.5	298992	75391.3	130318	561678	59114	92321.5	99471.2	56397.6	406750	221059	68435.3	136186	290007	85527	68796.3	387414	83488	0	407705	126955	57876.8	225871	115507	121110	123063	61329.5	85269.1	0	48688.7	124334	47836	20486.3	122640	61602.4	59341.4
Nras	157083	233615	82011.7	67470.4	144574	117854	163439	66382.3	141507	125851	114391	88820.7	92964.6	82873.2	269796	219950	199585	240874	145746	210530	176243	160629	254612	40156.4	73773	191596	214741	215223	158549	97232.5	253908	67848.3	229976	200030	98496.1	164702	153527	181128	189418	126363	0	106985	105538	0	44260.1	109907	147870	156241	104416
C4bpa	35619.6	58356.4	0	0	11395.5	0	20587.7	0	0	0	0	0	22927.1	0	18046.3	9501.66	52845.4	48381.3	0	16756.5	0	54963.7	97970.7	0	20473.9	67304.1	0	45087.7	13730.6	107237	14640.4	0	65196.2	44849.9	64266.7	0	0	0	56873.3	0	0	0	8155.57	47055.9	0	0	0	0	13184.1
Krt13	0	0	0	27997.1	0	0	0	0	0	0	0	0	0	0	0	0	0	0	0	0	0	0	0	0	0	0	0	0	0	0	0	0	0	0	0	0	0	0	0	0	0	0	0	0	0	0	0	0	0
Gnai2	0	133646	0	0	55404.1	21355.7	0	87446.6	56695.9	45434	51734.9	43824.5	0	99391.4	0	0	114405	62300.4	0	179166	0	0	129659	0	0	63858.6	37439.6	28942.6	90213.5	101886	0	0	0	46772	84265.9	42854.2	82242.4	41215.3	0	76579.5	35861	0	109363	40159.3	0	63930.1	44782.9	39064.8	29055.4
Lyz2	0	27622.4	30457.2	146521	0	0	0	0	0	0	0	0	0	0	38602.8	0	0	50462.3	0	0	0	0	23935.2	19609.6	0	0	0	0	0	0	22029.7	0	28063.8	0	0	24945.6	0	0	25685.1	0	0	0	0	0	0	0	0	0	0
Itgb1	0	0	0	0	0	0	0	0	0	0	0	0	0	0	0	0	0	0	0	0	0	0	13951.9	0	0	0	0	0	0	0	0	0	0	0	0	0	0	0	0	0	0	0	0	0	0	0	0	0	0
P4hb	31063.1	133152	86121.1	34263	73184.9	150792	133468	23325.6	117598	72818.7	21660.3	0	114658	24744.3	237508	67493	104207	242218	34559.4	139304	126611	54709.9	165348	52152.9	73023.5	95789.5	183822	139391	51091.8	45577.9	90165.6	62612.6	183302	162894	65928.8	74753.3	25463.3	64765.8	88834.9	18719	45832.8	26618.9	18358.9	124112	71181.8	0	72014.6	90815.7	22922.5
Pgk1	2.31822e+06	2.55646e+06	2355776	2.26075e+06	2.71177e+06	2.93134e+06	3.01866e+06	2.18679e+06	2.81001e+06	2.31971e+06	2.34068e+06	2.48051e+06	2.43179e+06	2.42291e+06	2.71509e+06	2.34389e+06	2540347	2713864	1.75521e+06	2508841	2395428	2451094	2.99625e+06	2.36053e+06	2144093	2.37243e+06	3.08581e+06	2.77069e+06	2.26621e+06	2.35901e+06	1.92615e+06	2.40733e+06	2796886	2.94415e+06	1.89967e+06	2.36303e+06	2287899	1.94486e+06	2633771	2.24294e+06	2.28695e+06	2.60285e+06	2.20777e+06	2.60643e+06	2.12776e+06	2.30652e+06	2.26673e+06	2.6661e+06	2.41463e+06
Fth1	0	0	0	0	0	0	0	0	0	0	0	0	0	0	0	0	34422.9	0	0	0	0	0	0	0	0	25344	0	0	0	0	0	0	0	0	0	0	0	0	20303.9	0	0	0	0	14464.7	0	0	0	33024.3	0
Apoa2	0	36554.2	0	15273.3	30054.9	37265.3	31976.7	0	38368.2	0	0	0	25112.7	0	17406.7	0	53637.8	10530.6	0	19941.2	0	0	51700.3	0	15520	27436.1	15468	26258.8	0	32358.2	0	0	41175.8	89467.5	30405.1	0	0	0	0	0	0	22275.4	0	0	0	0	0	22457.9	0
Chmp6	0	0	33289.2	0	0	0	0	0	28200.9	0	0	26236.4	0	0	0	0	0	0	0	0	0	0	0	0	0	0	30393	0	16837.2	0	0	0	0	0	0	25543.5	0	30949.8	0	0	0	0	0	0	0	0	0	0	0
H2az1	37652	94319	0	17524.3	0	0	0	0	0	0	0	0	36515.2	41128.9	12323.4	35979.9	33562.7	13947.3	37397.8	30921.7	0	43428.6	32416.2	0	27387.5	7905.81	0	13721.4	0	0	33802	0	0	23058	0	0	0	0	0	0	0	0	0	0	0	0	0	0	0
Psmg4	0	0	0	0	0	0	0	0	0	0	0	0	0	0	0	0	0	0	0	0	0	0	0	0	0	0	0	0	0	0	0	0	0	0	0	6118.18	0	0	0	0	0	0	0	0	0	0	0	0	0
Jmjd7	0	0	0	0	0	20272.2	0	0	25659.5	19301.9	0	0	0	17937.3	0	0	16869.1	0	16726	22609	0	0	0	0	19671.7	0	22518.7	14983	0	0	14274.8	19276.7	0	0	21342	20802.3	21459.8	21757.1	0	18910.6	0	0	0	0	0	0	0	22088	0
Smim1	148909	87253.4	106859	141849	96376.7	242497	167129	95552.1	163224	147895	114860	76694.1	187877	87216.4	262628	182531	185991	192622	164556	107940	234589	155555	120269	295030	164142	156167	127480	139139	148314	170398	142476	156029	194171	96284.2	143511	260581	106301	69194.2	167196	114974	136616	187542	80752.6	162640	122849	9295.84	124497	134507	95621.3
Ubb	833917	1.77529e+06	474255	1.462e+06	3.61648e+06	2.09704e+06	1.54742e+06	1.48952e+06	1.50975e+06	907928	1362761	790110	1.50709e+06	2371552	1.17507e+06	1.17996e+06	1797922	920531	517131	5.82716e+06	1.3644e+06	1.29921e+06	1.3521e+06	1.08937e+06	1.35634e+06	1.15581e+06	1992172	1.41753e+06	1.49056e+06	3836194	1.01394e+06	1.46231e+06	945712	1.4983e+06	1.67701e+06	1.15097e+06	1.90406e+06	757700	935342	714833	466286	1.2913e+06	1.575e+06	591612	593358	2.72971e+06	543754	2.15129e+06	1.03851e+06
Calm1	436637	405200	459964	597272	354963	670959	626181	291865	575542	112462	336352	408109	607360	377438	408525	536954	519918	447295	534910	296632	442130	564786	477819	511662	467154	610041	445291	629860	636808	323826	493556	445064	381140	441431	509695	482226	452358	578128	608403	495711	354820	634830	517216	459048	553568	176362	451789	394873	498474
Anxa1	37228.8	0	84961.1	49167.6	0	22137	0	0	0	0	0	22452.9	0	40317.6	24529.8	0	80004.3	94510.6	0	0	31185.9	0	40134.5	26470.1	0	0	0	0	0	0	15299.1	0	0	0	0	70513.5	0	17755.8	0	0	27680.2	0	0	0	0	0	0	0	0
Eef1a1	1.03316e+06	1.65701e+06	1.90607e+06	697591	761236	4.74489e+06	1.48911e+06	568105	2.44387e+06	753392	976068	1.98946e+06	1.47581e+06	1.1299e+06	4282083	1.85603e+06	1647088	5.06627e+06	1.01719e+06	881019	2.41316e+06	1.40019e+06	1761912	4.60185e+06	987175	1.27163e+06	3.43279e+06	1908182	1.00706e+06	5.42242e+06	1.8925e+06	976344	3.75143e+06	1.65274e+06	621918	3.01307e+06	709605	1.70441e+06	1.84114e+06	1.08894e+06	2.39366e+06	1209134	844373	3.05345e+06	890041	692049	1.98915e+06	1.0179e+06	1.36762e+06
Alad	368180	337023	570648	401885	383380	1.01245e+06	430506	280926	825027	468522	302664	795295	670471	321344	781695	515250	563602	1220106	504738	395124	792453	535589	368305	1.07057e+06	561106	402701	1.00911e+06	466564	430809	1.10657e+06	551987	409529	734776	384206	397562	847490	270903	542719	494488	287303	527889	439914	258464	565209	578908	280560	826436	407300	467795
Ctsb	0	0	0	0	0	0	0	0	0	0	0	0	0	0	0	0	0	12567.4	0	0	0	0	0	7428.25	0	0	0	0	0	14666.3	0	0	0	0	0	0	0	0	7335.22	0	5650.02	0	0	0	0	0	0	0	0
Eif4a2	25135.2	19854.8	0	0	22547.8	28697.2	28784.1	21262.2	0	22351.9	17191.5	26703	0	23630.5	24875.2	21736.4	20111.2	86071.3	30803.5	21707.5	0	27090.5	46772.1	50682.2	24031	22581.3	36591.4	31311.2	0	47541.4	33787	32388.1	27676.1	54786.3	0	42380.6	12693.9	0	0	25097.3	21477.6	17990	0	14825.3	0	11438.9	0	18314	0
Txn	473591	275792	246627	683152	542353	640721	668589	629446	574121	393698	226938	576684	513469	394983	533361	481711	407347	513632	538636	572496	661994	529367	472280	546626	525885	502780	586954	529894	498221	586992	471739	563578	544548	502116	552057	729573	491920	545103	399949	476104	830712	482076	376058	909896	442609	94741.3	272916	512635	514587
Gstm1	0	0	34945.7	0	0	0	0	0	43176.6	0	0	26936.6	0	0	43997.5	0	0	0	0	0	25333	0	0	0	0	0	0	0	0	0	0	0	0	0	0	67262	20992.3	47459.2	0	18305.3	0	0	0	0	35158.1	0	39544.3	0	0
Tcea1	47054.2	81585	80859.1	90036.2	94339.9	101808	129055	58098.5	86520.2	119299	72771.4	52099	136534	55142.5	98141.4	128857	69370.7	87637.6	124878	72730.4	101982	132170	57463.6	94923.3	129387	53569.3	136648	140022	82140	84001	160675	86279.7	78945.4	70929.9	104298	102037	80879.6	128417	97357.8	67178.4	89948.7	88580	48370.3	63460.3	88119.6	80842.9	47567.2	141371	53771.6
H2bc15	586188	2458265	523778	280596	273273	105193	377483	86945.4	100208	267580	254819	206790	543989	365682	404497	585493	659249	326476	775878	596884	131576	296860	840515	112120	412755	310280	90912.9	313309	183361	188934	756497	83196.6	275892	930814	151542	233111	317622	554202	407870	285349	250931	293167	506536	146125	348763	239107	176457	667538	279204
Col1a1	1.14138e+06	1.06968e+06	1.90232e+06	2.39176e+06	3.88265e+06	2.58659e+06	6918649	1723038	1.36373e+06	10100000	3.39113e+06	1.4821e+06	2.77425e+06	1.29539e+06	2.44448e+06	9989768	3014503	7.97727e+06	11500000	8818821	10500000	4.14694e+06	2598996	918042	2801770	18200000	13700000	9182060	2.11726e+06	697435	1.91532e+06	2.94661e+06	8.35066e+06	10100000	0	7.04162e+06	200126	0	1.68615e+06	8789246	1.19607e+06	14200000	7.94494e+06	95688.5	1558772	0	1.26872e+06	10200000	538816
Fn1	2.0528e+06	6.68247e+06	1.40993e+06	1.61093e+06	1.18913e+06	1.2023e+06	1.02917e+06	1.32902e+06	1.28304e+06	805999	1.39391e+06	936943	1151706	2144926	1.44953e+06	1.66839e+06	1.80848e+06	2.7453e+06	1.31468e+06	1724979	544738	1.94451e+06	3603497	703687	1.03077e+06	2.12398e+06	1.24973e+06	1.66964e+06	1.56131e+06	3820817	1.47446e+06	846024	2.68306e+06	3166158	2.48472e+06	2.30047e+06	1.79164e+06	856272	2880963	1.40565e+06	2225451	1.02016e+06	2.98972e+06	2.35941e+06	1.12936e+06	832294	1.79436e+06	1148638	1.12884e+06
Gpx1	4.36313e+06	4673662	3.13302e+06	4752844	4344935	4.82358e+06	4.70802e+06	4811339	6.55373e+06	3.89791e+06	2656038	3.85382e+06	3.93201e+06	4.49936e+06	4.11529e+06	3.01573e+06	4851387	3.79297e+06	3.06985e+06	6493732	4.32848e+06	3.84096e+06	4796904	3616609	3.7154e+06	5105016	5.88986e+06	4.52454e+06	4151699	4172856	3.5308e+06	4.11659e+06	3.78076e+06	5681861	6320321	4469652	4195927	2.72592e+06	4795179	3.693e+06	2.64306e+06	4.49969e+06	5.12124e+06	4603414	3.90541e+06	2.61459e+06	3.06463e+06	4.6974e+06	5.20932e+06
Hsp90ab1	0	46415.5	68492.9	17419.2	0	128028	0	0	41885.7	0	0	1.72247e+06	27091	0	88808.7	55677	1.89287e+06	1.4931e+06	13651.2	25443.8	68127.8	0	97260.5	191632	0	34234.5	1.45945e+06	27593.7	1651107	208430	2.05713e+06	26153	182296	1.61586e+06	0	116040	0	46494.7	83396.8	0	22716.3	0	8531.53	97314.1	1.57163e+06	0	32064.1	0	0
Mup1	0	0	0	0	0	0	0	0	0	0	0	0	0	0	0	0	0	0	0	0	0	0	0	0	0	0	0	0	0	71912	0	0	50582.5	0	0	0	0	0	30151.4	0	103067	0	0	0	0	0	0	0	0
Mup2	177163	590938	841982	235362	286568	752894	11611.7	58097.1	84775.6	248064	229824	688427	516754	1.1963e+06	996780	1.0086e+06	712267	1943449	275163	296098	241825	321068	1.60582e+06	849532	643619	720127	365932	428049	986176	2.03068e+06	582042	170054	1.90358e+06	1.35164e+06	729645	1.31438e+06	842208	440915	985205	441237	2971389	228630	372636	848037	311758	0	1.30409e+06	84448.1	316164
Itgb2	0	0	0	0	0	0	0	0	0	0	0	0	0	0	0	0	0	30513.4	0	0	0	0	0	34787.5	0	90407.2	0	0	0	0	0	0	0	0	0	0	0	0	0	0	0	0	0	0	0	0	0	0	0
Agt	0	0	0	0	0	0	0	0	0	0	0	0	0	0	0	0	0	0	0	0	0	0	0	0	0	0	0	0	0	0	0	0	0	0	0	0	0	0	0	0	0	0	0	0	0	0	0	0	0
Tcp1	547650	826290	948913	760709	796706	1.32505e+06	744560	781406	951421	766036	764618	1.01203e+06	779301	775597	780946	932896	1.11623e+06	1.0952e+06	573884	1.01429e+06	926259	595740	884697	1086226	782664	867400	1.30031e+06	1.01804e+06	922682	1.64293e+06	1.01619e+06	834557	974660	1.12135e+06	768195	1.11599e+06	847054	1.2002e+06	661055	782916	628728	842871	773430	753187	693240	775692	793290	844203	593351
Apcs	0	75503.2	0	0	37005.4	0	59094.3	0	0	0	45121.4	0	27352.1	75899.3	0	0	75453.4	0	0	42593.6	0	23221.4	97859.3	0	31833.3	143016	0	0	49769.1	68654.4	0	0	48832.8	43853.1	65374	0	48827.4	0	0	0	0	0	88901.9	0	0	0	0	0	50464.8
Pfkl	163402	108737	221857	100853	95668.6	161216	64979.7	68275.6	160145	175421	245493	190857	147505	145605	150205	150083	101237	235748	138843	95847.8	191905	125299	241871	145025	98585.2	78978.5	204866	164699	139514	124491	147694	98676.5	237327	126369	79793.1	178266	107930	197356	203615	146637	95974.4	145995	119287	175428	197663	143334	162477	117702	75268.3
Rpl7a	0	0	0	0	0	41307.9	0	0	55920.6	0	0	18048.2	0	9525.1	41308.6	0	0	185734	0	0	32941.6	0	0	180538	0	0	11086.3	0	0	388336	11048.6	0	52527.3	0	0	103273	0	17962.2	0	0	33552.1	0	0	37229.3	0	0	33480.6	0	0
Gsn	2.77968e+06	2.50265e+06	1.44263e+06	1.1553e+06	1.14341e+06	1.43057e+06	1.33992e+06	464610	1.41293e+06	1.13202e+06	668202	608858	1.79386e+06	1.61636e+06	2.5921e+06	1.21374e+06	2.29455e+06	3.92806e+06	1.62317e+06	2207065	740506	1.63082e+06	3.91097e+06	839335	1189530	2.31799e+06	1.56159e+06	1.75997e+06	1.1497e+06	3.04938e+06	2.06193e+06	574332	2.69879e+06	3.82445e+06	2.47489e+06	2187730	1.25806e+06	869769	3.71275e+06	1244344	1.65535e+06	1.31063e+06	2.12993e+06	1.73665e+06	1.46595e+06	608574	1.82197e+06	1.23382e+06	1.35233e+06
Ca1	33600000	32900000	34200000	35900000	32700000	29900000	44000000	36500000	33800000	30800000	35500000	29100000	34700000	31000000	30100000	28800000	29300000	25500000	34500000	35500000	33100000	35600000	30400000	27400000	25900000	29000000	29800000	32200000	29200000	23000000	25900000	27400000	26400000	32100000	31900000	30400000	40000000	32900000	29400000	28900000	30900000	30700000	30200000	36900000	29300000	33200000	27100000	33800000	30600000
C1qb	100408	106060	58768.6	51880.9	56140.7	78466.9	105726	25958.6	74026.7	81318.8	43237.2	34258.8	62796.4	68389.5	67702	48055	45000.1	94531.8	62678.8	49931.3	29481.7	66155.5	166535	44238.2	84423.1	78937	21446.3	60826.6	59116.2	180493	105311	26995.6	127602	155536	101894	82447.2	56100	54250	182425	36587.3	96577.6	69399.1	54208.3	76590.3	81844.3	26111.5	90038	56660.9	42966.7
Rps16	0	0	0	0	0	0	0	0	0	0	0	0	0	0	0	0	0	0	0	0	0	0	0	0	0	0	0	0	0	64018.2	0	0	0	0	0	0	0	0	0	0	0	0	0	0	0	0	0	0	0
Rpl7	37298.7	97448.3	52295.5	50205.6	34203.6	253627	27969.6	26438.9	167297	45416.3	48775.1	87546.8	35854.1	45294.9	221765	52328.1	121270	392501	29826.6	67630.2	224277	36847	91255.9	344704	46919.1	35122.9	151278	35709.5	37409.5	493968	100275	23237.1	169907	33823.3	26254.6	312489	44028.7	136327	67898.6	39297.1	118693	28280.8	31864.3	152257	33984.8	33408.1	108840	28848.6	38797.2
Mdh1	461373	911293	578108	664138	661530	726190	698045	688348	712478	569996	706854	613074	551962	1.18225e+06	714569	490087	917652	572057	543598	1.51717e+06	518347	575738	746693	498761	661025	750340	995379	627408	759900	792060	928539	925759	763975	757793	785814	1.01306e+06	650508	509221	624802	636981	342885	660432	698515	452824	457843	796608	274809	1.10252e+06	487205
Rpsa	115684	155117	209877	108688	72209.6	487378	132240	92097.6	315727	120798	67453.2	244231	205369	103840	440543	163907	208442	623377	192865	124462	367509	237184	171047	494642	147292	103224	404978	169183	125254	903785	169439	94516.8	260428	153071	71452.3	512346	161593	275027	180207	99967.2	230620	103928	117997	237095	94019.5	193513	146709	111697	207675
Calr	298383	431037	384088	101710	227163	387445	275137	113580	106943	385586	219967	204589	444643	225854	489876	304257	341024	756851	252860	432893	325022	225910	490218	330633	226945	436668	540173	372030	252334	238577	550049	237108	415296	194834	257835	353195	220377	358988	339727	152165	160768	122493	52141.8	150863	227533	46944.2	129445	205604	161743
Gypa	61278.4	41296.6	60388	74444	0	83545.8	84041.5	81214.6	0	67484.2	82831.6	42471.2	0	29441.1	56369.6	80574.4	42524.5	50778.7	64477.2	29212.8	48697.4	81948.3	68545.9	81261.4	44254.7	77121	49663.2	67305.6	64321.4	50556	0	34165.1	0	0	58265.5	0	0	0	83911.6	63725.6	0	104249	53200.2	0	95869.7	0	0	41467.6	0
Atp1b2	0	0	0	15454.3	10769.2	18011.7	16391.3	0	0	0	0	0	0	0	0	49676.3	12637.9	0	11129.3	0	0	17078.3	0	0	16075.1	0	12200	0	0	0	10894.1	0	0	13438.7	11822.2	11973.8	0	0	0	0	0	27550.2	0	0	0	0	0	0	0
Psmd3	482883	326257	542587	500552	326044	802626	573491	443403	738289	561306	428067	539756	490666	412385	454846	564149	422932	598282	479825	504105	637020	518588	451842	754353	471369	385441	589744	541109	394685	722975	507648	458332	577256	585100	399757	849031	425658	832079	594589	367513	479215	676672	349820	583448	524152	369162	692709	423006	383221
Lmnb1	0	142420	0	0	0	0	12395.2	0	0	0	0	0	18295	0	0	21378.7	19330.2	0	23027.2	14751.9	0	14758	16425.2	0	14354.5	17619.6	0	0	0	0	21738.9	0	0	27684.3	0	0	0	0	0	0	0	0	0	0	0	0	0	19450	0
Anxa6	0	10703	0	0	0	0	0	0	0	0	0	0	0	0	0	0	0	0	0	17999.6	0	0	21228.8	0	0	17045.2	0	0	14943.3	0	0	10621.7	0	0	0	0	0	0	0	0	0	0	0	0	0	0	0	0	0
Crp	65345.7	0	0	0	0	0	0	0	0	0	0	0	40982.8	34097.4	0	0	0	0	0	0	0	0	47869.7	0	26807.5	44951.2	0	0	0	44389.7	0	0	0	59660.5	44865.6	0	0	0	54186.9	0	0	0	42830.8	0	0	0	0	0	0
Rplp0	134982	145252	514431	101332	130431	844681	146011	58183	509303	122455	93579.8	323766	185838	229949	649770	331310	342352	1.05617e+06	133794	198846	485022	138620	136000	779505	137801	159653	592629	317737	98302.9	944660	374132	117204	621496	205443	85375	636542	106924	330382	238332	186070	445422	293564	104536	504104	319893	89275.6	410777	132646	89677.2
Glul	174419	195965	145760	155114	211994	108804	136720	170419	214673	190289	183993	182389	94609.4	187758	157415	190882	182842	87646.5	67286	101344	76420.4	77903.3	175045	79999.7	181172	204245	227334	169258	205428	219333	161782	176764	195718	78058.9	65120.7	57823.6	214007	168170	226212	170962	163404	97057.5	167086	208169	199984	180365	199368	195884	184221
Bpgm	9668628	10400000	7.38857e+06	12000000	12700000	12200000	17600000	10300000	9200628	9160850	10200000	7.37069e+06	12300000	9697162	8519548	9722160	12000000	8121634	8988118	9788257	8811683	9618996	10900000	10200000	9238053	11100000	13500000	11600000	10300000	7.51302e+06	8317953	10000000	10100000	15600000	9450551	7793315	10900000	7.40101e+06	7.898e+06	9305767	8346322	11600000	8571647	9622205	8757566	9365927	8165525	12800000	8547520
Sptb	37200000	47500000	38100000	41300000	35600000	46800000	42200000	36600000	43500000	37400000	34300000	37000000	39600000	35400000	34100000	42300000	33800000	33700000	36700000	36000000	42900000	37800000	38200000	41900000	38600000	35000000	42900000	42000000	34500000	40900000	39100000	37200000	38100000	45900000	34400000	46000000	36900000	43700000	36400000	34100000	29500000	41400000	30400000	37100000	36700000	33300000	32000000	39500000	33700000
Nme1	1.80049e+06	1.92138e+06	2160934	1.86938e+06	2.12801e+06	2.20411e+06	1.88073e+06	2.38417e+06	2.07901e+06	2.21922e+06	2.58877e+06	2.4326e+06	2.16704e+06	2.02111e+06	2.05139e+06	2.02531e+06	1.8958e+06	1.88397e+06	2.1103e+06	2.36932e+06	2339372	1700446	2343363	1.94828e+06	1967195	1.84752e+06	2.44872e+06	2106001	2.46793e+06	1.88824e+06	2388123	2.12124e+06	2.13134e+06	2.06063e+06	1.98188e+06	2.35617e+06	2.12339e+06	2.16521e+06	2397611	1.84518e+06	3698420	2226795	1.69814e+06	3.71939e+06	2.20285e+06	1934384	3.10034e+06	1.80425e+06	2.12855e+06
H1-2	181551	1.16498e+06	36281.7	0	20056.7	0	286509	0	0	0	0	10722.8	60412.6	61637.1	71213.5	86107.7	93640.5	49529.9	121355	530320	33856.9	53255.8	408551	3729.67	30825.6	49032.9	0	44859.6	20160.4	0	253469	0	29855.9	88923.4	22203.1	28016.8	0	0	76385.8	23117.9	180389	37223.3	77801.8	0	33900.7	0	0	50469.9	45255.7
Lcat	0	0	0	0	0	0	0	0	0	0	0	0	0	0	0	0	26236.7	23156.7	0	0	0	0	24811.5	0	0	0	0	0	0	17339.8	0	0	14743.8	45040.5	0	0	0	0	0	0	0	0	0	0	0	0	0	0	0
Cnp	0	0	0	0	51087.1	0	0	0	0	0	0	0	0	0	0	0	0	21300.4	0	0	0	0	0	0	0	0	0	0	0	0	0	0	0	0	0	0	0	0	0	0	0	0	0	0	0	0	0	0	0
Sptan1	0	120230	72523.8	0	0	0	0	0	0	17535.1	0	0	16179	0	148634	23926	44073.7	298578	0	153696	25487.5	0	168474	0	0	67457.9	60349	50001	0	0	124721	0	244664	20582.9	17501	0	0	20913.2	139180	0	0	0	0	16427.5	0	0	23939.3	0	0
Gapdh	6.01088e+06	6924601	8.26908e+06	7.0281e+06	7.67921e+06	9144065	5890462	7.03949e+06	8639451	7381301	7.8793e+06	9063722	6.89407e+06	7520431	6655269	7336179	6.60104e+06	9033794	6.8514e+06	8.33478e+06	7.2131e+06	5979285	7.78006e+06	7.42756e+06	6.75611e+06	7.60631e+06	9072233	7355496	8.25416e+06	7.67685e+06	6055915	6.46824e+06	7338946	7213532	6932858	8751158	8.23006e+06	5645777	7.09352e+06	8.10356e+06	6697134	7.76769e+06	8.16133e+06	6.49871e+06	8.18471e+06	9104527	7215795	6.54143e+06	6658775
Eno1	1.74667e+06	3.37303e+06	2352796	3.65518e+06	3.73278e+06	4441835	4.10357e+06	1.87959e+06	3.46001e+06	2.33521e+06	1.70238e+06	1.60495e+06	2.34141e+06	1.85674e+06	2.02973e+06	3373517	2.82026e+06	2592673	1.23175e+06	3831016	2.968e+06	1769057	2.85216e+06	3.13956e+06	1.49589e+06	2.33784e+06	4197768	3.30588e+06	2459766	2601582	1.57214e+06	3061983	1.98763e+06	3.85335e+06	3.23644e+06	3.08767e+06	2.14273e+06	1.71709e+06	1.86847e+06	1.68688e+06	1.43939e+06	3.53928e+06	2.02131e+06	1392570	1.58405e+06	2.40264e+06	1.12624e+06	3.93174e+06	1.74463e+06
Ap2a1	0	0	0	0	0	0	0	0	0	0	0	0	0	0	0	0	0	16772.4	0	0	0	0	0	14502	0	0	0	0	0	18525.5	0	0	0	0	0	12851.2	0	0	0	0	0	0	0	0	0	0	0	0	0
Ap2a2	0	0	0	0	0	0	0	0	0	0	0	5869.18	22798.7	0	0	0	0	29728.6	0	35796.7	0	0	0	0	0	30743.5	33378.3	0	0	49809.8	0	0	35060.3	0	0	0	0	0	0	0	0	0	0	0	0	0	0	0	0
Selenbp1	1.32943e+06	2.15105e+06	1.04451e+06	1.74697e+06	1.71224e+06	1.35553e+06	1.57783e+06	1.15601e+06	1.58155e+06	857278	1.3218e+06	1.04599e+06	1.29942e+06	1.24886e+06	1.15963e+06	976257	2.05519e+06	1.55702e+06	941174	1.93216e+06	1318635	1.48842e+06	1.68934e+06	584865	1.09957e+06	1.5266e+06	1.44053e+06	1376983	1.47209e+06	1.63008e+06	904694	673477	1.32822e+06	1.45837e+06	1.64638e+06	1.47894e+06	1.78294e+06	817616	1.15287e+06	969706	696253	1.08796e+06	1.2048e+06	1.28796e+06	938693	1.424e+06	751823	1.69967e+06	1.12606e+06
Hk1	17293.7	91422	40566.2	6074.14	47199.6	48941.2	52489.9	0	42666.3	26998.3	24505.5	26122.1	60170.6	0	69312.5	47477.2	78563	112840	19148.7	57572.8	47641.7	43635	90577.8	12134.8	40367.8	89401.6	76015.6	66337.8	45330.2	9662.73	45337.6	33608.6	83050.1	119312	44518.6	42779.3	26265.5	34956.6	34997.4	15099.5	23996.1	10963.5	0	20518.3	17833	0	22159.3	49315.4	0
Ppia	4.97496e+06	4289357	4320968	4959323	4593595	6976460	4.8851e+06	4.39576e+06	7434178	4951077	2.70764e+06	4785421	6008977	4.53834e+06	6.87218e+06	5.61136e+06	4.33121e+06	5658407	4.81688e+06	3834013	7076573	4585885	3.93121e+06	5380111	4945950	4.33221e+06	7184817	5059165	4500996	4267023	3.95044e+06	4.77795e+06	4684340	3928943	3.81708e+06	6020526	3.75674e+06	4067005	5.52579e+06	3.62021e+06	4467105	5.68825e+06	4.21642e+06	5439054	4500950	3098810	5282659	5611816	4.46922e+06
Tpi1	878863	1.236e+06	1.21612e+06	1.52422e+06	1.70795e+06	1.56668e+06	1.65867e+06	1.62282e+06	1.56992e+06	1.20646e+06	1.18348e+06	1.4034e+06	1.47905e+06	1.34583e+06	1.49383e+06	1.48522e+06	1.74373e+06	1.32207e+06	1116146	1.94207e+06	1.31054e+06	1317561	1.85503e+06	1.30618e+06	1.31764e+06	1705110	2.00127e+06	1.77496e+06	1.7552e+06	1461737	1.38455e+06	1.50948e+06	1.40715e+06	1.64883e+06	1636488	1.54791e+06	1.17233e+06	659459	1.64309e+06	1.31523e+06	937590	1.38947e+06	1.23324e+06	1123201	1074892	907083	847950	1.38391e+06	1.41903e+06
Ctsd	0	0	0	0	0	0	0	0	0	0	0	0	0	0	0	0	0	66011.9	0	0	0	0	0	0	0	0	0	0	0	136687	0	0	0	0	0	0	0	0	0	0	0	0	0	0	0	0	0	0	0
	0	0	0	0	0	0	0	0	0	0	0	0	0	0	0	0	0	0	0	0	0	0	0	0	0	0	0	0	0	0	0	0	0	0	0	0	0	0	0	0	0	0	0	0	0	0	0	0	0
	0	26288.6	0	0	0	0	0	0	0	0	0	0	0	25552.3	16703.6	46673.6	104163	95964.6	0	0	0	14137.7	27757.2	0	0	0	0	0	25997.3	23235.5	0	0	0	0	30130.4	0	0	0	0	0	0	0	55059.4	26849.5	0	0	0	0	0
	0	0	0	0	0	0	0	0	0	0	0	0	0	0	0	0	0	0	0	0	0	0	0	0	0	0	0	0	0	0	0	0	0	0	0	0	0	0	0	0	0	0	0	0	0	0	0	0	0
Bsg	1.53108e+06	2.11414e+06	1412895	1869407	1.69274e+06	2.19923e+06	1.93338e+06	1.37574e+06	1.81075e+06	1.32388e+06	1.17863e+06	1.27069e+06	1723802	1.11322e+06	1.56298e+06	1.72505e+06	1.57683e+06	1.3588e+06	1.44415e+06	1.42918e+06	1.86897e+06	1.68689e+06	1.41847e+06	1.52964e+06	1.79479e+06	1.57446e+06	1.84774e+06	1.83592e+06	1.42182e+06	1.44071e+06	1.47914e+06	1.50854e+06	1.72361e+06	1.80739e+06	1.49116e+06	1.99771e+06	1.23474e+06	1856470	1.4634e+06	1.09315e+06	1.18039e+06	1881917	1.02126e+06	1.61801e+06	1.44995e+06	1.06156e+06	1.30546e+06	1.8735e+06	1.23402e+06
Cfl1	996608	1.15139e+06	1.25895e+06	951112	1.03612e+06	1.35546e+06	938032	779188	1.42568e+06	1.07792e+06	688751	1.22151e+06	900100	841389	1.6457e+06	1.02873e+06	983086	1.62047e+06	958051	979508	1.38464e+06	805443	1.14827e+06	1.23925e+06	982661	872584	1312429	946167	922186	1.13494e+06	1.0807e+06	967204	1.20747e+06	905472	823676	1.56415e+06	691851	1.57747e+06	801260	799636	1.03062e+06	1.10587e+06	850761	1416749	1.13924e+06	787772	146716	1229451	735029
Fasn	619295	460422	830586	914712	702295	1.4529e+06	995557	521387	1.16819e+06	820945	629333	737074	642477	725816	1221643	1.0285e+06	750292	728838	998075	521337	1.43273e+06	741607	596104	1.21456e+06	806044	766316	1.33557e+06	1.18286e+06	821981	632400	1.08128e+06	758988	1.02155e+06	842893	686882	1.17954e+06	700911	1.54465e+06	790186	546283	1.09301e+06	1.10373e+06	463547	849936	1.16793e+06	493544	1232339	779110	482608
Gstp1	956678	903687	1.57043e+06	1.3103e+06	1.00632e+06	1.26344e+06	1.20378e+06	1.0008e+06	1.23789e+06	1.42841e+06	1097514	1.56699e+06	1.17484e+06	943429	1.18851e+06	1.2779e+06	918626	1.17951e+06	1.07514e+06	1.0762e+06	1.2323e+06	1.17582e+06	899024	1.7539e+06	965042	985442	1.32563e+06	1.2114e+06	1.09464e+06	1.18787e+06	1.08048e+06	951292	1.00954e+06	1031436	1.00762e+06	1193408	1.34799e+06	1.20204e+06	1.36523e+06	1.16094e+06	1.32858e+06	1.30376e+06	1.06914e+06	1.02266e+06	1.40851e+06	1.06333e+06	1.30553e+06	999634	969070
F2	329594	277949	0	0	0	17517.3	153282	0	34799	35768.6	0	29580.5	116461	217470	30199.9	40872.5	126098	275504	0	0	0	77197.9	438183	0	29903.8	175236	22946.5	0	0	296267	75577.8	0	176145	445677	240976	33821.1	50592.9	0	285878	58763	117922	29507.2	239631	51656.9	50429	0	123716	0	55295.7
Cox4i1	0	55092.6	57562.2	0	0	65214.4	35937.4	0	50285.2	0	0	0	39777.6	38131.2	72214.7	38797	36783.8	82362.8	0	0	0	0	64950.3	59460.1	0	38420.2	60811.9	0	0	76744.1	34328.8	0	74979.2	0	0	59676.6	0	47888.9	0	0	0	0	33981.2	0	0	0	0	0	0
Hspa5	274932	536901	501102	234787	350692	1.56143e+06	329595	211961	397251	279819	278869	395627	355353	452314	601698	296022	322434	815156	209772	552093	289685	265335	632682	297001	267560	365139	524585	434308	305670	302469	466144	174189	462700	447141	257630	1.44015e+06	299023	336511	511678	264284	247462	227482	258528	293756	220894	127252	351033	221963	220922
Tmsb4x	0	0	0	0	0	0	0	0	0	0	0	0	0	0	0	0	0	0	0	0	0	0	9121.98	0	0	0	0	0	0	0	0	0	0	0	0	0	0	0	0	0	0	0	0	0	0	0	0	0	0
Prdx3	138581	170624	171511	105809	97552	225438	124058	72520.5	200575	78862.1	130029	160284	129108	135709	238894	110209	141589	435027	141701	98373.3	166255	75502	299169	277393	116937	159815	182707	196942	105051	473565	174017	85631.6	365484	194443	244901	304478	116790	162751	157907	97418.4	353955	86106.2	141048	0	125489	70676.4	0	104802	146706
Vim	0	81108.9	0	0	5340.81	0	0	0	0	0	0	0	10873.3	0	0	10456.9	29383.8	0	30675.1	8623.61	0	0	42120.4	0	0	22627.7	0	0	0	0	13463.8	0	0	12714.5	0	0	0	5786.44	7755.28	0	0	0	0	0	0	0	0	0	0
Prkca	0	38836.8	65303.5	0	0	0	0	0	46275	26247.7	0	25710.1	41539.6	35901.9	68309.6	30300.4	0	142855	0	61502.3	19979	0	38932.1	0	0	0	52835.5	43190	0	0	52157.3	0	76674.1	34084.8	0	46471.7	0	0	84045.1	21748.4	0	0	24292.1	33530.2	0	0	30091.1	0	0
Fcer1g	0	0	0	0	0	0	0	0	0	0	0	0	0	0	0	0	0	0	0	0	0	0	0	0	0	0	0	0	0	0	0	0	0	0	0	0	0	0	0	0	0	0	0	0	0	0	0	0	0
Plg	432686	790384	94907	282054	242744	250674	430201	129011	197402	98222.1	76451.3	67248	350755	260154	370991	356733	561101	425808	152815	276292	145041	378899	1.01511e+06	123226	385372	642529	176896	372362	170295	790556	226750	95901.5	669897	1.31509e+06	568068	455145	134064	79203.6	423883	94883.8	153544	236199	332532	356137	156896	77383.8	189331	340433	222136
Tpm3	1980490	2.33293e+06	1750692	1635405	1.91009e+06	1.95629e+06	1.46148e+06	2.2718e+06	1.74451e+06	1.35592e+06	1.51363e+06	1688061	1.98515e+06	2.14731e+06	1.70773e+06	2.03118e+06	1.91569e+06	1.8679e+06	1.47974e+06	1.9017e+06	1.87032e+06	1.82213e+06	2.78674e+06	1.22734e+06	1.58944e+06	2200530	2.06069e+06	1.9683e+06	2202570	1.61307e+06	1.70197e+06	2.16018e+06	2.1025e+06	2.09563e+06	1.40854e+06	2.30399e+06	1.33793e+06	1.63267e+06	1.91552e+06	1.80695e+06	844129	1.63021e+06	1.86129e+06	1.85557e+06	1.59671e+06	1.59531e+06	1.59494e+06	1.6322e+06	1.95783e+06
Abcb4	58476.3	151364	60951.1	53767.3	49932.3	130761	46725.7	106108	97861.5	57092.9	49986.5	99830.1	48825.1	121794	124022	60559.7	43596.2	104612	62456.9	101639	141791	58609.2	102291	53184	57209.4	86523.9	108001	46283.4	44687.5	135434	112530	47642.5	54349.3	47662.1	44277.8	123029	119470	68826.6	50715.1	93219.6	92817.6	55409.8	99673.5	53349.3	117204	41906.6	54598.1	54300.9	45091.8
Eno3	54245.8	0	0	34136.1	0	0	0	0	0	0	0	0	36603	0	30000.2	0	26115.5	0	0	44326.1	0	0	34629.5	34749.1	0	0	0	0	0	0	0	45960.7	61185.7	0	0	34580.1	54670.2	0	0	0	0	0	0	0	0	0	0	38391.3	0
Gc	854119	463885	186305	71665.2	185719	122144	709279	57406.6	261229	132990	0	92898.7	452201	590728	426469	135592	611368	584227	223900	302685	114359	132158	907171	40064.3	173280	514055	493887	245132	146741	1781200	361770	27628.3	532767	1.66614e+06	505860	325127	338239	97074.9	640250	234773	400120	110787	566966	360398	182133	147124	363606	174943	332879
Tgm2	439288	1.93523e+06	599106	835022	1005072	917252	851476	608256	630544	477242	521049	468190	735888	843896	472456	449001	946530	817606	385252	955547	690022	398454	809837	800657	750543	738320	952175	746952	747230	1.12799e+06	646497	714951	582670	1.26195e+06	792540	931092	836233	243901	450861	632226	566639	810237	698244	579783	652486	986546	392324	974004	475529
Fech	201745	0	27330.9	0	0	201114	46316.9	0	119505	0	0	65212.4	213684	0	196609	0	42716.5	440961	0	0	130371	0	198915	538455	22014.9	0	334373	0	0	313913	71150.7	0	97428.8	0	0	246377	0	109811	0	0	0	0	0	37931.8	0	9815.83	27314.8	0	0
Ptgs1	0	0	0	0	0	0	0	0	0	0	0	0	0	0	0	0	0	0	0	0	0	0	0	0	0	0	0	0	0	0	0	0	0	0	0	0	0	0	0	0	0	0	0	0	0	0	0	0	0
Serpina1b	4297573	2.90462e+06	1.89372e+06	1.68569e+06	1.39264e+06	1608370	1.72599e+06	867410	1.35777e+06	1.37832e+06	972237	1.65052e+06	2406668	2.2339e+06	3.26703e+06	1.73355e+06	2916874	4.15114e+06	2476790	1.92752e+06	1.06056e+06	2.14464e+06	4.90173e+06	1.11962e+06	2.11113e+06	2.77969e+06	1.3351e+06	2.21812e+06	1.49435e+06	5.20205e+06	2.72542e+06	785904	3.73326e+06	6006323	3.3334e+06	2194885	1.40247e+06	1.10337e+06	4.7707e+06	1.53553e+06	3.25178e+06	1.88843e+06	2.75634e+06	2.38233e+06	2238975	840961	3.05374e+06	1943702	2.00911e+06
Hmbs	0	0	26620.6	11267.6	0	246756	16060.3	9870.13	26390.6	18758.4	0	65102.6	149812	10739.7	16117.6	17542.9	13813	212959	13018.5	6727.43	65257.6	12010.4	18071.1	180543	130298	31197.4	245937	0	14967.6	418173	0	26227.9	21273	0	13566	371586	8008.22	130906	0	0	132277	0	26319.5	157637	15027.4	0	116943	15847.9	13031.5
Eif3a	15669.2	22878.6	33191.5	0	0	69601.5	0	0	26749.2	0	18525.9	41115.7	0	19294.8	30734.6	26978.3	1.12103e+06	98252.8	27127.5	0	52409.3	1140201	17739.4	55499.2	15430.7	0	0	1143444	0	760039	23958.4	0	38755.7	0	0	47645.4	19854.2	54222.9	0	0	38401.1	0	0	0	0	16399.4	0	0	0
Pnp	7.71743e+06	7.68595e+06	9031165	9276139	9602835	11200000	9299930	9459019	10900000	9859933	9255765	9928527	10200000	9505052	9732363	10600000	10400000	11000000	7820759	10500000	9531345	8679732	9885903	11600000	10400000	10600000	13000000	10800000	11600000	11800000	9272458	10300000	9460219	9497993	9168886	10100000	9972160	8723939	11700000	9773027	10800000	10900000	8344852	9225426	10000000	9113483	9359649	9998169	9147072
Pcmt1	165341	245517	210434	272683	361134	360449	391004	208597	366177	272892	193938	215499	348903	244999	239657	306066	339953	448240	263984	394991	341568	176843	281106	365227	226913	324347	406987	384376	279501	481587	216938	268399	278692	471315	280296	380833	317380	244642	253743	232249	176140	290039	249733	312577	171703	310807	279113	345391	151303
Gfus	0	35404.8	0	55189.4	0	28742.1	46616.5	26303.2	0	36235.2	65627.5	28978.6	31113.2	30827.3	0	0	0	0	0	36122.8	0	33328.7	65788.2	19019.4	28825.6	0	34381	22324.4	48757.9	0	34613.2	32487.7	0	31543.5	0	0	44368.1	38409.3	0	33371.1	31441.9	0	71986.7	40580.6	0	128300	0	33226.4	27521.1
Ces1c	4.13649e+06	2.52214e+06	1.66005e+06	1.69887e+06	1.06073e+06	1.46174e+06	2297362	781037	2405975	1.33394e+06	911503	1.99975e+06	2.51265e+06	2.65041e+06	2.62725e+06	940911	2.0386e+06	3.07351e+06	1.45111e+06	2.36595e+06	511308	1.24533e+06	4454187	948940	1.19933e+06	2626637	1.34931e+06	2.0404e+06	1288562	5.26236e+06	1754307	554838	3.19413e+06	7588637	2847928	2584225	2.28421e+06	1.34584e+06	5.83619e+06	1.60721e+06	3057999	2.2348e+06	3.82972e+06	2809238	2.04282e+06	1.14851e+06	2.16041e+06	1.92094e+06	2.01057e+06
Cat	19200000	19500000	22500000	23300000	23200000	25800000	22800000	19600000	22800000	21300000	20200000	22500000	22000000	19100000	23500000	21500000	20800000	21100000	21700000	21700000	23700000	21900000	19300000	22200000	21100000	21800000	26300000	21700000	21000000	19800000	21100000	20600000	20300000	23300000	23700000	25600000	22800000	22800000	24600000	21700000	23100000	22800000	16900000	21400000	24100000	18300000	19300000	22900000	21100000
Ppib	83524	136881	74671.2	0	81476.2	639854	422469	59781.4	151349	73537.5	0	0	22745.8	51863.2	189425	108124	89923.7	252956	46276.2	135942	490294	87134.2	126423	93755.9	0	0	198725	136295	84845.6	69325.2	98130.8	74845.8	189616	73825.3	0	97304.1	0	54112.4	86166.3	34906.8	71226.9	92418.9	52303	122642	65190.2	0	106999	77586.6	72449.4
Capg	5179.06	107276	85275.8	96421.7	5261.9	131115	71818.8	24369.6	41368.8	7452.7	33714.6	0	76503.8	0	14607.6	39367.2	116855	15193.4	14518.2	72759.6	133865	43777.5	85761.2	127104	43794.2	140963	52894.9	37944.5	67496.6	24127.4	28370.9	44724.8	74009	77072.1	92456.6	28697.3	41448	0	43017.1	14531.5	0	109716	0	13076.6	14847.4	53076.6	6140.66	53304.4	19293.7
Lta4h	681251	836454	646376	859789	869391	858845	879770	805993	800813	595831	761368	746209	924146	695985	883475	889936	950690	808874	663343	826143	567205	777406	860561	804157	938357	951533	1.02211e+06	910221	916475	955648	768160	765775	845104	891392	887953	823198	832754	769340	626841	753311	543782	819851	620548	853897	602999	642458	669377	995368	789542
Impdh2	366803	218410	367939	346002	240460	445344	406141	159918	238631	299856	196812	232563	328629	277104	348661	218654	226904	347791	318517	274206	406151	321800	427214	322525	209312	294806	531951	327347	236607	428662	286042	176167	319030	467091	226937	460832	351221	438938	272922	247062	440477	273790	260650	523204	284108	202184	250810	377076	221084
Aldh1a1	4.30613e+06	5.03786e+06	4.44824e+06	5623848	5451864	5.22647e+06	5789151	5254217	5.14586e+06	4126376	4.65229e+06	3.98645e+06	4841097	4420289	4204543	4975078	4.21215e+06	4623417	3.89306e+06	4772264	5.08061e+06	4777679	5459107	4.3734e+06	4957396	5390085	5.72652e+06	5551193	5964501	5.59289e+06	4301715	5.55933e+06	5.12137e+06	5.41078e+06	4825186	5.04016e+06	5504033	5119021	4.45964e+06	4.54558e+06	4062340	5.22241e+06	4672014	4.53359e+06	4.32984e+06	6.99187e+06	4.17704e+06	4847624	4.50034e+06
M6pr	0	0	0	0	0	0	0	0	0	0	0	0	0	0	0	0	0	0	0	0	0	0	0	0	0	0	0	0	0	0	0	0	0	0	0	0	0	0	0	0	0	0	0	0	0	0	0	0	0
Rps2	0	33141.3	33828.4	0	0	83396.1	0	0	59439.6	0	0	39165.5	0	0	84899.1	34488.1	0	126606	0	0	56703.6	0	32834	204729	0	0	48543.7	33165.2	0	249098	0	0	69103.4	0	0	84264.2	0	43924.8	36836.8	0	49172.6	0	0	49436.6	0	0	39262.2	0	0
Tln1	2418898	5308204	6.21048e+06	377686	1.62034e+06	3.16408e+06	2568532	367943	3.36282e+06	2.22613e+06	1656091	2.05141e+06	2.87027e+06	3.06392e+06	7781679	2914195	3925046	11800000	1.27993e+06	6.37081e+06	3.52317e+06	1.14256e+06	8550089	751550	437602	3.92683e+06	5740658	4.03068e+06	1.59436e+06	462820	4.78634e+06	1.1875e+06	7.55802e+06	4766598	2567542	3.75492e+06	2356658	2.88426e+06	5888048	1553201	1.44112e+06	325728	1.5571e+06	3.22834e+06	792168	366690	3.25935e+06	1.96665e+06	879452
Ezr	0	85302.5	55137.6	0	50068.8	74964.4	23099.8	0	63015.9	49309.3	60025	78652.5	40568.7	0	53659.2	0	0	44847.3	0	54438.8	56145.7	0	0	75345.9	13527.9	26704.4	75205.9	30137.7	0	0	42796	0	0	14881.4	40818.7	55250.4	70006.3	0	0	52019	0	6028.27	44947.4	0	41485.3	123120	0	62050.1	0
Msn	388505	566020	445645	243953	429504	235759	368077	217438	257643	252992	307974	242259	575410	405847	409202	486800	346828	473452	308748	562590	501914	298758	538740	385672	216541	286723	522499	287734	383580	551320	421774	265162	287522	310275	297272	397364	314030	343716	357176	367508	323619	296027	321538	289864	271673	351346	356123	470911	290753
Rdx	154606	230503	196859	168036	158666	124930	254519	134987	192806	149130	102264	147729	78019.7	147901	49374.9	174089	180302	191314	50796.3	175509	155571	51972.6	79788.2	112534	49485.5	172002	211031	188359	154111	43669.7	150410	77145.2	68111	195685	169795	143866	120202	199602	145784	157004	131083	217739	97810.6	149149	133548	0	11099.3	96046.4	125477
Klkb1	127891	199654	43659.6	103662	86602.7	79304.8	116822	16999.3	91490.5	28595.2	24386.4	38763.9	125185	43937.2	37830.3	30838.8	156320	233073	29912.1	105601	0	79290.3	305221	10718.3	112846	130665	70535.6	93592	68769.9	256310	76628.4	0	170369	377363	219251	132105	45148.3	36404.7	275552	26926.5	125640	110671	93452.8	145803	53582.3	0	137567	141129	65698.1
Ptma	60872.5	81374.9	110678	78688	73300.5	304231	184647	51546.9	237734	83211.2	59410.6	167486	119353	87071.4	150665	105532	148354	231549	75771	74341.2	98317.9	97861.6	99208	316984	101337	93002.1	208225	108075	126290	271102	95900.9	64846.8	113804	173344	65021	153903	93423.4	118638	86356.5	62423.5	57760.2	97034.3	56254.3	68957.9	67341.1	50430.4	100700	102366	78437.3
Glud1	0	0	0	0	0	0	0	0	0	0	0	0	0	0	0	0	0	16220.5	0	0	0	0	0	0	0	0	0	0	0	0	0	0	0	0	0	0	0	0	0	0	0	0	0	0	0	0	0	0	0
Psmd7	153466	119150	169298	208791	102764	293227	185693	123645	242259	173172	44353.2	165497	140937	100575	59294.2	166223	130692	134917	125002	107611	185434	163703	156876	246590	131267	121420	256769	263228	190877	224367	169567	129635	177123	199252	118502	218454	78599.1	228888	96262	117804	127347	135534	120163	128667	108029	228769	102520	126083	209442
Sars1	0	0	0	23437.4	0	63976.9	0	0	49862.6	0	0	0	0	0	0	31477.2	30090.2	63258.3	31222.1	23109.9	39976.1	27475	0	72794.9	32604.4	25868.6	53677.9	0	0	192284	0	0	0	24225.4	0	44240.5	0	0	32015.2	0	0	25690.9	0	0	0	0	0	0	0
Plaa	145876	166815	275714	238963	217233	318972	270996	163764	303314	267030	192317	214517	227076	162854	222934	262158	200774	253667	218384	226344	246051	223511	189076	335899	237048	197471	299713	241062	198836	248003	254512	196905	236987	249655	213192	259335	180505	284206	216578	156569	183728	248965	126481	227196	210122	166062	220193	239637	143300
Rpl3	0	24108.7	40767	0	0	232569	26759	0	133193	0	0	99038.9	0	0	77254.9	26176.4	33389.7	318582	0	0	88874	0	0	243652	0	0	108063	23577.7	0	324328	0	0	32986.1	23355.3	0	176381	23550.5	122084	39103.9	0	70954.5	0	0	105324	0	24255.8	0	0	0
Pdia3	495131	882081	628680	304372	508198	603107	443580	167068	502029	540271	580111	372822	704704	596620	909738	682365	835508	1.3743e+06	418246	936452	584450	483807	1.00924e+06	460870	362982	854420	941354	691329	651637	446061	804793	517163	917929	646336	720217	689599	517779	382809	812351	531619	163912	356834	448040	423769	250833	231318	367591	355309	381538
Psmb8	0	0	0	0	0	0	15740	0	74854.9	0	0	28092	0	0	4854.94	0	0	0	0	0	0	0	0	0	0	0	0	0	0	0	0	0	0	0	0	0	0	13932.9	0	159831	0	0	0	0	0	0	5526.87	0	0
Psmb9	0	0	0	0	0	0	42757.2	0	0	0	0	0	0	0	0	0	0	0	0	0	0	0	0	0	0	0	0	0	0	0	0	0	0	0	0	0	0	0	0	0	0	0	0	0	0	0	0	0	0
Adh5	112772	88154	86768.3	101705	122513	118750	227803	107822	110453	111062	109351	99096.3	126663	84046.7	109312	126396	137710	116950	105569	112474	110260	155629	153917	103931	111524	128578	166045	164755	127920	99856.9	106126	121860	154845	143605	110195	110482	95590.5	67625.9	112199	123330	115534	114489	82332.8	122773	101126	486636	93538.7	101827	158384
Nap1l1	482971	595721	735995	574584	679675	1.17771e+06	610608	472945	725269	585562	551328	706125	717166	533456	720470	795381	814234	979983	660917	612827	936994	767706	961017	1.16564e+06	823613	782804	1.0557e+06	914951	876857	1231732	766008	720394	793495	767550	641061	1025024	559754	670632	769149	664137	712585	672832	456642	630799	586642	410547	588576	546275	647689
Mug1	12800000	8.22933e+06	6.29894e+06	5.23078e+06	4634665	5791507	4251905	3.16143e+06	5.77865e+06	5.26954e+06	4.48463e+06	7515984	5908887	8141413	8217145	5.8675e+06	7.39186e+06	13800000	7326690	8082968	3333557	6355042	16700000	3.45762e+06	5.74001e+06	8460282	4597117	6434124	4.97405e+06	19200000	9501538	2649391	12500000	18600000	10900000	9689904	7796747	5411434	18900000	6488165	12500000	6655168	12100000	9323869	8965798	4.12323e+06	9282913	6165337	7290120
Kif2a	0	0	0	0	0	0	0	0	0	0	0	0	0	24345.9	0	0	0	0	0	0	0	0	0	0	0	0	0	0	0	0	0	0	0	0	0	0	0	0	0	0	0	0	0	0	0	0	0	0	0
Pabpc1	56001.9	33654.5	81345.8	45711.1	0	287557	51676.1	0	244413	123252	0	125117	54787.1	63031.2	139096	83779.5	127480	382815	28624.9	87175.1	169036	51818	110815	304445	49030.8	45475.7	249316	48434	44693.7	440328	111739	0	164794	20862.6	25874.4	269177	0	76923.2	35217.3	0	22524.3	52231.7	0	75619.2	28618.1	0	40045.9	27691.7	0
Ftl1	132791	122397	205374	289557	137637	194175	158608	111749	179563	154562	199894	225106	148273	120826	148995	142801	140551	132910	149187	114729	150995	174017	134146	193098	109218	97693.4	146493	121138	110433	103607	106737	86561.8	152841	212084	120292	199176	259352	180704	275611	142643	163153	186160	101911	121880	261012	135470	138076	148482	72933.3
Nedd8	42996.7	32047.3	49950.6	51242.4	51146.9	54786.9	46601.1	36847.2	42527.2	48499.4	60951	35946.3	60198.6	48151.8	40269.7	61409.2	40052.6	41889.8	49120.1	31815.4	55153	51489.1	44733	51287.1	44593.2	48128.4	57171	51334.1	49636.7	38148.5	37785.2	61655.3	37906.9	38744.7	40419.7	37304.1	52950.2	42427.1	56327.2	44475.2	39237.2	58622.1	34731.6	41519	45755.4	36483.5	39679.6	41883.6	41668.5
Ahsg	3.82998e+06	2447894	2.37665e+06	1.55012e+06	1.2163e+06	1.90699e+06	1947332	747671	1.78675e+06	1.80659e+06	1.45472e+06	2324706	2.1058e+06	2.25855e+06	3130984	1.78144e+06	2.26582e+06	4970747	2731357	1.82926e+06	1391566	2.07805e+06	4.68333e+06	1.6788e+06	1.87154e+06	2738323	1.4044e+06	2.03068e+06	1.28538e+06	5.56294e+06	3026876	710026	3.7633e+06	4.79433e+06	2.56779e+06	3.34273e+06	2.20762e+06	2.6366e+06	3.65115e+06	1.69674e+06	3.99945e+06	1.77034e+06	3189465	3.79232e+06	2.45218e+06	1.28752e+06	4.08688e+06	1.77318e+06	1.91517e+06
Vtn	865223	849998	176608	365902	148647	341678	510544	143399	300570	216456	133267	133896	472630	381759	574313	399049	664498	686948	258419	481539	174255	493642	1.23546e+06	194881	375737	868898	276912	434272	317523	927409	560644	134430	748410	1.19365e+06	736735	537673	328107	109916	750430	199102	398319	280402	713750	530626	289815	209358	477301	318280	377288
Fkbp4	19477.8	0	0	0	14600	31806.3	0	7406.54	0	0	0	0	0	0	35510.9	0	0	29663.6	0	0	26730.7	0	0	18497.1	30307.2	0	29393.7	0	0	0	0	0	0	0	0	23055.5	0	0	0	9006.53	0	0	0	18829.2	10477.4	0	0	0	0
Hmgb2	0	58882	0	0	0	0	0	0	0	0	0	0	0	0	0	0	0	0	11450.7	0	0	0	19921.7	0	0	0	0	0	0	0	20215.1	0	0	0	0	0	0	0	0	0	0	0	0	0	0	0	0	0	0
Aimp1	24336.7	37612.9	0	0	0	21486.2	7299.81	0	11083.8	0	0	0	0	0	42598.6	6628.99	43754.7	106169	0	0	42347.4	24126.9	38387.8	74251.2	0	0	37191.2	5845.5	0	110749	35557.2	0	11592.8	12394.4	0	27206.9	0	0	23451	0	5640.93	0	0	27374.2	0	0	4038.22	7930.05	0
Prkar2b	14764.4	13838.4	10016.2	13830.6	0	12702.9	25947.7	10542	8425.79	12926.6	0	10640.1	17162.2	11413.7	10156	19499.1	15308	97492.7	11516.4	38407.9	9849.48	16778	15133.4	12014.8	0	14503.6	13491.5	16599.6	10366.9	10690.7	16803.6	32332.1	11738.3	19449.2	12729.7	8020.49	22518.4	15476.5	0	11189.3	0	0	11694.7	0	9252.56	0	0	11040.7	8847.1
Saa4	0	255625	35182.4	0	87735.6	67274.4	94262.5	0	58391.7	0	0	0	82854.2	49554.3	58735.4	32042.1	124378	114030	0	23523.2	0	29060.3	263730	0	10181.7	245977	41348.9	82565.1	50774.6	134324	0	0	75037	428685	137663	0	0	0	121727	0	78088.4	18611.3	83589.4	0	0	0	0	72034.8	25231.9
S100a9	165726	212745	550622	178240	232507	326099	214621	268892	139972	136789	154480	221834	238272	194719	560400	576914	355072	681256	225538	401148	491135	302047	328714	358750	205147	208126	291315	421017	172829	318254	217241	94403.3	226907	174150	171346	497776	208860	414023	349065	170343	483314	306469	159458	306550	160625	170130	346952	259334	331562
Dbi	71313.6	101387	70713	56973.5	63027.6	60308.5	71142.4	59517.2	55349.8	58501.1	148384	67454	190870	55417.4	60649.2	67718.8	63346	457040	60039.9	74303.6	54900.4	247286	52703	149161	58169	68264.8	110780	152164	166436	135828	119387	78761.3	54250.8	82397.3	73593.3	118141	76263.6	61927.7	368379	164781	40274	56584.4	57854.9	96339.8	76651.8	76321.7	71052.9	115045	56517.6
Slc2a3	0	35540.8	42944	0	0	0	0	0	23741.9	0	22541.6	0	0	21609.6	40947.7	0	0	164603	0	52277	0	0	39381.3	0	0	20693	28310.4	20701.9	0	0	32996.1	0	60858.2	23326.8	0	25010.7	0	32937.2	36723.3	0	0	0	0	0	0	0	0	0	0
Serpinc1	1.82093e+06	1.37893e+06	645319	768310	665527	963071	1.05268e+06	390659	922087	580532	406029	656668	1.1421e+06	938683	1.22276e+06	808900	1.17018e+06	1727471	918862	910550	469223	941262	2.58996e+06	552136	820501	1.59063e+06	552733	992175	721624	2.30269e+06	1.10239e+06	374931	1.5882e+06	2.776e+06	1.7444e+06	1.21962e+06	794039	551025	2198524	711526	1.08148e+06	956347	1.56617e+06	1.21228e+06	905607	332904	1.10497e+06	929122	983585
Pvalb	58254.9	0	0	0	0	0	0	0	0	0	0	52231.5	0	0	381980	0	0	57621.5	0	0	0	0	0	0	0	0	0	0	0	0	0	0	381312	0	0	0	0	0	0	0	0	0	0	0	0	0	0	0	0
Wars1	122441	127410	34790	18521	143456	280831	17530.4	112749	111018	0	125799	184458	413064	136422	111662	39300	615195	234113	0	235517	269360	0	246556	27735.2	47221.4	175096	212999	160620	212167	219607	17568.8	130518	20281	0	176076	242701	175796	129849	0	221559	189050	17646.5	126857	145814	129560	172127	146283	115969	0
Apoc3	94291.1	153466	89435.5	0	52431.7	0	0	42474	0	25030.5	62460.2	73302.2	0	149976	61990.4	0	0	84859.8	0	80502.9	0	0	173659	0	0	0	0	0	0	146324	0	0	0	45405.3	25003.9	70533.8	123248	31228.5	39672.5	84346.8	61215.9	0	177982	0	81836.2	48615.2	53181.2	0	47096.5
Ranbp1	486092	405320	478945	449458	420600	625229	658684	442208	377071	376366	276065	661767	538590	443685	439613	468043	455031	517689	423981	443515	403846	433065	500073	502696	480678	435576	685973	458447	366756	387008	325763	349424	454663	570962	461438	427920	244878	403857	334027	287935	325735	366676	423316	175862	432320	296860	281639	512561	271900
Mif	158195	175212	223203	195102	246600	219274	233154	213587	311007	268511	156913	266396	275348	281047	156589	247303	349223	197371	199544	226547	145800	277386	305476	207464	209619	333271	269542	478541	362110	177706	293989	309339	107908	230949	269195	265565	270744	93999.7	231522	306927	170461	228538	291485	149291	191175	114319	163419	205073	178586
Apoc1	38220.4	0	19973	0	0	0	0	0	0	0	0	0	22219	0	0	0	0	37838.1	0	0	0	0	34497.4	0	0	0	0	0	0	43251.3	0	0	0	67311.9	22882.3	0	0	0	45502.3	0	0	0	17283.6	0	0	0	0	0	0
Usp4	26838.2	15036.6	30435.2	25700.7	27320.4	82797.5	56724.2	31097.6	60491.8	54595	18300.8	23386.7	59488.3	9768.42	60016.6	35682.8	23411.1	57012	35871.6	10160.8	66480	40097.7	24125.3	61793.3	33553.6	32008.2	57883.7	24370.9	20420.3	49912.9	33936.7	31028.6	50564.3	22533.9	16973.7	70743.6	29012.7	36263.3	23579.8	9697.39	17634	46684.9	6969.18	33536.2	26719.2	25494.5	36764.6	62456.4	17364.4
Ptpn11	50628	60778.9	81721.1	57357.9	60324.3	92073.7	67711.7	55790.7	82795.7	79198.3	68731.9	61235.6	76523.6	57131.8	80922.8	79768.5	57655.9	105836	57238.1	82650.9	75498.5	66312.4	62952.9	67444.4	62069.3	67449.7	87983.8	66508.9	63113.8	84198.9	75367.4	61943.1	115749	71779.1	67579.8	77690.6	73406.6	69204.4	103485	58167.7	54510.1	78008.1	46175.7	55815.2	70126.5	46586.7	55314.4	71698.5	53209.3
Rab5c	374330	383177	309361	357665	368952	506109	379403	351717	391252	387211	306703	249338	371209	312442	439772	446205	375044	377596	349850	398040	499763	376038	434951	392930	421967	427389	440949	388828	405537	380325	418168	399996	359227	409135	405335	442169	356004	399420	358433	311633	317549	347762	300792	372895	350491	387459	330002	415805	321950
Rab6a	77957.6	61375.2	185179	41423.4	49216.3	75230.3	53062.9	42187.3	57758.5	67091.9	52427.8	52455.1	92665.3	49956.9	152181	66516.7	71351.8	96472.1	60778.4	48350.2	84323.7	50203.8	119739	52462.6	46180.3	45530.8	69470.6	64862.7	46469.4	39434	73249.2	41120.3	127391	47133.5	39714.3	74493.6	57788	82693.8	60841.3	48176.9	65893.4	65136.9	40995.2	63438.4	49783	64652.1	70850.5	63889.6	42418
Rab21	24468.9	92541.4	57037.8	68766.3	63038.3	82209.4	86020.4	42350.1	67425.8	58824.1	65434.3	36573.2	62553.8	49707.2	82351.3	78833.8	99171.3	132982	65079.9	97467.4	67886.3	55146.3	137432	78079.6	55936.8	111521	99054.3	95031.5	88473.6	74424.2	111678	47748.8	90774.6	38735.8	25861.5	87537.1	60968.2	17674.9	84999.9	54346.3	58687.4	31031.5	0	79739.9	74420.7	14984.3	86215.5	39382.1	59060.1
Thbs1	183418	291067	262173	0	90312	89592.6	170623	0	193996	81378.6	47386.8	63241.9	159067	115884	559010	172479	259581	1.423e+06	50771.6	636588	178626	64970.5	880295	0	0	166156	411665	206925	81182.8	26733.3	257789	70361.6	732614	365382	128155	251516	94553.2	102391	466147	73771.4	59747.2	0	174649	101540	0	0	171568	111012	78110.2
Canx	106681	281839	92054.4	89607.3	135261	178550	161709	49384.8	82394.4	102747	89758.9	57821.8	149322	90303.6	137091	78990.8	156564	257518	107338	170910	130149	109084	229162	161805	162518	181352	235334	172221	119818	118379	183746	98262.7	209887	166139	118116	124656	88412.8	124982	118707	83370.2	67271.8	82690.8	56829.7	91230.7	90807	50106.6	45499.1	142443	65791.8
Prdx1	1.09635e+06	1246632	1114872	1.57803e+06	1.47596e+06	1.98326e+06	1.59238e+06	1.18114e+06	1.77421e+06	993490	865342	1016432	1.33023e+06	1.11618e+06	1.3836e+06	1.2136e+06	1353306	1.78001e+06	814597	1.31248e+06	1.74115e+06	1.18912e+06	1.40371e+06	1.49069e+06	1.05071e+06	1174270	1.72446e+06	1.36184e+06	1.4511e+06	1.33399e+06	1.07286e+06	1.20184e+06	1.36859e+06	1439818	1.23304e+06	1.60986e+06	1.23418e+06	922055	880185	950595	1283994	1.67807e+06	724860	1.63235e+06	1182943	911611	1188399	1.57454e+06	1.25428e+06
Ptpn1	0	0	0	0	0	0	0	0	0	0	0	0	0	0	0	0	0	8517.87	0	0	0	0	0	0	0	0	0	0	0	0	0	0	7772.21	0	0	0	0	0	0	0	0	0	0	0	0	0	0	0	0
Rpl12	0	0	0	0	0	143752	0	0	190629	0	0	66425.6	29741	0	43255.9	0	0	150893	0	0	0	0	0	165062	43547.8	0	61771.9	0	0	199804	33043.7	0	37351.1	0	0	99879.3	18787.1	54468.6	0	0	0	0	0	0	0	0	0	0	0
Rpl18	0	0	0	0	0	0	0	0	0	0	0	0	0	0	0	0	0	69012.2	0	0	0	0	0	0	0	0	0	0	0	74661.6	0	0	0	0	0	0	0	0	0	0	0	0	0	0	0	0	0	0	0
Btk	0	0	0	0	0	0	0	0	0	0	0	0	0	0	0	0	0	0	0	0	0	0	0	0	0	0	0	0	0	0	0	0	0	0	0	0	0	0	0	0	0	0	0	0	0	0	0	0	0
Tbxas1	0	55768.2	0	0	0	0	0	0	0	0	0	0	0	26450.5	0	0	27475.7	46682	0	0	0	0	0	0	0	0	0	0	0	0	46432.1	0	46661.8	31370.5	0	0	0	0	0	0	0	0	0	0	0	0	0	0	0
Cpox	28938.5	35414.2	0	0	0	154991	0	0	93739.9	0	0	47329.6	28322.9	32184.7	66127.4	0	35644.8	304734	26430.2	56987.2	224690	172430	39451.7	495792	35362.2	0	104867	29810.5	24031.3	164531	35520.3	0	52282.7	0	1.17544e+06	145944	0	42956.9	23053.4	0	38438.7	0	0	37637.3	22828.5	0	0	0	24034.2
Ppm1b	113508	537988	307002	525404	446046	581125	539136	355931	524199	438275	295922	242215	478941	268837	477458	407140	520062	411813	307864	422906	561279	522392	171966	447129	486552	540446	529145	443048	439973	479631	107103	579814	162598	468028	607887	413885	214327	221036	435233	283629	123762	509040	282779	316413	332072	119752	196444	546161	65162.1
Mbl1	25532.7	36175.8	0	22218.1	0	47360.4	41709.8	0	41675.9	0	0	0	26029.6	0	44813.8	0	30121.1	63544.4	0	0	14102.3	0	49261.1	25234.9	10477.5	39414.7	25887.6	0	0	29641.7	0	0	57124.5	69066.8	42837.2	0	0	0	0	0	14105.2	29640.2	8962.21	37073.4	11711.3	0	34481.9	32453	0
Dnm2	168548	245462	189130	143871	112569	245467	272122	183837	277601	191897	136227	189804	186328	140303	283510	337974	152257	332830	170202	183516	224257	229167	175122	193599	174743	120501	317526	241464	209295	383443	327699	218925	186672	283693	168821	304814	153005	487149	256334	127738	323181	152778	190865	213966	128666	111955	252788	215434	167710
Alox12	38991.3	53390.5	127310	0	0	42701.7	13281.4	0	0	0	0	0	22403.1	0	145200	0	48253.4	398097	0	42141.3	0	0	103689	0	0	0	56023.4	54603.5	0	0	24338.5	0	118023	30315.1	0	23536.6	0	0	171461	0	0	0	0	0	0	0	26662.6	0	0
Timp3	0	0	0	0	0	0	0	0	0	0	0	0	0	0	42119.9	0	0	67860.8	0	0	0	0	50123	0	0	0	0	0	0	0	0	0	37749.3	0	0	0	0	0	54711.2	0	0	0	0	0	0	0	0	0	0
Cap1	178244	349587	512900	103094	175370	274972	201777	112317	307585	234748	149383	148834	214111	230852	367138	382538	346557	676616	126191	451205	344070	153879	382977	156710	132198	245898	268387	194639	185320	76694.9	309915	218846	498296	215014	176330	320145	209337	230544	278344	186279	62369.2	134809	151909	131996	98244.7	145295	197910	183387	121088
Tkt	1643258	2.06588e+06	2.2794e+06	1.8168e+06	2127491	1.95825e+06	1456802	1.80606e+06	1.85706e+06	1661349	2.02235e+06	2074546	1.48576e+06	1927041	1.46034e+06	1.59285e+06	1.73999e+06	1.74705e+06	1.23893e+06	1.97662e+06	1.55557e+06	1.35454e+06	2015062	1.62506e+06	1.55485e+06	1.62294e+06	1.79756e+06	1.44145e+06	1.80228e+06	1.96862e+06	1678218	1.38824e+06	1786000	1.85291e+06	1.65751e+06	1.99051e+06	2368860	2.21697e+06	1.91407e+06	1.90742e+06	2.39342e+06	1.85094e+06	1.73513e+06	2.398e+06	1.64532e+06	2.74715e+06	2.01303e+06	1.79349e+06	1.7122e+06
Cd9	30719.2	51063.9	39307.2	0	24314.2	23792.3	0	0	20311.4	0	0	0	25814.9	0	53578	32741.1	39397.8	42415.7	0	56110.3	34968.8	0	57782.8	0	0	39810.1	36953.8	33470.9	0	0	41026.2	0	40187.5	0	34894.5	17438.4	28640.9	0	35466	0	0	0	0	0	0	0	0	0	0
Rpl28	0	0	0	0	0	19714	0	0	0	0	0	0	0	0	0	0	0	46896.8	0	0	0	0	0	48884.3	0	0	40377.5	0	0	67512.3	0	0	18372	0	0	19611.5	0	0	0	0	0	0	0	0	0	0	0	0	0
Csk	0	0	0	0	0	0	0	0	0	0	0	0	0	0	0	0	0	0	0	0	0	0	0	0	0	0	0	0	0	0	0	0	0	0	0	0	0	0	0	0	0	0	0	0	0	0	0	0	0
Mbl2	30965	37450.1	0	0	0	33863.4	34166.2	0	43582.7	0	0	0	45915.2	0	40233.2	30750.8	40586	56172.8	0	0	0	31016.9	63303.8	0	31618.3	60490.2	26192.9	37298.4	0	66189.2	0	0	50714.1	68787.6	56465.3	0	0	0	36831.2	0	0	45656.8	31902.1	0	0	0	0	0	0
Septin2	0	32470.9	0	0	0	0	0	0	0	0	0	13470.2	28423.5	0	34832	0	29054.4	45855.5	0	20741.8	87982.6	0	25754.5	0	0	23294.2	137738	0	0	0	24169.4	0	26901.4	0	0	22561.1	0	0	21293.6	0	12331	0	0	0	0	0	0	0	0
Stat3	0	0	0	0	0	0	0	0	0	0	0	0	0	0	0	0	0	16438.6	0	0	0	0	0	0	0	0	0	0	0	0	0	0	0	0	0	0	0	0	0	0	0	0	0	0	0	0	0	0	0
Stat5b	24119.7	43293	0	23037	14458	43635.2	25237.1	30138.8	18705.8	18054.5	0	0	35246.2	17878.2	24029.3	51338.8	0	0	22692.5	42431.4	60435.2	48546.2	18914.2	0	18507.6	15258.2	26484	21397.2	14972.4	0	53215	16236.8	41538.1	53822.7	35521.6	53655.4	21235.2	28898.4	14702.8	0	11148.3	13858.4	13845.6	49391	32833.4	0	10659.3	27128.3	15348.6
Eps15	90707.4	72390.8	127866	102063	98204.8	160913	109218	88550.7	153207	120430	107608	136762	110566	86206.3	103118	125558	90037.9	148335	108036	116720	112085	96751.8	91050.1	148327	100949	96408.2	135992	170437	99829.7	153410	115295	93342.7	109366	114464	93158.5	155297	106463	94769.3	126528	98743.1	38530.2	127610	213890	48659.4	134376	67796.4	49468.4	103845	86242.5
Pura	0	36492.1	48848.2	0	48237.7	112050	0	33032.7	73677.5	48302.8	31622.4	41922.1	0	48089.7	0	30728.6	44045	48037.5	0	54059.6	0	63481.9	0	56545.1	55469	0	76124.9	35324.5	0	105923	42341.2	111812	27561.2	0	47590.4	54770.4	96791.3	0	0	0	0	22425.6	0	34566.3	0	0	0	55561.1	0
Lifr	40628.6	64887.7	0	0	16983.4	17133.4	14877.8	0	9072.15	18318	13066.3	0	0	33933.4	16819.2	0	127593	176918	50164.6	53217.4	0	30199	206567	0	36981.5	110290	63486.5	21386.5	13937.9	290235	29580.6	0	93315.4	174195	47242	27423.4	0	0	32116.1	14787.9	26153.9	0	21052.3	0	0	12844.5	23950.2	0	58739.5
Htt	0	0	0	0	0	57290.9	0	0	0	0	0	0	0	0	0	0	0	0	15117.4	38633.8	0	0	0	0	18026.1	0	0	0	0	10512.1	15308.9	0	0	0	0	14922.5	0	0	0	0	0	0	0	0	12298.3	0	0	0	0
Cct8	243034	268690	416485	330626	391480	977384	375971	295775	615973	281092	256875	433272	375444	193051	511786	502409	580729	757995	334188	375377	689025	370531	453653	1.0226e+06	420442	463401	540196	417541	463617	812810	366310	463971	539333	421285	352709	569895	235181	423658	171457	269110	509108	441002	183076	512980	279463	310787	396257	330022	206241
H1-4	50525.1	313111	0	27616.1	0	0	0	0	0	19438.5	27413	0	38650.6	28469.5	0	44182	30577	43939.5	41332.8	47697.8	0	0	74156.6	0	20155.2	32363	0	0	0	0	36137.7	0	34459	14002.3	0	20326.7	26239.6	0	52541	0	0	36130	52530.1	0	30737.3	16920.9	0	0	0
H1-1	84781.6	314105	63641.9	48569.9	35272.9	0	33159.9	0	11495.4	49078	25486.8	9639.9	86029.7	34335.3	63060.7	98119.4	89601.6	33207.3	140914	91038.3	21275.4	71200.1	108115	18603.6	73035.4	74341.2	13439.8	43772.8	32259.3	14030.1	141538	19359.4	32710.6	76921.6	38453.8	31212.9	34176.8	63862.4	100942	36356.8	21257.6	57472.6	41057.4	9183.41	63427.9	15004.1	0	55664.9	38872.7
H1-5	12794.8	132748	0	0	0	0	0	0	0	0	0	0	0	0	18987.3	0	0	3334.67	15632.7	0	0	0	29763.7	0	0	0	0	0	0	0	9442.11	0	0	0	0	0	0	0	0	0	0	0	0	0	0	0	0	0	0
H1-3	0	99240.8	0	0	0	0	0	0	0	0	0	0	0	0	0	0	0	0	0	0	0	0	0	0	0	0	0	0	0	0	0	0	0	0	0	0	0	0	0	0	0	0	0	0	0	0	0	0	0
Akr1b1	50044.3	244201	166942	236409	179641	200034	218172	80196.8	158863	147226	56252.9	87424.6	130383	69462.7	87768.7	54475	263883	202594	62151.5	225962	132727	92953.7	180194	243875	145911	136768	318398	177593	120828	127455	76039.7	52957.2	232599	219710	76555.2	87270.4	140032	60735.6	138519	40340.1	36718.8	167979	69337.1	35219.7	99239.8	49158.6	24186.8	320567	16483
Rangap1	16981.6	37089.2	0	50195.3	42521	110055	51926.7	0	146282	0	5873.26	0	46628.5	0	40815.7	50249	57939.3	36447.2	0	35200.9	54533.3	47717.5	37735.5	109842	44991.8	46335.7	65177.3	140521	33386.3	56678.6	34520.7	31951.1	42689.8	62303.2	46492.1	47763.5	0	0	21797.9	0	0	31090	0	31728.3	0	0	0	37799.2	29414
Gpx3	122635	0	0	0	0	66534.1	75800.4	0	0	0	0	0	84995.2	45491.8	81502.8	0	0	117610	63786.2	0	0	84402.9	201016	0	83343.2	87649	0	84113.2	0	166438	0	0	138055	150582	86874.8	0	0	0	182875	42131.2	100471	0	0	129579	0	0	93093.1	0	77068.9
Cdkn1b	76006.5	70470.3	4745.03	0	0	9069.94	5389.63	59671.4	6997.92	0	0	0	75048.5	63587.4	86742.7	5040.18	5297.22	83339	80787.2	97308.4	137782	0	0	8884.5	0	0	70076.8	0	2428.14	66292.1	87282.2	107842	70289.7	5300.6	0	142029	0	6664.16	13228.9	93523.1	0	80169.1	67441.9	7916.02	0	0	3087.17	0	87932.6
Nsf	488908	585943	383978	633438	582038	723704	572418	460941	624843	483737	416987	439641	653888	434012	486066	714368	636973	395034	341511	621520	556203	753628	562435	469673	627973	492537	687834	758124	569320	476631	565420	523144	517436	722789	516344	551379	428933	423975	402964	407487	284511	491918	417385	458401	388678	430306	393962	622829	423083
Psmc2	313321	345603	148883	383482	283584	526784	332273	352799	315277	275114	167278	223197	298606	233988	256906	357053	409556	362440	284512	405243	563940	332119	343204	395145	243853	460185	360188	289232	328526	373253	341433	411346	286527	290869	473309	619559	236493	363711	231425	191864	263717	362951	293052	414700	182887	183780	290764	255603	187882
Rab11b	0	66884.2	0	22196	13944	47185.7	81229.8	30027.3	35764	0	33625.2	28045.3	26884.2	38222.5	0	0	80250.4	226859	0	43914.5	54160.3	0	56352.7	105345	8010.86	39285.6	58818.6	51826.1	0	44661.6	0	31995.4	27639.4	120491	36902.7	0	21295.1	0	0	23002.1	0	23194.9	41755.9	0	0	39282.8	0	49029	0
Nf2	124985	0	0	0	0	126129	0	139927	0	115815	164677	0	115425	125283	0	113448	85631.2	0	0	91115.2	0	0	116723	0	0	0	0	0	0	191822	138918	115304	0	123732	0	122849	0	0	0	129545	173913	0	119390	0	150773	125072	0	94209.3	0
Adss2	0	0	21172.4	0	0	21202	0	0	0	0	28478.1	0	0	0	0	0	0	0	0	19351	25562	0	0	0	0	23588.6	18311.5	0	0	14480.7	0	0	0	0	0	19371.3	22185.7	19066.1	26124.5	0	29586.5	25847.9	0	27974.4	0	0	0	0	22949.5
Aldh2	33412.3	223787	102090	0	25188.2	26143.5	29625.2	0	76061.2	31457.6	31634.9	29454	35225.1	66067.7	176382	32187.2	71217.1	352560	27843.6	198872	89885.4	19822.6	194332	12698.1	0	71672.2	67111.8	36108.5	21883.9	0	144136	16369.9	183973	93090.9	56337.2	79844.7	33669.3	36155.3	182991	22366.3	25956.8	0	66416.2	39679.2	0	0	34481.4	27638.4	19382.3
Capza1	155132	126791	145562	119047	198859	224285	150245	69556.3	145560	207920	112789	133442	130531	144582	184318	178022	130222	277400	171304	139254	217846	130056	190972	51010.2	166207	152226	165579	146682	181157	31360.5	197500	148895	192599	115482	105677	167268	61957.1	109272	187575	126359	54719.5	144153	57159	158880	13318	70572.7	56279.9	100177	170023
Capza2	26357	91740.7	64040.5	0	44295.9	3771500	38477.1	0	56778.2	44890.6	40676.9	41262.8	88918.6	37892.5	141024	86263.6	45881.4	3.6813e+06	38079.5	40565.4	74430.4	76711.8	118349	50633	41578.2	50863.1	114199	45609.2	41082.6	0	83750	42845.7	127684	33761.9	44338.4	41677.3	35654.6	52962	63324.5	34102.9	29575.9	0	0	0	33698.7	19141.7	42507.9	36099.4	28058.9
Capzb	130385	213942	127940	131148	146712	169946	156037	102672	177123	107475	92636.3	97212.6	200519	107226	245392	159340	149887	167015	176890	202505	167386	133606	193476	115973	142364	148905	252638	207415	146166	101444	128775	135937	181424	154109	130785	130330	101732	111326	141048	95389	98879	138530	104991	131255	108874	78596.3	117279	166138	118100
Gsr	129850	120424	90171.1	312784	123145	309666	82883.8	69137.5	290315	63863.6	246850	92068.8	389363	224666	222082	61801.9	143108	242904	59700.2	109156	205898	193539	120387	66292.8	33015	64542.7	115182	145490	255324	61508.6	97521.2	63783.7	107081	115770	162213	161477	237188	97831.1	343032	48189.3	62266.4	243693	63228.3	34201.2	391296	17664.7	12385.9	80392.4	92669.1
Pfkm	207912	160662	238956	161480	165532	228763	198828	168471	241782	257253	189533	239171	201212	160534	207271	225706	150950	222671	224385	154946	255377	200880	167554	208460	193062	158147	268711	213285	189744	179278	238249	138385	223590	185712	120167	258237	187644	273024	177738	170786	207738	231746	140924	256633	204557	203270	247080	173255	146220
Rpl6	0	22769.9	0	0	0	35156.6	0	0	21962.5	0	0	0	0	0	43238	0	0	55014.3	0	0	48812.8	0	34788.5	35184.5	0	0	0	0	0	78396	0	0	44706	0	0	35639	0	0	0	0	0	0	0	0	0	0	0	0	0
Crkl	0	59123.8	0	0	0	7675.26	0	62708.2	0	0	52610.3	0	68215.2	0	0	0	0	87256.9	0	33796.5	0	59535.6	102320	0	0	0	84997.1	105799	0	81876.5	0	0	87864.1	12075.9	0	96271.8	0	22264.3	0	0	0	0	0	13970.4	0	0	0	0	0
Rpl5	6994.48	20302.8	79418.9	23159.4	18349	255267	66237.3	0	154004	39359.8	0	82649.1	33999.1	21140.6	287524	110677	42247.4	314966	54221.6	0	188397	40858.5	40179.8	319771	47599.7	0	221965	33127.7	40518.6	341910	80067.2	0	133469	0	0	246517	0	132509	0	8922.61	102222	0	0	111368	40472.6	11326.4	73772.3	0	21396.6
Rpl13	0	67612.4	0	37529.6	29183.4	177152	93526.2	0	62981.1	0	0	0	53642.4	0	169209	0	80443.3	85715.4	0	0	121531	0	35927.6	104307	0	0	198884	52277.2	0	307066	0	0	65797.6	67547	0	77636.9	0	0	0	0	0	0	0	0	0	0	0	0	0
Rpia	516741	612986	639500	564901	674742	556180	562524	653280	660197	589117	555947	649744	619136	640143	508021	594668	527297	554810	539268	650286	590692	518845	678941	555606	424920	634334	616326	658415	719911	610828	530814	597007	573443	552376	504882	552010	514766	538419	726423	697464	659640	692219	619618	634247	662264	890248	522791	500286	591190
Syk	0	0	0	0	0	0	0	0	0	0	0	0	0	0	0	0	0	0	0	19299.9	0	0	24927.1	0	0	0	0	0	0	0	0	0	0	0	0	0	0	0	0	0	0	0	0	0	0	0	0	0	0
Epb41	11400000	15100000	11900000	12000000	9795539	15000000	12900000	9782380	11700000	11600000	9897465	10600000	12100000	9348353	10800000	13000000	10200000	10500000	11300000	10300000	14500000	12200000	9600818	13500000	12500000	9870805	13900000	11800000	9444792	11100000	11700000	11700000	11700000	12500000	10100000	13600000	9605809	14600000	11300000	8918519	9184600	14600000	8090613	12500000	11700000	7994395	10500000	12300000	9473951
Tbca	0	0	0	10061.4	11591.6	0	0	0	0	13459.2	0	0	0	0	0	0	0	0	0	0	0	0	0	0	0	0	0	0	0	0	0	0	0	0	9235.28	0	0	0	0	0	7157.18	0	0	9785.94	0	0	0	0	0
Lmna	0	0	0	0	0	0	0	0	0	0	0	0	0	0	0	0	0	0	0	0	0	0	0	0	0	0	0	0	0	0	0	0	0	0	0	0	0	0	0	0	0	0	0	0	0	0	0	0	0
Hspa4l	211751	285135	319074	410935	431937	620925	371915	306216	494952	361569	207284	396155	409851	320984	270418	349847	494333	400076	278283	408944	574275	343354	321719	547853	447160	389254	546857	508752	507018	380979	341523	503594	367084	313755	392153	355367	360459	350005	368021	325075	347608	473098	270386	391824	159411	292171	360501	362853	316344
Cbr1	633128	633279	847571	787873	767494	791692	707171	685928	803028	730646	808084	946401	717890	645285	715794	725884	682957	648677	604465	569922	668917	650649	736530	663878	640536	700694	755143	711169	672312	545426	580547	624817	671608	730116	700424	688109	620973	618311	734686	701560	669933	747471	622610	699031	695116	539255	724708	716331	684118
Gstm5	0	148888	95159.2	53049.2	0	0	57958.4	0	173472	0	0	0	70554	84744.8	50140.1	0	38059.9	77887	0	0	0	47068.6	0	153950	0	0	0	58414.5	0	0	128122	104045	0	41458.2	84036	73529.9	73079.4	146287	0	0	0	35462.1	66003.3	0	0	0	102814	118589	0
Serpind1	120264	21339.4	17044.2	9840.6	18507	22103.3	20665.3	0	27561.7	19540.2	22054.3	16390.6	414877	22059.5	100293	35694.2	13705.6	124554	58568.1	33680.9	12872.9	50443.1	184872	12089.1	49696.2	103596	19185.8	69040.5	12017.7	250984	84040.5	0	131758	507887	64802.4	47274.7	25366.4	33681.2	120741	23144	116472	21405.9	154600	101891	18209.2	0	82571.1	18149	21580.3
Epb42	3.18319e+06	5.28688e+06	3.65385e+06	4.01116e+06	3439117	5.52866e+06	4.48519e+06	2.9867e+06	4237776	3.40205e+06	3124809	3.3345e+06	3.67999e+06	3025536	3.45209e+06	3.98372e+06	3.33416e+06	3.6506e+06	3.27159e+06	3.66159e+06	5.01249e+06	3.3871e+06	3467012	4.89919e+06	3.96764e+06	3.21859e+06	5.29754e+06	3.84343e+06	2.88577e+06	4.71624e+06	3.62339e+06	3441162	3.93791e+06	5195877	3.14786e+06	5084563	3.59068e+06	5485975	3.38864e+06	3091694	3135428	4215566	2.74195e+06	3.74452e+06	3.54724e+06	3.53637e+06	3.24968e+06	4396835	2.91216e+06
Hnrnpa1	0	0	0	0	0	0	0	0	0	0	0	0	0	0	0	0	0	0	0	0	0	0	0	0	0	0	0	0	0	0	0	0	0	0	0	0	0	0	0	0	0	0	0	0	0	0	0	0	0
Ppm1a	0	0	1682.81	0	0	0	0	18951.2	12745.2	0	0	63394.9	0	20982.6	0	0	0	0	0	0	0	0	0	0	0	0	0	0	0	9820.83	0	0	0	0	0	0	0	0	7354.02	0	0	0	0	0	0	0	23740.3	0	0
Hcls1	0	102275	17352.3	0	0	0	0	0	0	0	0	0	0	0	164544	8700.93	0	22703.8	0	0	0	0	0	0	0	0	0	0	0	0	0	0	0	0	0	0	0	15351.6	167916	0	0	0	0	0	0	0	0	0	0
Psma2	815707	688333	943686	502966	1.00353e+06	767330	829852	852729	526891	793574	839418	780488	679159	869775	719841	644248	630261	773351	586853	765989	878084	653120	828927	721934	468532	762118	698448	664805	702083	702624	650379	688013	683673	740726	587062	859944	842629	762946	636231	799714	533368	966601	693713	569629	772451	680106	576231	702181	697052
Tmod1	419448	649361	351398	442535	426044	571405	540972	407871	437184	321660	307738	281767	463009	313057	303032	531039	313400	333329	382256	476118	563588	367845	568660	365096	384672	402252	527325	472826	374731	413197	205997	385605	434855	471077	398079	434722	370662	410687	290326	254867	201230	490223	242661	404556	372342	382441	349023	406732	388443
Impdh1	0	29050	0	0	0	0	0	0	0	0	0	0	0	0	0	0	0	0	0	0	0	0	0	0	0	0	0	0	0	0	0	0	0	0	0	0	0	0	0	0	0	0	0	0	0	0	0	0	0
Ahcy	724392	1.24634e+06	1.11297e+06	1.26386e+06	1.18129e+06	1.3389e+06	1.13714e+06	1.20402e+06	1.17853e+06	1275220	1211884	1.52129e+06	1.81776e+06	1.19243e+06	1.24116e+06	1386578	1.22607e+06	1.29755e+06	901565	1.55732e+06	1.19439e+06	1.17183e+06	1.39458e+06	1.11785e+06	1.37289e+06	1277192	1850713	1.56247e+06	1.6474e+06	1.66217e+06	1.11524e+06	1.25177e+06	1.26527e+06	1434907	1.02767e+06	1.26546e+06	1.22563e+06	1.31905e+06	1.37977e+06	1.47347e+06	1.28548e+06	1451597	1.04339e+06	1.82229e+06	1.30849e+06	1.40699e+06	966335	1.16244e+06	1.1047e+06
Nat2	93007.9	159920	58688.4	116303	85543.2	52794.7	14020.1	124575	62995.2	121271	82703.6	128909	45354.5	102065	11263.9	93711.9	149057	116018	55316.3	182730	133122	50360.8	149385	62161.7	43906.2	136082	113011	111193	99665.6	13014.8	50717	132286	52634.4	16022.8	133240	46356.2	124166	72379.3	56319.2	144613	68886.2	79503.5	191335	66335.4	46604.7	131877	95484.1	50361.1	47198.3
Gdi1	115732	124384	161040	162661	130396	152932	122536	151147	152858	136694	119798	113367	159241	141407	137174	141794	137181	172340	142364	244171	164410	115944	114940	155341	132688	186680	179624	142040	169801	133313	140233	166888	98950.1	215588	226995	125126	209650	100085	240037	194084	85221.2	168388	135789	87182.1	144844	104050	76395.7	116433	111053
Atp6v1a	244974	179755	308738	230925	191407	382171	367881	171376	324048	287607	262234	334104	328063	225170	295843	296667	210653	309053	260598	182634	436402	242349	205705	313249	223205	149248	370736	258621	179753	284098	249905	168521	295773	281611	107353	374377	249964	402212	305823	196237	173602	287246	192059	251267	304601	242639	201881	101899	159329
Atp6v1e1	39743.9	44627.9	70964.9	59533	51463.9	103305	88070.6	0	91579.5	69657.9	44580.3	63807.9	20334.8	34153.2	73777.8	66543.1	39977.1	82881.6	61458.6	9933.87	108670	56224.1	37487.4	96273.4	56235.4	19083.5	94758.8	68417.8	40683.3	53571.8	45820.6	51329.5	73926.9	62572.4	16868.2	49551.4	41705.1	67955.8	47508.9	40092.2	34070.2	114365	0	17032.7	62489.9	0	20317.1	62783.1	37820.8
Pa2g4	340002	787186	366390	522459	556494	915320	701951	382324	779773	433178	402343	367149	581604	414421	769481	649460	675150	1.03729e+06	505024	653366	777521	755313	608765	988421	602478	555571	900294	667640	616048	1120489	476417	514072	793905	584538	468543	896333	434326	465613	382632	306328	459208	476107	301607	565538	367047	368571	371000	661010	464711
Cast	457631	606426	301746	1.27973e+06	437202	540442	494686	665963	885237	673582	676361	425126	463309	515024	400051	1133083	480295	902579	597930	841467	422684	1.05057e+06	443548	516353	1.14488e+06	979066	1.22815e+06	1.18323e+06	896815	1.01526e+06	981106	401523	1.05722e+06	1.41144e+06	445463	936392	533856	813695	780414	495019	301759	902594	444224	440500	448089	542808	185592	606718	377492
Rab7a	0	0	0	0	0	0	0	0	0	0	0	0	0	0	0	0	34217	0	0	0	0	24940.4	0	43925	0	26316.8	33340.6	0	26031.2	0	0	0	0	0	25021.7	0	0	0	36733.4	0	0	26684.3	0	0	0	0	0	0	0
Uros	386861	468200	564779	438385	330197	803315	446589	371367	591058	488839	408849	487750	402673	610491	600432	483598	443235	589792	493678	557689	880650	433153	357066	709880	472244	469814	623433	422469	419565	1.15835e+06	611453	457103	470857	352451	382780	788085	319978	645650	364118	283363	523765	467766	445040	492493	575506	403116	485584	421162	240645
Ppox	0	0	0	0	0	89658.1	0	0	0	0	0	0	0	0	0	0	0	75077.6	0	0	0	38026.7	0	94494.7	0	0	54632.1	0	0	104360	0	0	0	0	0	64393.8	0	0	0	0	0	0	0	0	0	0	0	0	0
Rpl9	81312.2	158240	159424	85011.9	67622.4	269270	97025.5	57273.5	236374	80043.7	59933.3	193648	97408.9	119628	223581	157948	124075	373808	134545	112288	184516	85861.7	137854	319013	129143	97524.5	215500	98581.4	91676.6	564210	131579	64892.2	219466	138727	72492.2	309293	95510.1	0	88448.3	79501.5	141881	64166	92228.4	143133	57647.1	57921.7	131498	85470.4	91316.2
Gpc4	29015.2	0	0	0	0	0	0	6345.79	0	16717.2	0	15639.7	0	0	0	15735	0	0	0	0	0	0	0	0	0	0	0	0	0	0	0	0	0	0	0	0	12452.8	0	0	0	17579.4	0	0	26288.6	0	0	0	12679.3	0
Gss	0	0	35346.3	20510.1	0	0	0	513253	24445.1	0	17805.8	43022.2	21487.6	0	0	0	0	0	0	0	407274	0	0	23154.6	12212.8	440662	0	4651.73	0	0	0	0	0	0	0	650498	0	35039.9	0	0	18364.8	28786.9	0	19919.1	559206	24855.6	28364.2	0	0
Slc25a5	0	6811.98	10999.7	0	0	0	0	0	26871.2	0	0	0	0	0	0	0	0	18774.8	0	0	0	0	0	0	0	0	0	0	0	74885.3	0	0	0	0	0	0	0	0	0	0	3812.76	0	0	0	0	0	0	0	0
Apod	20604.3	20111.9	0	14539.7	9076.2	22029.9	0	0	20012.1	0	0	0	24443.5	0	31544.5	0	15904.9	32599.5	0	9730.96	0	12873.9	32291.5	0	0	23122.9	12599.6	13596.3	11007.4	25488.9	0	5760.25	27809.5	41813	28245.4	13976.2	0	0	18718.7	0	0	25070.9	8955.03	26169.3	0	0	27756.8	23541.6	0
Pon1	105055	234590	44709	95302	137469	200599	36631.5	122537	217579	189380	0	8298.96	129434	227744	63047	178981	194796	298224	245326	165104	24889.4	179153	274372	200917	200811	214342	201756	82014.2	110557	310196	84203.3	97651.4	45464	170237	236367	256079	144864	74977	277579	152911	136923	219999	189712	43463.1	244961	7250.83	260413	175959	98584.7
Pkm	482624	427417	590999	15393.1	242089	44663.6	175325	13558.8	76071.6	179545	317687	64433.5	361603	213733	813989	455689	663353	1.27287e+06	147189	791640	146333	199919	1.25559e+06	0	0	637055	639403	594350	206917	75195.9	608762	56282.9	718394	499678	282649	370694	326977	154418	761248	98411.9	61380.6	0	208815	224099	0	20723.2	136043	214165	157719
Rida	143359	258845	273090	175315	273146	272393	148165	200585	231310	162614	242769	271473	122711	211515	254252	194831	269014	342538	156016	246390	198079	141062	236175	156133	147537	279993	225061	125022	235747	178399	220518	213668	221739	196312	303673	296012	274822	238626	263182	251052	310690	153383	220860	271350	226118	212398	288707	193704	196680
Cpt2	0	0	0	0	0	0	0	0	0	0	0	0	0	0	0	0	0	6196.59	0	0	0	0	0	0	0	0	0	0	0	0	0	0	0	0	0	0	0	0	0	0	0	0	0	0	0	0	0	0	0
Rpl10a	0	0	0	0	0	139668	0	0	64316.4	0	0	27108	38717.3	0	74583.2	0	43770.8	176853	0	0	105402	46043.6	54431.6	153262	42553.4	44122.9	80924.1	42505.6	0	247723	54568.2	0	116023	36486.8	0	146039	0	93934.2	63599.6	34523	71932	0	0	67756.1	0	0	66490.6	0	33608.7
Pklr	799566	761653	916815	557146	420903	1.02181e+06	888116	671245	985622	648560	754688	1305581	882365	740184	692300	712610	950612	884124	622918	874722	1.007e+06	872761	884380	1.10504e+06	821490	581577	894236	929300	741773	1.13292e+06	872122	541065	940827	520745	687567	993836	516587	1.01157e+06	793999	659938	524999	621185	783368	1.05745e+06	585076	605564	475020	792227	634114
Pitpna	0	58281.1	0	7280.03	33539.3	0	0	80820.6	42154.7	0	52978.9	0	0	58617.5	29619	0	59354.6	114044	0	77451.5	89698.4	0	109433	54027	0	63896.1	100858	62095.1	96459	58229.7	126742	0	55489	63110.8	56142.5	114279	110442	70497.4	0	0	0	47896.1	41271	82441.9	59465.4	47489.9	0	48104.9	0
Slc16a1	1.88348e+06	2.18228e+06	1.89428e+06	1.80312e+06	1531722	2.43189e+06	1.93138e+06	1.57254e+06	1.88209e+06	1.87477e+06	1.48468e+06	1.69114e+06	1.72346e+06	1.47241e+06	1.95895e+06	1.98891e+06	1.38761e+06	1.45178e+06	2.05047e+06	1.37348e+06	2.63676e+06	1.72327e+06	1.58169e+06	2177970	1.81045e+06	1.48186e+06	1.9466e+06	1619793	1.30226e+06	1.38707e+06	2.01968e+06	1.67948e+06	1.7494e+06	1.76496e+06	1.64672e+06	2.17962e+06	1.38723e+06	2.24679e+06	1.6609e+06	1.3259e+06	1.3473e+06	1910383	1.07405e+06	1.69841e+06	1873893	1.32907e+06	1645244	2.03481e+06	1242477
Idh2	0	0	0	0	0	0	0	0	0	0	0	0	0	0	0	0	0	0	0	0	0	0	0	0	0	0	0	0	0	4011.18	0	0	0	0	0	0	0	0	0	0	0	0	0	0	0	0	0	0	0
Stom	1995975	3533753	1.76905e+06	2.94169e+06	2.2252e+06	3343183	2.92745e+06	2.2891e+06	3.07482e+06	1549963	1.32988e+06	1.62747e+06	2904198	2.17154e+06	2.21454e+06	2.58428e+06	2.9621e+06	2.46658e+06	1.87997e+06	2.83943e+06	2.25624e+06	2.34594e+06	2.75062e+06	2.8687e+06	2.7263e+06	2.58603e+06	2.99069e+06	2.63731e+06	2.27508e+06	2.8648e+06	2742856	2.41121e+06	2.67084e+06	3.58651e+06	2969975	3.00246e+06	1.91118e+06	1.60485e+06	2276764	1.94955e+06	591186	2.66532e+06	2.1524e+06	1.31379e+06	1.56226e+06	2.00417e+06	1.03246e+06	3304489	2195837
Stmn1	0	0	0	0	0	59352.6	0	0	0	0	0	68574.5	0	0	0	0	0	95843.4	0	0	70998.2	0	0	126662	0	0	0	0	0	70589.6	0	0	0	0	0	0	0	0	0	0	0	0	0	0	0	0	0	0	0
Rad23a	242474	271565	211926	342001	316498	382518	377828	230393	365484	310862	257254	174065	206676	215659	247674	243497	411926	282157	257235	328700	258955	253426	250210	388281	260471	327705	289958	309907	254790	184916	271567	316963	235919	345846	353103	209677	218072	193530	243148	192809	258858	337605	195651	361079	290870	249028	334756	306781	199613
Rad23b	0	47995.2	0	0	0	0	0	0	0	0	0	0	0	36444.6	0	0	0	71089.1	0	0	0	0	0	0	0	0	0	0	0	102363	0	0	0	0	0	0	0	0	0	45581.5	0	0	60416.6	0	0	38882.4	0	0	0
Faf1	0	46829.9	35661.2	28181.3	0	86001	32873.1	0	42089.6	0	0	82366.2	64228.6	0	34375.2	0	0	0	69072.8	0	66893.5	0	0	26861.5	36821.1	0	91313.1	45792.1	3490.02	0	37495.3	12815.9	61533.8	0	27742.4	41225	47165.4	96024.7	0	63477	22531.5	0	55953.5	0	69503.9	43142.2	24383.1	12483.7	0
Psmc4	218075	209080	239780	338598	239521	531998	461053	261171	291037	235255	136859	213393	360972	126374	195338	320668	322398	289808	265327	318463	404307	373425	362707	398299	334539	263231	434565	391710	222507	417663	309263	315659	358001	440087	260528	404608	235833	375221	270221	192833	337213	292892	198991	374695	188241	210226	300919	328339	272005
Adsl	1.73708e+06	1.68955e+06	1.91981e+06	1.86742e+06	2.00278e+06	2.10151e+06	2.09217e+06	1.78902e+06	2.01838e+06	1.90855e+06	1857183	1.875e+06	1.53566e+06	1.97766e+06	1.82627e+06	1.92596e+06	2.13959e+06	1.5859e+06	1.83664e+06	2.25067e+06	1.77934e+06	1.80671e+06	2.45446e+06	1.63888e+06	1.26799e+06	2.17146e+06	2.29484e+06	2.12838e+06	2.16382e+06	1.87295e+06	1668509	1.6961e+06	2.11228e+06	2.40972e+06	1.64562e+06	1.93112e+06	1.78828e+06	1.42154e+06	2.36068e+06	1747336	1.61255e+06	2.07616e+06	2.15828e+06	1.81837e+06	1993230	1.70941e+06	1.61015e+06	1.9704e+06	2127810
Pltp	113694	119703	0	0	42370.1	55799.8	116231	25571.5	73129.7	44060.3	0	0	109679	73552.6	153061	65280.9	111849	100842	71367.2	55476.2	51872.9	121547	216985	51485.2	63336.4	105523	65260.9	70718.2	54170.8	209286	135869	33433.6	168243	246691	144152	83293.4	40967.9	0	130838	31575.3	118107	56472.5	106297	133565	53304.5	23580.6	47718.1	56433.8	45533.5
Sh3bp1	5285.8	0	2691.02	5478.93	0	8697.05	9660	0	6164.15	6590.17	0	3997.34	6373.15	0	7278.48	11707.9	0	0	8388	0	7386.99	4996.26	0	9192.57	4172.95	0	7200.01	9511.19	0	3426.27	6827.25	0	0	8359.11	0	6103.21	0	6313.89	6230.13	0	0	6114.84	0	7408.18	0	4040.77	6558.61	6173.98	1503.44
Rab8a	33527.3	138300	0	156240	128095	178633	241495	12153.9	112277	22399.8	0	0	180767	0	135783	127089	147235	98435.6	26070.7	29270.6	49048.2	143124	116836	122596	72017.8	124046	178204	189062	88316.8	29222.3	35840	88633	132665	186176	114015	15610.8	0	0	38265	0	0	46958.6	13384	33302.6	0	0	34119.6	212586	22681.1
Adk	9002249	691349	104156	11400000	81959.1	12200000	14200000	13800000	8365599	15300000	14800000	9588069	13800000	14800000	11300000	11300000	97855.9	9347231	289990	15500000	9814661	12700000	15400000	12600000	13800000	12600000	14700000	10900000	11800000	12000000	13600000	99270.4	12100000	13300000	15100000	12200000	18800000	12700000	12300000	254047	14100000	92932.5	85887.2	182920	8911167	12500000	11800000	13400000	72687.7
Acyp2	0	12548.7	0	8895.65	11335.6	11546.6	34100.6	0	0	0	0	0	10830.6	0	0	0	15681.6	0	0	0	0	0	0	13997	0	0	16280.1	13681	0	0	0	0	0	22199.9	5533.93	0	0	0	0	0	0	0	0	0	0	0	0	19527.8	0
Acyp1	189103	238957	108090	241006	250574	241738	258205	173463	187911	167469	122052	57542.2	259888	134345	183586	226724	259801	172985	137417	223038	191892	260225	224452	171626	250609	277951	255399	245105	227853	189307	208958	241863	181656	226633	240161	216238	163895	178405	194054	146373	124207	216058	140397	157637	156072	270409	155683	274761	188380
Cyb5a	400591	378252	465562	364708	296384	421933	226106	428260	406632	279371	258064	519229	455151	307557	436949	339616	318899	278519	274676	345907	427605	404179	413607	431842	394222	362394	458009	362124	324061	349871	374157	449560	218954	312964	434356	522710	325088	411147	496351	426579	389006	360985	336392	398479	462345	248770	427776	349699	419229
Usp5	1.02446e+06	1.01961e+06	1.3352e+06	1.02327e+06	879489	1.41592e+06	985249	1165650	1.54634e+06	925399	1.18282e+06	1.41854e+06	949001	1.19859e+06	847156	955350	907379	1.03087e+06	763885	1.20465e+06	1.08044e+06	729250	1.01755e+06	752031	930917	968458	1.27464e+06	1061922	958899	1.32023e+06	1.00602e+06	903263	856830	1.14263e+06	931020	1.5396e+06	1.0608e+06	1.23807e+06	1.07359e+06	1.13526e+06	513016	1.16149e+06	1.1451e+06	659156	904668	1370100	507869	996352	957574
Gp1bb	0	102095	0	0	0	0	0	0	0	0	0	0	0	0	0	0	0	0	0	0	0	0	74536.3	0	0	0	0	0	0	0	0	0	0	0	0	0	45552.2	0	0	0	0	0	0	0	0	0	0	0	0
Atp5f1b	201078	620111	409675	68488.3	125134	826675	160780	46086.6	413799	146442	99106.4	323452	202312	202882	722680	213976	292500	1.39708e+06	159235	169061	351739	109807	582610	1.12792e+06	119634	162095	677355	288756	155259	707001	354141	75934.7	664279	253348	96145.9	555915	141706	275509	386163	119872	257225	111040	86410	258338	116772	117445	284549	101006	110782
Pdcd5	115833	152141	137834	126179	95029.6	144524	180927	103616	116981	118711	0	120826	149682	75327.3	123884	150636	113792	178011	159243	0	141335	144461	118302	122629	131542	122064	125896	137819	121397	91809.1	109911	156553	106044	130186	138599	112360	62510.4	103774	235502	102374	0	159712	107439	0	121360	0	0	155928	111565
Usp25	0	29397.9	20973.3	26866.1	30620.4	83531.2	0	23443.5	74894	43846.2	19169.9	57093.3	49073.4	37995.2	58246.9	60777.7	14501	56518.2	22298.3	15734.6	77161.1	0	0	82396.4	37901.7	0	71943	49712.4	32350.5	72463.1	51430.7	0	35894.2	21912.6	0	72661.3	11936.8	49800.6	47065.4	13737.7	56857	46742.9	0	17317.2	53661.1	0	54714.5	11835.7	12581.5
Erp29	0	126466	0	0	7917.63	0	165996	177262	0	98269.8	82325.6	0	0	119386	172781	0	0	0	0	0	56028.2	81674.3	143527	63807.4	0	0	0	0	0	92046.9	0	0	0	48352.5	73154.9	171934	0	0	0	157112	0	0	148596	0	0	49026.2	89626.1	0	65753.2
Eef1d	106681	168078	240505	86328.6	107174	559618	98588.1	59111.2	308430	124368	94967.4	207993	154338	113610	540161	173851	185331	698585	128285	68203.9	350615	128345	176984	610792	126863	125623	364551	181141	109462	611434	195393	90014.7	350443	157631	0	511057	103057	242366	146566	90450.8	178213	88022.4	94615.2	196731	99159.3	99012.1	176972	100521	96095.3
Actn4	0	165992	172391	0	194604	240305	32207.7	0	57564.2	46056.2	115109	0	58078.4	44533.5	219889	42971.8	86175.3	853378	25080.3	110427	111170	13053.6	290934	0	0	249326	155127	149362	0	0	85214.1	0	371598	177139	15009.1	184724	31479.6	0	254704	0	0	0	0	0	0	0	0	0	0
Eef2	77051.7	127956	79289.7	128231	32423.4	912654	253669	0	505859	65957.1	69959.2	165671	265771	67824	635534	259842	381711	881968	415014	182183	546116	224842	357855	877329	212227	183665	602222	218718	141600	1.39686e+06	113864	15443.5	575910	284898	107929	751684	97571	223744	83857.2	83762.1	290834	74904.6	44866.3	411279	51021.1	38867.4	226060	117899	125652
Ptpa	431847	746729	451418	781928	793241	620172	921041	651997	790590	470235	946226	565509	577718	946677	512546	734362	513421	628612	536217	1.08734e+06	356790	789192	907593	411816	656590	968353	743702	801086	976192	646202	301018	506812	688679	838830	898431	740983	1.02207e+06	352585	1.00878e+06	962797	483259	869815	637975	643955	711227	499361	463130	632290	935179
Tpm1	168427	181126	102351	45813.7	116554	136519	41572.4	136939	66912	73957.6	49232.8	85502.1	139758	151686	257813	112404	184423	155848	88079.2	131953	200283	103799	284033	94565.9	117706	210846	130175	66289.1	109148	79118.2	132924	148987	156894	167452	146512	169794	87813.5	90188.3	98455.1	115525	85854	117767	129778	78430.9	82971.6	128111	107279	85549.6	156406
Tpm2	0	14662.2	0	0	0	0	0	0	0	0	0	0	0	0	17279.2	0	0	38136.4	0	20400.5	0	0	46155.3	0	0	13323.5	0	0	0	0	0	0	14450.9	0	0	0	0	0	0	0	0	0	0	0	0	0	0	0	0
Bcl2l13	0	0	0	0	0	22914.5	0	0	0	0	0	0	0	0	0	0	0	0	0	0	0	0	0	0	0	0	0	0	0	0	0	0	0	0	0	0	0	0	0	0	0	0	0	0	0	0	0	0	0
Eif5	85478.2	186020	109072	146322	159541	347264	195771	83518.3	273730	138110	104540	111927	223731	93438.8	128092	214438	168426	154777	181748	119471	189451	168730	139576	280741	114685	122176	386583	274948	100868	97615	193532	94191.1	415422	171310	101837	189156	84332.4	126647	221514	95627.9	16607.3	198241	99297.1	177698	149297	0	55912.8	167346	80345.9
Arpc4	20712.6	26561	57867.8	0	0	36397.9	28287.3	0	40606.6	27969.6	0	40545	31645.6	0	53331.7	48178	31615.7	134395	0	26350.7	38331.7	27436.8	38160	45040	26436.7	27754	75282.3	46986.4	20519.4	33068.3	45291.3	18475	52902.4	51869.8	0	39185.4	18948.3	22607.4	53460.4	0	41155.2	0	16746.2	42363.7	26656	0	41607.3	0	21617.9
Ruvbl1	0	0	0	0	0	0	0	0	0	0	0	0	0	0	0	0	0	0	0	0	0	0	0	0	0	0	0	0	0	0	0	0	0	0	0	0	0	0	0	0	0	0	0	0	0	0	0	0	0
Eif3e	0	0	0	0	0	85920.3	0	0	10105.3	0	0	0	0	0	28533.5	0	0	38867.2	0	0	40985.7	0	0	183172	0	0	13197.5	0	0	89485.6	0	0	17543.3	0	0	41822.6	0	0	0	0	0	0	0	5422.12	0	0	0	0	0
Pcbp1	428086	381254	508746	287278	376668	847797	360337	405840	606071	336179	323398	559864	418008	388658	618240	435735	394400	733585	401891	344901	825466	357792	533092	820448	383055	476005	614200	384011	411179	609471	400336	490593	501165	333055	388954	745594	305042	497986	437205	340852	294429	401660	262455	289713	384935	167814	299172	332187	382609
Gabarapl2	0	34640.9	0	0	0	0	0	0	0	0	0	0	0	0	74926.9	0	0	0	0	0	90606.6	0	0	69861	0	0	63646.4	0	0	96125	0	0	75702.8	0	0	99267.5	0	92508.9	0	0	64882.6	0	0	0	0	0	0	0	0
Nploc4	0	0	29938.1	0	0	26263	0	0	16965.5	15747.4	0	21428.8	23718.2	16511.5	0	23606.7	0	0	0	36208.2	20420.3	0	0	12919.3	0	0	21892.5	0	0	0	21996.1	0	0	0	0	28722.7	21432.7	35425.5	0	13250.3	0	0	0	20565.6	24558.4	17721.7	0	0	0
Actb	15600000	26900000	19000000	10100000	14400000	16200000	15700000	9897186	15100000	13600000	13900000	11200000	16100000	16700000	26200000	15900000	19100000	34300000	12200000	25200000	17600000	11800000	29700000	11300000	11000000	19400000	21000000	17200000	13800000	9684534	19000000	11800000	23600000	20000000	15200000	17100000	16200000	12900000	23300000	12500000	9823446	10500000	12300000	13100000	10500000	9471773	13500000	13700000	11100000
Cdc42	43131.1	43762.2	36389.4	20957.2	27155.8	0	25636.2	29454.2	0	38325.2	38059.9	77568.2	0	47343	0	32931.3	0	0	26815.2	34640.1	23921.1	0	52514.7	0	0	0	35131.9	0	0	0	25251	26034.2	27773.8	25164.5	0	23537.4	52369.6	37646.6	0	0	27277.9	0	79804.9	40943.5	0	43962.9	48768.9	32789.8	31356.3
Eif4a1	403840	526645	644842	465298	466068	1.73843e+06	593736	312174	1.26148e+06	489558	331959	724568	669976	490503	1.2985e+06	838518	765524	1.48756e+06	508329	663396	1.58693e+06	603651	932452	1.57357e+06	670523	588801	1.30858e+06	775696	644876	1.92448e+06	585464	527996	1150085	601555	481582	1.62179e+06	469960	991354	435862	343328	938903	456351	374427	1.08584e+06	429607	393112	1.0323e+06	547580	436102
Rps20	0	61916.4	0	0	0	173397	0	0	153635	0	0	0	34684.7	1.9243e+06	1.39789e+06	0	42036.6	118440	0	29488.6	65208.2	0	0	245829	0	0	637418	0	0	274042	0	0	82075.1	0	0	112281	0	18507.8	0	1.8759e+06	71458.9	0	0	96965.6	0	0	53301.2	0	0
Dnajc5	31216	40388	0	34316.3	32130.8	26174.9	40701.3	21730.2	19284.4	35895.6	0	0	33936.3	19212.8	26918.3	36231.1	31193.2	24094.2	22997.6	23147.2	32613.8	35324.9	35346.7	27918.2	37235.4	27158.9	30923.7	27661.2	24889.8	35162.5	40328.3	22846.6	36485	32443.7	28693.1	33687	0	28054.1	20067.5	19736	0	21046	17310.4	32150.9	19697.8	29603.5	19738.1	39107	24431.4
Rab5b	0	21995.8	0	0	0	0	11955.7	0	0	0	0	0	0	26719.6	0	0	0	0	0	0	0	0	0	0	0	0	0	0	0	20422.9	0	0	0	0	0	0	27800.8	0	0	0	0	0	0	0	0	49795.4	0	7366.39	0
Rab10	60967.2	180344	75255.5	189032	156291	338772	297263	49804	160584	69625.1	52639.9	67565.6	187468	47009.4	139535	201449	235021	164899	72084.2	89277.1	187644	135284	176878	223508	169964	122398	292762	229214	100459	139393	65782.4	90977	201428	307578	114345	102218	69822.9	161485	67559.7	52241.6	39378.7	152886	34301.1	78208.2	51237.1	32935	59542.1	270216	79966.3
Rab8b	0	93962.8	0	102735	101615	135825	214831	7979.91	73637.7	0	0	0	110481	0	61682.1	47286.4	120807	70121.1	0	32671.6	64248.2	62985.2	83715	91211.8	87511.1	55915.8	159510	118493	29313.8	55963.8	5769.41	14614.4	108433	190445	50817.6	14904.5	0	0	13693.2	0	0	79686.1	0	21101.6	0	0	0	177805	14311.5
Ube2k	0	0	33866.9	0	0	31976.1	0	0	0	0	0	31174.1	0	0	0	20425.2	0	61236.4	0	0	0	0	0	61959.7	0	0	0	0	0	36430.1	0	0	35201.8	0	0	0	0	0	0	0	26550.1	0	0	34111.4	35159.6	0	31940.3	0	0
Ube2n	252965	402308	345073	564689	504050	597700	572745	237339	567051	284973	179732	363685	536460	181910	415513	510450	532227	395301	208703	405819	408616	471807	445657	482220	540051	436374	516273	530518	323818	384728	205352	326472	358886	367048	386104	344761	386077	297615	307348	210038	355333	489589	309288	434859	241098	156014	389462	593290	230657
Actr2	123439	80447.7	95432.2	36834.2	54446.5	65803.1	126786	41720.5	75481.4	48156.6	63320.2	126837	116320	124779	101866	135400	75217.1	268310	111255	142603	92293.9	127295	105311	70034.4	125820	50263.5	96950.9	132142	50985.8	196206	131774	37181	94690	138851	43784.1	175075	65254.5	154191	123785	51306.5	77647.3	36494.9	82596.5	72640.7	39554.1	140852	0	60810	61971.1
Cops2	86790.1	28761.7	239977	88818.9	35881.4	215158	147725	16875.6	135348	45792.3	57529	34033.7	121682	107139	69621.2	71304.7	29651.1	114497	110184	72023.2	166439	119383	46290.8	124424	103944	46465.6	151280	124484	99692.2	113356	164808	116852	64932.9	69228.9	56533.3	204422	60352.3	180229	69151.7	64035.1	58258.5	103750	48567.3	173889	170434	15860.3	0	115603	46776.9
Arf3	966372	980638	1.13614e+06	1.07091e+06	957431	1.3202e+06	1.08665e+06	1.10933e+06	1.20699e+06	878461	773295	832956	780208	945749	1.05829e+06	1.3612e+06	964486	1.21081e+06	1.09801e+06	1.09099e+06	1.0221e+06	887684	1.13374e+06	1.30644e+06	756582	1.11146e+06	1229467	1.14464e+06	1.14639e+06	1.04671e+06	1286400	943782	1.14402e+06	1.25413e+06	1.12579e+06	1.1737e+06	927819	1.04408e+06	837670	1.01098e+06	880699	1.23562e+06	778253	973832	1.23663e+06	744244	925625	920964	846479
Abce1	0	35299.4	0	0	0	93892.4	0	0	0	0	0	71871.4	0	0	0	0	359644	96470.1	26594.8	25041.5	100728	26379	39194.1	96196.5	30353.4	0	39590.5	0	22682.5	83067	0	0	86095.3	31066.9	0	90304.6	44613.1	83679.1	0	0	87672.4	0	0	84744.5	0	52669.9	89713.1	0	0
Psme3	30774.5	86582.9	114791	78403.5	75451.4	108054	80519.2	84363.2	101432	102122	138445	107314	95360.7	85677.1	97683.2	105788	23615.3	32833.3	75910.3	85758.4	113994	82255.9	37733.1	85571.1	32053.7	32934.6	89128.9	78700.6	33148	49926	87132.6	81049.4	42933.4	73240.6	29736	111887	43096.5	36745.1	46990.1	82603.5	89908	98496.9	97815.5	91373.4	110218	114594	64161.6	84668.2	92418.4
Magoh	0	0	0	0	0	0	0	0	0	0	0	0	0	0	0	0	0	0	0	0	0	0	0	0	0	0	0	0	0	0	0	0	0	0	0	0	0	0	0	0	0	0	0	0	0	0	0	0	0
Rpl27	0	33085.3	43999.6	0	0	135915	0	0	61380.4	28243	0	42034.7	36369.2	0	58182.9	39828.5	33942.4	125181	35658.4	27292.1	101546	33685.3	0	121276	36385.9	28993.1	75376.5	34412.4	31238.2	265198	36554.5	0	53917.4	0	0	132284	25776.8	56762.1	0	0	42277.7	28196.8	0	44621.5	0	0	35911.4	24455	0
Rpl37a	75563	81006.1	89510.6	69068.5	0	140397	91596.4	0	144477	0	87935.1	108579	90168.2	58235.9	155738	64333.7	74580.5	220648	66138	57574.1	92331.6	62950.9	64675.9	263518	118211	68447.7	108988	54713.4	67456.6	231035	56451.1	78463.9	98189.7	51227.5	60627.8	162078	61930.6	91485.9	77086.2	48029.8	114029	83796.4	50110.4	109552	53631.6	41748.2	86290.2	87381.4	73844.2
Arf4	0	0	0	0	0	0	0	0	0	0	0	0	0	0	0	0	0	0	0	0	0	0	0	0	0	0	0	0	0	0	0	0	0	0	0	0	0	0	0	0	0	0	0	0	0	0	0	0	0
Ap1s1	31913.5	35751.7	87807.2	52132.6	0	0	75827.3	26715.5	46435.6	76076	0	31278.8	0	31688.1	95383.5	58830.8	36893.8	77883.1	101257	35508.9	55105.3	78217.8	38673.3	64855.4	0	38182	55390	58577.5	34131	31810.4	0	42979.4	57943.5	29180.7	38865.9	44270	0	41856.6	76166.3	0	0	0	0	120083	34801.8	0	156799	0	0
Nutf2	0	0	21857.3	0	0	0	0	0	0	0	0	0	45082.5	0	0	0	13920.2	0	0	0	0	0	0	0	0	0	0	0	0	0	50017.5	10057.9	0	0	0	0	0	0	0	0	0	0	0	0	0	0	0	0	0
Hnrnpk	145585	124442	305107	201227	135619	375408	197655	154192	358507	238015	206268	327316	198825	178962	214657	232491	148063	326543	183719	252101	240005	194778	130860	330566	189494	133087	313041	198011	135143	348817	190671	126725	234456	89244.1	108264	336442	190241	288563	299009	151756	144502	316357	119086	158025	264977	118250	152766	171477	103123
Ywhag	57384.3	52925.7	155884	0	47664.2	122917	41064.3	55229.2	122669	75916.5	88657.2	118661	53450.9	81780.4	122591	59663.2	50285.3	148549	76102.4	76822	103304	48322.8	81969	107587	42703.7	64526.5	118242	64754.2	68438.6	103511	80905.2	61364.7	129377	52481.6	55101	146443	69871.3	119852	125739	68272.3	143537	66499.3	50575.1	140286	80832.6	39029.8	132276	0	48714
Ppp1cb	0	27723.9	13166.7	20764.5	22062.4	134604	19187.3	0	35563.7	17453.3	0	0	30773.1	0	92904.7	33889	75593.8	47536.1	0	21760.4	38576.7	28110	30221	93888.9	26326.2	27138.8	75937.9	29831.6	19795.8	32984.7	0	0	38984.6	20723.5	0	84414.2	0	0	14746.6	0	14692.1	25832	0	35200.4	13303.7	0	23221.4	23523.3	18271.8
Psmc1	105692	223609	115585	248334	109892	251331	308648	86076.5	190928	167531	32834.3	213134	252240	109780	126573	197373	210630	330845	171556	156391	266170	260410	312613	265195	218617	191395	309285	227059	114156	374949	235808	201320	274405	253145	139122	324745	84424.2	132251	177537	54520.5	140419	204168	86940.7	243079	176541	93815.9	180543	242498	64783.3
Psmc5	100002	64283.3	225363	93988.1	40153.7	248377	133229	49206.1	243917	91696.8	84820.1	247977	138127	67770.4	99758.2	106381	52278.4	95409.7	91056.1	97802.5	185360	78702	61454.7	104742	107862	52767.8	221833	76817.6	49011.2	218570	114143	71254	95164.3	111562	83614	236289	110808	383295	45399.7	54352.5	120092	80265.4	59082	119145	86264.3	298720	184547	101866	64439.4
Rps8	0	0	0	0	0	0	0	0	0	0	0	0	0	0	0	0	0	102632	0	59001.9	0	0	32369	119618	0	0	57252.6	0	0	251006	0	0	0	0	0	0	0	0	0	0	0	0	0	0	0	0	0	0	0
Rps15a	0	0	0	0	0	91416.4	0	0	0	0	0	45342	0	0	117809	0	0	173843	0	0	0	0	0	195765	0	0	79024.4	0	0	207812	0	0	129224	0	0	111403	0	0	0	0	83624.7	0	0	62143	0	0	0	0	0
Ube2h	0	0	0	0	0	39723.6	0	0	0	0	0	0	0	0	0	0	0	87776.9	0	54819.8	0	0	0	41708.8	0	0	38990.9	0	0	0	0	0	0	0	0	67789.1	0	0	0	0	69907.7	0	0	0	0	0	0	0	0
Ywhae	168641	178629	195181	58734.5	90823.9	302718	233181	86292	224913	53384	102957	224130	150541	115298	263959	129891	252828	293583	143000	147327	218125	110992	276270	320710	147053	121879	312909	245686	181836	331698	182335	137843	279772	271407	149237	245429	47832.4	135072	104152	135255	171924	176195	45036.7	190079	139719	150951	188831	190483	146090
Rps14	0	25484.8	60942.5	0	0	122749	10988.3	0	116161	0	0	81023	25951	0	37453.1	0	34380.2	88222.6	0	0	22979.3	0	23175.5	128963	0	0	77810.8	30993.7	0	179465	0	0	40706	45423.9	0	95286.1	0	34795.6	0	0	81078	0	0	86079.7	0	0	71894.5	0	0
Rps18	111488	322942	132025	121048	93929.4	607567	363324	68837.9	479018	105530	27688.2	118813	212936	101524	501121	203701	388592	617317	138704	147895	447946	162390	288601	584353	49649	160386	502857	155689	126908	603739	0	0	386177	344009	30758.9	322021	88185.8	0	122741	65018.1	12468.3	106631	52832.6	27989.6	31957.1	42199.9	0	114438	95420.7
Rps29	0	0	0	0	0	26116.5	0	0	0	0	0	0	0	0	0	0	0	0	0	0	0	0	0	21877.8	0	0	0	0	0	0	0	0	0	0	0	0	0	0	0	0	0	0	0	0	0	0	0	0	0
Rps11	0	0	0	0	0	139656	0	0	63943.9	0	0	0	0	0	0	0	0	0	0	0	50611.9	0	0	286753	0	0	52384.3	0	0	85275.3	0	0	0	0	0	64268.1	0	93099.8	0	0	0	0	0	0	0	0	0	0	0
Rps13	0	0	0	0	0	0	0	0	0	0	0	0	0	0	0	0	0	6313.82	0	0	0	0	0	0	0	0	0	0	0	14289.5	0	0	0	0	0	0	0	0	0	0	0	0	0	0	0	0	12716.4	0	0
Snrpf	0	9936.16	0	0	0	0	0	0	0	0	0	0	0	0	0	3938.75	0	0	0	0	0	0	0	0	0	0	0	0	0	0	0	0	0	0	0	0	0	0	0	0	0	0	0	0	0	0	0	0	0
Arf6	123001	131803	175553	102832	118389	160975	124217	120935	153796	104342	170473	147016	89214.8	122559	111150	141765	108105	133316	101897	129587	163063	96200.6	163813	132319	82227.2	144603	112540	125009	121696	103934	145691	116953	125040	98373	115490	189775	97733.7	129862	123140	120532	105003	125484	115771	76596.4	139124	98893.7	99454.5	114873	102413
Psmc6	246851	198636	274771	217938	201096	321774	228624	372030	281780	254216	189888	345922	319421	330145	247642	257569	192124	246696	243745	319620	312820	245478	315793	310482	207200	268104	349714	380591	219707	310150	256940	236339	257472	332173	202530	463014	209310	434453	237434	331347	209034	374309	215644	351324	267487	423721	296567	369558	268153
Rps4x	0	86339.1	0	24989.8	56234.8	176967	143800	0	146176	0	0	0	67939.1	0	102716	55721.9	95850.1	156485	0	43776.1	87001.5	43492	81946.7	170980	65415	26755.9	226086	38036.8	19941.7	334754	0	0	158192	147913	20713.4	108749	0	0	0	0	0	25844.3	0	51439.9	0	0	0	63135.1	0
Ppp2cb	127605	126174	167146	90916.8	107658	131938	77154.6	97227.2	102711	116886	196229	168178	116561	171078	95307.3	126306	71019.5	146565	76068	160155	116619	71622.9	143502	108945	94975.5	122391	148954	79475.7	105528	114745	179499	95715.2	115272	99023.7	77708.6	128552	205634	81293.9	91419.1	111707	107060	72709	122108	106784	134827	193961	81365.1	107731	89831.4
Rpl18a	0	0	0	0	0	0	0	0	0	0	0	0	0	0	0	0	16272.1	0	0	0	0	0	13006.8	0	0	0	0	18258.7	0	0	0	0	0	0	0	0	0	0	0	0	0	0	0	0	0	0	0	0	0
Rpl23a	0	0	0	0	0	0	0	0	0	0	0	0	0	59364.7	0	0	45810.1	35576.9	0	77718.7	0	0	0	0	0	38159.6	0	0	0	168934	0	0	0	0	0	0	0	0	0	0	0	0	0	0	0	0	0	0	0
Rps6	0	0	0	0	0	54503.8	0	0	77345.8	0	0	0	0	0	11780.6	0	0	85443.9	0	0	0	0	0	0	0	0	53145.9	0	0	192803	0	0	59440.8	0	0	48766.3	0	0	0	0	0	0	0	0	0	0	0	0	0
Mtpn	25676.2	0	0	0	0	0	0	0	0	0	0	0	0	0	0	0	0	0	0	0	0	0	0	0	0	0	0	0	0	0	0	0	0	0	0	0	0	2.48808e+06	0	0	0	0	0	0	0	0	0	0	0
H4c16	344204	2.11065e+06	323917	225982	214832	108499	212505	67599	40563.1	142410	104193	82332.9	418131	309444	373056	471496	563759	245871	545868	533996	98195.4	275570	1.01118e+06	93626.4	335014	351371	77690.8	251777	164615	145135	651429	93301.4	253816	663586	195796	248766	172044	320483	401590	188120	102466	114814	334139	64730.5	196977	186975	49543	396542	277000
Atp6v1b2	44844.6	21390.4	0	33150.9	24559.4	46744.4	86160.3	0	38679.4	35336.7	0	0	32630.9	0	51949.6	58028.7	26191.1	33998.8	69480.1	67484.8	52024	32515.3	44781.4	38185.9	83841.2	24426.2	47817.6	34991.1	22258.4	23779.2	0	26258.9	50611.9	33081.9	0	35860.1	44672.8	0	34279.7	0	22003.3	55415.3	9853.73	47319.6	15662.9	0	44061.4	39077	37453.9
Rab1A	0	0	0	0	0	0	0	8508.41	3778.89	0	41971.9	0	0	0	0	0	0	0	0	0	0	0	55499.3	0	0	0	34786.7	0	0	0	0	3523.86	0	46197.9	0	0	46567.5	0	0	42442	0	0	45083.9	0	0	0	9609.93	0	44013.9
Ran	2.87131e+06	2.58248e+06	2.62507e+06	3.43126e+06	2.85191e+06	3.15593e+06	3.20079e+06	3.29397e+06	2962077	2.94757e+06	2.63307e+06	2.34687e+06	3.86642e+06	2619206	2.58325e+06	3.45707e+06	2972647	4.02191e+06	2.92855e+06	3.10704e+06	3082864	3.31823e+06	3.08919e+06	3.15767e+06	3.16433e+06	3.29826e+06	3.60749e+06	3.80163e+06	3.81957e+06	2.84421e+06	2613885	3.17558e+06	2.85208e+06	3090971	2.88771e+06	3.07638e+06	3.20876e+06	1.99235e+06	3.77436e+06	3.10045e+06	2.49511e+06	3294294	2.89807e+06	2.79969e+06	2.71462e+06	2.44355e+06	2211204	2.85957e+06	2.81399e+06
Rpl23	46863.3	34107.5	135294	42534.2	21034.8	180400	47510.9	29025.3	171970	63703.6	48174.5	157071	54883	47621.6	158911	66150.8	38531.4	262334	78975.5	29750.3	132310	53066.7	35251.7	354374	53859.8	0	108454	67864.8	33552.7	336357	68272.4	18208.8	112949	48040.4	0	169058	40522.2	166043	71645.1	45141.1	151641	52678.7	32386.5	104942	69423.1	30467.2	123171	33372	28930.8
Rps15	0	0	0	0	0	54166.2	0	0	31895	0	0	0	0	0	0	0	0	87336.9	0	0	33778	0	0	56202.5	0	0	35989	0	0	118679	0	0	0	0	0	54853.6	0	0	0	0	0	0	0	0	0	0	0	0	0
Rps24	0	0	0	0	0	52595.6	0	0	52589.5	0	0	0	0	0	43661.5	0	0	59246.7	0	0	48302.1	0	0	57904.7	0	0	41668.9	23213.6	0	113448	32519.8	0	41304.2	0	0	63828.1	0	0	0	0	0	0	15031	0	0	0	0	0	0
Rps26	0	29213.6	12596	0	0	52308.4	0	0	34636.1	0	14847.6	0	17998.8	0	44319.2	27844	22886.1	70126.8	0	16417.4	78752	25739.5	28764.5	78089.8	26269.4	0	48733.6	20556.1	0	255526	34458	0	48910.3	24840.3	0	98353.8	0	28396.1	0	0	16729.7	0	0	0	0	0	0	17246.1	0
Rps28	0	24695.4	0	0	0	143608	50843.1	0	82489.4	0	0	0	45082.7	0	98674.6	36768.8	47866.1	127328	0	0	79226.7	20312.8	31183.4	130811	31208.8	31191.6	102181	34801.8	28291.6	73159.3	0	0	55491.4	33245.8	0	0	0	0	0	0	0	22282.9	0	36006.3	0	0	16660.6	36309.1	0
Gnb1	0	1.10158e+06	83958.3	0	0	856445	1736349	0	0	0	0	0	1.70804e+06	0	61393.9	0	1.24686e+06	114852	155907	468396	0	0	74262.8	0	0	0	455286	631650	0	0	56385.5	0	126002	3.56256e+06	0	81208.4	0	0	74121.8	0	0	0	0	0	0	0	0	896343	0
Rbx1	140768	62245.1	213288	109612	59352.5	221246	123455	76435.1	208449	174629	74949.4	229845	136420	108706	184806	140422	78128.2	163973	156976	67693.9	189349	118007	75247.3	186159	125156	85398.7	157242	121522	78928.6	109059	132198	98999.8	122360	92992.2	58639.3	152826	105649	211797	159525	92676.7	125456	148106	77381.9	111800	170932	104868	201401	133173	68735.3
Rps3	61881.3	152188	193583	58795.6	52140.1	495039	75713.6	67704.4	467124	85268.1	85057.9	257078	196913	143218	303340	236516	255207	600071	158797	141082	357631	141308	223034	601508	152881	156264	370141	154860	145467	887742	106270	71174.2	327017	62872.6	64883.8	523044	104363	249793	156155	125606	187438	90215.6	114780	248409	95236.2	0	139802	38213.1	139186
Rpl32	0	0	0	0	0	0	0	0	0	0	0	0	0	0	0	0	0	0	0	0	0	0	0	0	0	0	0	0	0	63366.5	0	0	0	0	0	0	0	0	0	0	0	0	0	0	0	0	0	0	0
Rpl8	11523.3	18809.1	13556.2	10103.1	0	143647	14099.4	0	88220.5	9490.24	28230.2	60147.7	9398.89	14692.4	85153.2	18367.5	17457.3	247364	19780.7	10511.8	61570.3	7038.12	20753	163326	32938.6	11988.6	64718.3	29395.9	11193.1	319303	50749.6	0	91657.1	19615.1	0	258954	0	135840	8501.7	0	69314.6	7198.15	9651.91	0	0	10292.6	49516.5	0	0
Ybx1	52590.5	63265.3	138676	46476.3	43137.7	328924	50561.2	17542.4	262638	52787.6	53232.4	166632	50225.8	55381.1	213011	84036	74201.3	344420	95190	37242.9	259161	65965.8	69566.6	417651	96946.2	55897.7	180090	45225.2	45453.5	317990	85919.1	25214.8	198420	49229	27319.9	292076	40114	206669	103640	16057.4	110862	27696.7	21117.6	101741	48039.7	47751.1	121955	42490.3	35469
Pfn1	343008	668678	403001	31729	297053	142315	158281	34960.8	212828	89026.7	150425	125362	287459	523337	642220	283793	572183	972535	107820	837748	283021	186017	1.07363e+06	47923.9	67298.8	600915	447889	386231	214261	187853	509929	134346	623738	491738	452177	324940	180247	139411	695819	281102	85086.9	43978.3	358404	236909	76425.8	61002.7	184520	260778	155886
Rac1	367025	387639	45938.7	320373	309498	302437	314893	272014	248305	305223	225376	35283.9	336426	242353	334824	370863	102345	265248	302001	383515	111079	343431	458073	36015.3	326237	350031	313988	324727	301546	181669	291332	320324	250355	310269	398376	423419	295026	320395	185367	201011	143799	59432.3	216491	196031	217479	40338.8	168442	341063	296467
Pafah1b1	679769	628670	567303	623490	635765	795095	752936	481152	709546	488258	529252	489540	670472	519015	635793	675573	629641	622064	650861	458515	766954	715031	663399	497709	549601	591013	654535	634087	643413	418040	729703	582980	626958	597108	512368	770983	545238	926084	422265	387643	547067	599956	406915	657442	601076	670252	627733	604319	481288
Hspa8	7.92801e+06	10900000	9856835	9812955	12200000	13500000	10100000	9263178	10800000	10300000	10200000	9835339	10500000	9721322	11200000	11900000	12900000	12800000	8273331	11800000	11400000	9548668	12900000	11600000	11700000	12400000	13200000	11200000	13300000	12800000	10100000	12100000	11100000	10200000	10100000	10600000	9913776	9796147	9848982	10200000	8449667	10900000	8285468	9040484	8527414	8870901	8664447	10400000	10200000
Vamp3	21676.3	22975.9	132427	15688.6	17786.6	124413	17547.3	11233.6	33749.4	17432.3	16081.9	22665.9	35236.2	13322.1	64471.1	24339.7	13918.8	85357.6	15983.8	22862.9	31302.6	18115.1	23156.6	27458.1	16082.9	19936.6	29008.1	18310.1	11423.4	25812.4	38598.9	16103.7	30832.1	19397.1	16815.9	36195.5	13761.5	81017.9	24101.3	12481.9	24821.7	16667.8	6625.46	22001.8	19074.3	10224.3	41011.5	16730	0
Tpt1	307984	330732	387252	290601	244813	533729	302652	281541	505668	275936	221617	463622	363239	298622	502309	322072	391951	543643	285685	397236	370389	306146	302659	428237	301131	330570	598324	362349	235559	711244	328532	303498	412026	324321	279767	640759	352706	417528	409542	230746	362197	293068	386493	460526	283662	289486	359337	320373	245886
Hspd1	25402.3	297456	88234.2	34862.5	32170	185188	85585	11593.2	106884	37005.5	36344.6	94635.6	85460.7	49704.5	178955	709761	78173.4	474087	37188.9	51919.6	376126	53935.6	361159	249941	69442.4	54335.4	238204	770361	46363.7	598454	75356.1	32904.5	125560	96283.1	33268.7	184584	33493.1	74855.8	375067	39848.8	13899.8	28574.6	19147.9	28115.3	34075.3	19505.8	22211.7	51740.5	36112.1
Eif4e	151214	160863	178880	186341	79378.1	361979	101136	134739	127610	97491.7	177473	52160.6	158969	129941	255723	97347.8	160900	293257	177599	163983	334080	97228.3	201261	325015	89025.3	83449.7	272125	169500	80151.2	319589	197444	67143.9	235132	150924	66862.4	333927	91291.5	110996	72955.8	109064	33200.6	77597.6	99869.8	111753	60770.7	62201.7	57385.9	181124	68633
Atp6v0c	28080.5	26268.1	63540.5	19295.1	18696.9	56397.2	21996.7	0	49250.5	42060.7	33978.7	54635.3	24965.9	26745.6	54954.1	28887.7	11631.2	44416.4	35000.5	19440.7	62660.6	0	24151.2	69528	25817.5	0	40556.4	19741.2	18816.2	31492.1	37785.8	14369.7	28109.9	21416.3	14818.6	53265.6	39656.8	82155.4	30476.3	21805.6	39274.8	0	21509.6	26564.4	36279.5	19868.6	34255.5	18504	18753.1
Ywhaz	1.01075e+06	1.76167e+06	1.52003e+06	857740	1.04318e+06	1.69611e+06	1223511	524888	1.33398e+06	1.22529e+06	863225	885184	1.27402e+06	877883	2170946	1.32994e+06	1.56329e+06	2320614	900882	1.50457e+06	1.72974e+06	960158	2.53148e+06	1.06329e+06	973785	1.43123e+06	1.95211e+06	1.47378e+06	1.0369e+06	890255	1.854e+06	928172	1.96821e+06	1.36492e+06	1.02565e+06	1.52414e+06	915548	1.34222e+06	1.71874e+06	767636	689804	879301	635168	973398	844827	535692	963495	1.19423e+06	712114
Hmgb1	0	78477.5	0	0	0	0	0	0	0	0	0	0	0	0	0	29180.5	0	0	0	0	0	0	27922	0	0	0	0	0	0	0	0	0	0	0	0	0	0	0	0	0	0	0	0	0	0	0	0	0	0
Sumo1	0	0	0	13308.9	0	0	0	0	0	0	0	0	0	0	6592.34	0	0	0	0	0	0	13073.9	0	0	0	0	0	0	0	0	0	0	7187.52	0	0	0	0	0	0	0	0	0	0	0	0	0	0	0	0
Eif5a	1.30237e+06	1063904	1.8569e+06	2.19369e+06	1165006	2.10326e+06	2.03616e+06	1.11777e+06	1774950	1.97706e+06	1.20024e+06	1.71039e+06	1.93327e+06	1.11373e+06	1.56128e+06	2.04761e+06	1.17439e+06	1.71033e+06	1.96907e+06	1.26413e+06	2.51868e+06	2.02499e+06	1.14421e+06	2.22784e+06	1.6415e+06	1.25386e+06	1.66608e+06	1.69505e+06	1.20681e+06	1.74942e+06	1.60533e+06	1.34443e+06	1.49172e+06	1.49091e+06	1.13596e+06	2.11322e+06	1358686	2175216	1615799	1.12716e+06	1.53742e+06	1664992	938581	1.62096e+06	1.69234e+06	816874	1.49944e+06	1.48072e+06	899592
Actg1	0	0	0	0	0	0	0	0	0	0	0	0	0	0	0	0	0	0	0	0	0	0	0	0	0	0	0	0	0	0	0	0	0	0	0	0	0	0	0	0	0	0	0	0	0	0	0	0	0
Rps17	0	0	0	0	0	89633.5	0	0	93523.7	0	0	0	28749	0	75351.3	0	0	33851.8	0	0	80860.6	0	31515.2	99183.6	0	0	50484.3	0	0	71895.8	0	0	33776.1	0	0	91027.6	0	47787	0	0	0	0	0	0	0	0	39257.8	0	0
Rps12	0	0	19461.7	0	0	91915	4963.45	0	62110.9	0	0	39751.4	6825.78	0	0	6937.53	0	45073.7	0	9589.13	31885.8	0	0	37585	0	0	57348.4	7560.55	0	116360	9021.3	0	6923.95	0	0	95031.9	0	14302.6	0	0	35049.3	0	0	32833.7	0	8300.63	29178.4	4472.8	0
Rps10	0	0	0	0	0	24374.8	0	0	0	0	0	0	0	0	0	0	0	20993.1	0	0	28372.3	0	0	53406.2	0	0	16911.4	0	0	23531.4	0	0	0	0	0	15789.6	0	0	0	0	0	0	0	0	0	0	0	0	0
Phb1	0	0	0	0	0	0	0	0	0	0	0	0	0	0	0	0	0	33548.7	0	0	0	0	0	45782.5	0	0	0	0	0	0	0	0	0	0	0	0	0	0	0	0	0	0	0	0	0	0	0	0	0
Rpl22	0	0	0	0	0	52339.2	0	0	56594	0	0	0	0	0	0	0	0	0	0	18106.1	0	0	0	0	0	0	0	0	0	71689.5	0	0	0	0	0	0	0	0	0	0	0	0	0	0	0	0	0	0	0
Actc1	0	0	0	0	0	4680.19	0	0	0	0	0	0	0	0	0	1959.13	0	0	1349.97	0	0	0	0	0	0	0	0	0	0	0	0	0	0	0	0	0	0	0	0	0	0	0	0	0	0	0	0	0	0
Ube2l3	118992	285436	218226	281920	297980	611426	660564	135066	407097	237069	167696	205268	372072	99028.8	244224	241448	414243	263997	146334	185302	248443	179489	286715	492537	229199	243396	500431	402117	229648	388258	163368	160449	276023	533379	228475	202685	133496	186092	207258	130676	127864	352049	118486	142375	191883	84326.3	148377	502993	127719
Rack1	60403.3	109905	99315.9	76903.9	80012.9	206739	103471	48304.9	209108	89624.3	85391.1	118048	133823	59444.8	172164	126376	123416	431982	111882	75564.6	183826	106406	113924	404484	122576	70966.3	145788	110851	86938.1	571937	91948.6	63436.7	220637	108708	65526.6	257074	75692.5	100471	123237	63163	132861	64800.1	94545.3	148941	75201.9	54070.4	46358.2	65149.2	77287.3
Acta1	3.05967e+06	5.20809e+06	4536976	2269343	3.14605e+06	3.07108e+06	3.14405e+06	2317174	3.58957e+06	2.83636e+06	3.16581e+06	2879448	3.45954e+06	3752527	4.3024e+06	3.41361e+06	3.84857e+06	5.98446e+06	2.35347e+06	5196169	2.93886e+06	2506683	6121391	1.88518e+06	2.21528e+06	4.26655e+06	4.13237e+06	3.94604e+06	3.05601e+06	2.2697e+06	3.78757e+06	2.69243e+06	5.81017e+06	4.18604e+06	3302413	3300071	3.46611e+06	3.23277e+06	5.16922e+06	2968060	2.33402e+06	2.35333e+06	2888046	3.3935e+06	2.21848e+06	2.29917e+06	3011649	2.63067e+06	2495295
Ywhaq	158390	183790	200185	130147	149708	367892	170794	112097	240925	150797	141363	120312	187578	134201	309948	221230	195156	358781	188799	176528	297113	185434	235697	306022	189509	188143	261381	203287	160442	274905	256770	144312	278858	188529	143356	304787	154938	253406	191683	119487	171338	118135	89504	234747	150470	109132	204925	166493	127422
Tubb4b	383707	625376	691266	119309	268252	819977	273201	52142.1	804240	157399	259019	228887	499474	248390	971714	306239	418951	1.43093e+06	354440	495401	660128	216744	983529	353790	148657	332744	729765	531037	142336	685526	509892	83081.6	841818	435376	265868	719879	217454	499853	668915	261090	217397	101332	218124	733001	117698	105958	372883	277537	198809
Ywhah	114207	501593	341420	106719	161755	321946	245224	49420.4	288614	157135	135168	128847	277748	159228	657455	265625	352599	842372	138882	341205	352008	136891	505699	268977	137550	261170	442594	355251	105346	218364	322178	95765.5	518575	296230	201521	278139	118007	193880	358483	91317	90963.3	65374.8	82031.7	168341	84058.1	55520.4	171389	198544	101123
Kpnb1	838720	955209	1.22297e+06	890262	937890	1.27673e+06	1.25968e+06	816552	982775	935482	913673	1013058	937832	986667	1.27727e+06	1.01103e+06	972754	1.17451e+06	1.01229e+06	887488	1.56095e+06	999810	1.10961e+06	1091346	992318	926371	1.21338e+06	1176001	808849	1.27003e+06	1.44908e+06	808222	1.1613e+06	1279993	426414	1.38188e+06	857345	1.50353e+06	726838	568589	1.06912e+06	772740	847711	1.51863e+06	1.04806e+06	929880	918870	1.05565e+06	790840
Pip5k1a	0	3732.91	0	0	0	3632.68	0	0	0	0	0	0	0	0	0	0	0	0	0	0	0	0	0	4588.95	0	4395.98	0	0	0	0	0	0	4225.68	0	0	0	0	0	0	0	0	4369.44	0	0	0	0	0	0	0
Psmb7	151747	229600	130811	305094	251160	269025	380664	81259.1	123334	125026	80034.5	99322.8	255026	77136.9	182982	164319	380679	126298	61629.8	144767	173887	184818	222246	134699	235798	234484	384076	339836	156682	132686	77392.2	183503	160542	313718	250479	72647.6	133471	0	63642	93416	0	215127	41671.5	64291.7	40224.1	55313.9	24798.7	375864	101044
Selenop	0	15186.3	0	0	308305	0	0	0	0	0	0	0	0	355863	0	128444	0	0	0	0	0	0	52015	0	92639.4	0	0	0	0	113013	0	0	39052.9	262677	0	0	0	0	0	0	58041.1	0	48673.3	63542	0	0	0	0	0
Mpp1	2.80933e+06	3.3401e+06	3.3037e+06	2.98958e+06	2.43779e+06	3.6868e+06	3.17673e+06	2.65831e+06	3.45471e+06	2.99092e+06	3105438	3.5893e+06	3.1015e+06	2.46139e+06	2.44457e+06	3.24832e+06	2227553	2.93505e+06	2691645	2.62546e+06	3.82322e+06	3116890	2.86095e+06	3.86753e+06	2.71042e+06	2.60972e+06	3.23256e+06	3098884	2.52075e+06	3.57423e+06	2.77321e+06	2.52894e+06	3.26397e+06	3348190	2459362	3.91998e+06	2.88675e+06	4.06301e+06	3352513	2.43704e+06	3.26363e+06	3.39201e+06	2.41173e+06	3.50808e+06	3.04493e+06	2.33035e+06	3.01803e+06	2.72e+06	2677093
Pebp1	979210	1.32966e+06	895958	1.26512e+06	1438659	1168502	1.21437e+06	1.324e+06	1025735	1.20489e+06	1.29069e+06	1.00301e+06	1.41176e+06	1.13431e+06	1.09004e+06	1.25424e+06	1.21479e+06	1.1394e+06	1.23934e+06	1377121	1.29147e+06	1.15703e+06	1.49483e+06	1.12562e+06	893061	1.38197e+06	1454239	1.37452e+06	1.55616e+06	921157	1.08423e+06	1.16792e+06	1.08706e+06	1.3016e+06	1180169	1.19146e+06	1.43509e+06	854166	1443228	1.1808e+06	908278	1.37484e+06	1.20487e+06	861277	1.24857e+06	1.08811e+06	906387	1.10828e+06	916452
Stim1	0	33658.6	0	0	0	0	0	0	0	0	0	0	6716.38	0	31252.5	0	0	58043.4	0	10052.6	0	0	34996.2	0	0	3406.93	7507.9	5124.93	0	0	25798.7	0	20470.4	0	6275.16	0	0	0	9322.31	0	0	0	0	2726	0	0	0	0	0
Rock2	0	0	0	0	0	0	0	0	0	0	0	0	0	0	0	0	0	5430.46	0	0	0	0	0	0	0	0	0	0	0	0	0	0	0	0	0	0	0	0	0	0	0	0	0	0	0	0	6646.22	0	0
Hint1	843946	1.19447e+06	743860	1.27461e+06	1299921	857198	1217354	1.24378e+06	807302	874219	1.06954e+06	717304	1078062	1.02132e+06	667162	954793	1.10491e+06	812285	826826	1484125	826849	1.0442e+06	1423128	720867	1.06332e+06	1.2856e+06	1.18122e+06	1.27045e+06	1.36665e+06	1.0544e+06	710348	1.05612e+06	998395	1170803	1.00798e+06	866912	933307	772679	722686	1.02322e+06	789298	971288	1.12931e+06	1.01786e+06	687000	1.16333e+06	575905	987001	1.06496e+06
Igfals	0	0	0	0	0	0	0	0	0	0	0	0	0	0	16586.3	0	0	68510.5	0	0	0	0	40707.4	0	0	19860.8	0	0	0	19067.1	0	0	0	64242	0	8742.1	0	0	66318	0	0	0	12189	0	0	0	0	0	0
Usp9x	145503	200833	240020	195170	114913	355119	227497	88619	300795	196379	82208.6	201278	189669	73388.6	252181	193458	198113	270746	322506	128518	437898	212736	155108	346543	237030	180378	349662	245229	125140	252518	297885	120097	307949	262781	212377	330263	141031	283600	157506	91813.8	199251	209071	52816.2	400679	187934	53234	193993	229899	149205
Slc9a3r1	0	0	0	0	0	0	0	0	0	0	0	0	0	0	2614.1	0	0	14982.1	0	0	0	0	6036.18	0	0	0	0	0	0	0	3546.06	0	5017.26	0	0	0	0	0	0	0	0	0	0	0	0	0	0	0	0
Bid	238011	141611	197373	294338	324581	278631	315565	277101	144681	306483	276246	164117	329306	227322	216538	316239	220670	139565	269597	193653	219464	295304	264354	274422	260652	307810	251325	282421	286516	123550	218788	324919	228274	230521	306406	232730	183307	236423	270558	300166	311485	308778	210953	359943	322554	156193	319827	137314	290214
Stx4	0	0	11528.5	0	0	0	0	0	71671.5	0	0	0	0	0	0	0	0	0	0	0	0	0	0	0	0	0	0	0	0	0	0	0	0	0	0	0	0	0	0	0	0	0	0	0	0	0	0	0	0
Vasp	0	32076.1	0	0	0	0	0	0	0	0	0	0	0	0	6245.35	0	7562.53	34733.1	0	7677.43	0	0	0	0	0	7186.11	0	0	0	0	8406.14	0	12034.2	0	0	13840.7	0	0	28308.7	0	0	0	0	0	0	0	0	0	0
Naca	184166	2.59993e+06	227598	247582	173016	346427	338379	2.79752e+06	371141	270444	2771844	290633	2.31483e+06	410828	2.08619e+06	2310662	224847	2651507	253537	2.76208e+06	279242	2.15871e+06	360806	406265	257460	259795	2.439e+06	265319	310065	2906628	256530	178680	302019	291569	49052.1	2.67203e+06	275387	375441	319714	255277	248800	227315	285397	1.31472e+06	282031	263965	281041	243872	197096
Casp3	26898.8	99830.5	45295.1	150278	150546	187906	194427	65193.1	82688.1	40961	0	88490.8	143299	0	144188	135650	189375	145000	46591.3	73100.9	123101	93224.6	115483	132744	137024	164564	177166	158108	117806	149263	77440	95513.7	162024	187428	129448	103891	39568.5	7849.88	49938.1	37159.8	93076.3	124573	31408.3	132814	51611.7	0	64461.2	181717	43962.6
Urod	632917	212712	264178	648658	787670	1.10011e+06	785365	678552	961411	199173	853679	361093	780025	260756	1.17155e+06	883170	1.39506e+06	1.59464e+06	628050	209645	897678	672749	1.12493e+06	1.00342e+06	711468	1.34572e+06	1158026	928970	1.00958e+06	992235	234818	848887	1.26276e+06	840243	1.05822e+06	991019	795830	339283	1.10489e+06	602390	870132	633938	634057	989880	617330	493054	749836	90961.6	582079
Ctps1	75966.8	0	8334.8	55750.3	50368.3	179521	61013.2	59666.4	112967	47527.7	39633.7	0	63475.4	0	116868	65659.3	76456.9	130492	68313.1	55264.8	97882.1	69695.9	82515.3	129318	74280.3	61858.4	72728.6	63968.9	57511.3	88962.4	80020.8	65086.2	95279.7	68124.5	60559.4	120402	84374.4	48691.4	55651.8	0	59151.9	55802.7	0	116443	0	0	124795	75859.6	0
Atp8a1	73055.8	118443	58031.6	0	0	64818.2	0	0	50517	34122.4	0	0	0	47840.1	58944.2	80789.3	0	52240.9	0	0	51403.3	52166.1	179504	61756.4	38328.2	0	121784	0	0	0	0	31118.5	0	0	0	206300	0	51419.1	0	36353.1	0	0	25285.9	0	0	0	0	0	0
Cct7	224491	287375	285157	256392	216043	543014	198001	198542	318589	279389	188212	212445	300220	273057	392124	355368	302811	535323	293426	174529	503269	370102	337598	582558	278764	291436	554927	478923	299889	518147	364379	171169	396886	246253	191662	393852	208460	383770	285518	232782	357500	241264	176206	366196	157522	194352	415752	277994	170194
Cct2	455368	502470	568254	546956	522258	1.11514e+06	709823	424909	883275	486692	376068	658685	656244	529542	595204	731751	657132	939898	473494	605548	915124	560715	829155	994245	642937	566203	985489	745253	679971	1195339	685986	493830	924548	590175	345236	837543	487520	582164	544947	452301	595241	588541	448696	593029	464563	480925	566608	461295	430190
Cct4	792613	706043	838293	623009	662475	1.29059e+06	820169	747699	939037	656430	720652	902087	813945	822735	806252	799381	845417	1060934	510677	796381	929404	573171	937890	953129	633355	623425	1.08606e+06	875097	748786	1.41685e+06	874874	647076	931115	899973	546609	1071578	570053	894239	717018	858637	411520	900919	673933	467376	642375	491966	481406	659547	593894
Cct5	23004.4	248589	187696	102466	81554.6	486779	85564.1	15282.2	296400	163732	125951	175081	274883	75830.7	144605	190377	186024	267148	189502	135007	338572	185321	276412	416891	102634	97244.6	419532	382428	102667	224498	257503	59438.8	289113	230889	72806.6	342017	91904.8	186681	164215	191945	79790.6	135152	187419	70547.2	83617.2	10797.2	73697.8	76234.6	159774
Cct6a	213212	118369	252589	266857	287242	539723	284498	105423	294813	261442	245776	387607	278033	183101	345697	410154	262467	595606	214035	231510	664819	266443	299995	486080	268377	292471	487296	347499	245732	659053	274852	228830	403342	335658	172566	602072	178521	148172	262022	161100	222211	250359	153759	274844	177522	99981.7	140677	251980	131026
Cct3	358836	547581	444131	277190	178313	1.04577e+06	318549	216385	495447	376584	242487	628299	326269	394444	553071	661196	323998	653797	391391	414086	542518	793324	447961	713945	485054	336904	697179	675680	493501	1.18201e+06	294757	418008	504755	846600	473409	786776	344748	627322	438988	234585	662911	355534	248435	360850	624766	390191	432747	283110	233241
Wnk1	0	34037.9	0	28729.3	27302.2	41299.9	44055.5	23356.1	39415.6	26977.4	0	0	38764.6	0	0	34285.1	36463	33447.9	0	38993.9	35205.7	38381.3	0	37219.8	40141.6	56148.8	0	37847.7	30520	30783.4	39321.1	30620.8	2.03442e+06	44691.8	0	32525.9	27958.6	0	22646	17259.7	0	31394.6	0	31772.7	22817	21435.8	1.16685e+06	2.03337e+06	0
Eloc	66390.2	68466.8	108451	70552.4	72543.3	255566	79744.5	64203.9	116275	104078	76951.3	113780	84635	91128	100379	172224	77901.2	113244	67777.9	64176.6	141295	50468.3	176819	152905	154359	57215.2	109623	69186.1	71648.3	100805	85069.8	56482.6	98117.4	105807	55770.2	112459	70379.4	142703	77817.7	73257.9	71492.5	73348.7	71596.4	74234.4	77417.7	0	77297.2	74043.8	76789.4
Arf5	240893	282434	336415	118103	288928	655529	292694	215908	394926	265260	238179	329482	447745	204398	375698	295063	346812	301980	258032	178486	488087	267391	219726	541112	221934	274011	551612	388883	213636	260370	155870	280301	438509	387953	189340	321519	272906	238092	311473	192164	305364	477959	140576	305533	340956	158688	246718	465904	181867
Ap2m1	0	20444.7	0	0	0	36893.3	0	0	27973.8	0	0	0	0	0	0	24217.7	0	0	0	0	29457.9	0	0	20208.4	0	0	32989.6	29878.7	0	28132.2	0	0	0	25753.7	0	25141.9	0	0	0	0	0	0	0	0	0	0	0	0	0
Rhog	0	0	0	0	0	0	0	0	0	0	0	10404.7	0	0	0	0	0	0	0	0	5285.88	0	0	0	0	0	0	0	0	0	0	0	0	0	0	0	0	0	0	0	33096.9	0	0	15114.3	0	0	36605.1	0	0
Rpl19	0	62515.3	67443.2	0	0	174263	0	0	105937	43601.3	0	90874	16514.5	48644.6	123334	42320.8	96393.5	139965	0	64125.6	83386.3	0	48885.4	204801	61685.8	0	126245	0	0	248099	50339.4	0	85832.9	41774.1	39728.3	131447	0	71405.6	0	0	75987.3	0	0	74956.5	0	0	53382	0	0
H3c15	98475.8	563368	50602.9	63597.4	60920.2	0	175079	0	0	0	0	0	177671	37219.9	107820	35005.8	229508	35191.6	40911.4	54275	0	57488.9	256081	27771	82325.3	82832.4	41617.5	100615	0	0	43775	0	103119	558481	26160	34956.7	0	0	35104.3	22044.7	0	77039.8	43752.7	0	0	0	0	209613	35603.6
Serping1	562738	501736	284712	234777	152646	280046	506992	60707.2	366062	144023	158367	150748	418870	408689	553831	219960	440853	643316	373125	286216	126363	328731	705956	187104	303732	657660	212241	273876	231835	524369	382958	84249.9	512157	885123	717841	320435	228646	171580	743814	188812	361176	309301	615822	502254	274895	89315.4	391190	182012	285152
Serpinf1	0	31940	0	0	0	0	0	0	0	0	0	0	0	0	27185.7	0	0	46684.1	0	0	0	0	30226.2	0	0	0	0	18346.9	0	70858.2	23146	0	36869.4	54024.1	24531.3	51831.3	0	0	46777.6	0	35347.6	19946.6	23343.2	31601.6	0	0	26597.6	0	0
Nptn	90383	110757	63321.8	95308.1	73603.7	97617.3	39553.7	60532.1	69118.5	78409	58812.3	29145.8	49715.4	59662.1	86534.7	95699.7	52561.6	77466.7	94728.9	47560.5	106622	90346.1	59623.8	89779	91838.2	54388	77689.6	113829	58173.6	67442.2	91754.9	65261.9	77654.5	56184.9	55258.3	109202	45860.3	143389	51165	60109.4	72323.6	73812.8	18699	58136.5	86670.2	54679.6	84643.8	91133.7	71587.3
Csrp1	108017	241713	42112	0	61647.1	24230.7	46970.7	0	29235.3	72424.5	75071.5	0	87559.2	82166.6	164021	99978.5	98454.7	306081	63516.6	126023	88260.5	57364.1	229667	0	0	112104	88161.1	101253	63439.1	0	165213	66624.2	149903	93680.6	75833.4	23184.7	65495.7	14075.1	197277	53163.8	0	14132	46273.2	83123.7	18529.3	0	81791.1	0	0
Rps3a	0	85054.4	0	33609.1	38672.4	146991	0	0	87510	0	0	0	41519.2	0	122781	43041.5	77309.7	140597	0	33816.5	97455.4	34680.6	98585.1	131031	0	44169.2	113518	60809.2	39241.4	112665	0	0	19799	56295.2	0	57358.5	0	0	0	0	0	0	0	34105.4	0	0	0	0	0
Sephs2	0	0	0	0	0	0	0	0	0	0	0	0	0	0	0	0	0	0	0	0	0	0	0	0	0	0	0	0	0	0	0	0	0	0	0	0	0	0	0	0	0	0	0	0	0	0	0	0	0
Psme1	521074	651483	862625	640518	665852	929593	889704	686323	1.06353e+06	751483	606355	811968	795283	689316	707568	550178	633202	778010	789949	724225	841378	745623	691568	631852	590479	699246	790377	871611	665262	634194	567514	589047	676383	911068	559272	771132	564974	1.00523e+06	910399	614066	607418	678112	631145	684934	701117	546592	604091	491059	540780
Psme2	199858	186640	365598	486977	150951	403909	533713	470251	445520	541844	142618	504608	417065	506896	405253	547665	427074	373744	528037	502817	614167	313311	477900	431624	389089	539744	581167	468046	519695	273624	413136	240244	304023	233306	497566	432443	168847	427820	341671	234220	129929	494351	158707	48592	348205	63819	227328	461217	516631
Cdk2	0	0	18490.3	0	0	0	0	0	0	0	0	25928.4	0	0	0	0	0	0	0	0	0	0	0	12214.7	0	0	0	0	0	0	0	0	0	0	0	0	0	0	0	0	0	0	0	0	0	0	0	0	0
Anxa11	0	0	0	0	0	0	0	0	0	0	0	0	0	0	0	0	0	0	0	0	0	0	0	0	0	0	0	0	0	0	0	0	0	0	0	0	0	0	0	0	0	0	0	0	0	0	0	0	0
Ear1	0	0	0	0	0	0	0	0	0	0	0	0	0	0	0	0	0	0	0	0	0	0	37835.1	0	0	0	0	0	0	0	0	0	0	0	0	0	0	0	0	0	0	0	0	0	0	0	0	0	0
Myl11	0	0	0	0	0	0	0	0	0	0	0	0	0	0	0	0	0	0	0	0	0	0	0	0	0	0	0	0	0	0	0	0	0	0	0	0	0	0	0	0	0	0	0	0	0	0	0	0	0
Rps5	0	40166.5	0	0	0	0	0	0	0	0	0	0	0	0	0	0	44699.9	60545.9	0	0	0	0	0	0	0	40564.9	38388.6	0	0	73645	0	0	44994.9	0	0	0	0	47591.5	0	0	31323.1	0	0	0	0	0	0	0	0
Gclc	1.12958e+06	1.44483e+06	964823	1.25607e+06	1.63483e+06	1.52717e+06	1.0458e+06	1.38942e+06	1.15764e+06	810095	1.16206e+06	962826	1.12513e+06	1.28055e+06	943534	1.19454e+06	1.37228e+06	876277	871607	1.31722e+06	771509	1.17158e+06	1.6501e+06	906631	1.26378e+06	1.49722e+06	1.51426e+06	1.594e+06	1.35214e+06	1.53159e+06	1.1675e+06	1.36968e+06	1.25322e+06	1.44713e+06	1.26911e+06	1.62815e+06	1.32067e+06	1.34342e+06	890961	1.4893e+06	1141912	1.1301e+06	1.21329e+06	1.38177e+06	1.06323e+06	1.6096e+06	836802	1.45384e+06	1.51355e+06
Fh	372298	167494	70813	24691.9	80811.9	149341	22425	92018.4	119788	39028.4	50153.8	98003.9	237790	115805	485875	33090.8	57217.4	46504	42760.1	190554	123163	24469.2	114484	75135.1	22217.3	21970.8	137113	23166.9	81040.7	113258	33837.1	21810.3	42698.1	26412.9	18223.9	453710	118638	86178.1	54715.6	329316	55432.6	40954.1	335125	43424.6	48535.4	38212.3	39414.3	22288.7	28987
G3bp1	0	27510.1	43798.3	16937.6	13149.9	116257	20903.4	0	45824.2	20589.9	7117.79	33716.4	18674	0	62983.7	24819.5	16038.8	46527.7	44044.4	0	86320.9	19590.5	14626.4	115605	22149.7	0	26455.6	20391.5	0	83991.6	24126.9	16226.3	65620.4	0	20456.1	110549	0	83010	24968.2	0	34931.2	17860.6	0	50519.8	20325.4	0	17958.8	0	0
Masp1	0	0	0	0	0	0	67514.1	0	0	0	0	0	0	0	0	0	0	83056.2	0	0	0	0	0	0	0	0	0	0	0	54495.9	0	0	54466.2	27634.3	0	0	0	0	80760.3	0	0	0	0	0	0	0	0	0	0
Psmb4	719744	947705	778393	769000	960518	826177	888464	814639	787654	649924	918251	830890	771169	1.04046e+06	573488	602141	810862	614961	565872	823625	561309	542237	961987	555941	674529	669521	727796	688235	733825	784393	586239	672904	745939	906886	676854	834511	1.15085e+06	880355	734771	820138	614826	812921	917363	619068	678199	1.31197e+06	668370	863113	722510
Rplp2	143860	164230	490048	96410.8	159902	881269	150489	53033	352196	193810	113346	239972	285997	209156	615024	293254	320193	858305	197278	112439	302459	168468	114629	713483	171516	203727	560361	263857	95798.6	578514	340073	164647	446704	231694	94069.2	415429	97872.2	296910	318564	187082	533842	239782	112995	472628	285172	169488	447093	175060	70175.2
G6pdx	0	0	0	0	0	0	0	0	0	0	0	0	240117	0	0	0	0	0	0	0	0	0	0	0	0	0	11393.5	0	0	0	0	0	0	11846	0	0	0	0	0	177877	30747	0	102057	203944	0	129245	165476	390466	304142
Apoa1	19500000	15600000	10800000	10100000	7.35658e+06	12500000	16600000	4585975	11500000	8195913	5.00361e+06	10600000	16100000	13200000	20100000	10700000	15400000	21500000	12400000	11300000	7152337	11900000	30100000	8286962	12700000	15100000	9579077	12700000	8770955	24700000	14500000	4.58514e+06	23000000	39900000	17600000	15900000	8946739	7925376	23600000	7966274	14300000	14800000	16500000	14300000	11500000	3.17044e+06	15500000	12900000	9725272
Rbp4	96281.8	103153	60555	57288.6	33348.6	72886.3	37704.1	0	61175.8	48435	0	50061.4	97242.2	48404.2	142253	42599.9	90200.2	175712	60085.6	36207.5	30796	45878.3	161207	42478.1	70912.6	64259.8	53529.3	93234.5	26336.3	188140	69375.6	0	45574.8	276188	80419.7	64044	0	36092.7	0	42078.4	62682.9	90542.9	81548.8	89278.4	65063.7	0	86185	129979	41936.7
Serpina1d	3.59739e+06	2.27577e+06	1.3133e+06	1.93729e+06	1692694	2.42852e+06	2136072	1.01408e+06	2.08709e+06	1.59024e+06	889618	1.25955e+06	2.91968e+06	1.91964e+06	3018224	2.2409e+06	2.7415e+06	3.84925e+06	3.13069e+06	2.23066e+06	979425	3.00788e+06	4.9325e+06	1.56602e+06	2433508	3200839	1.90459e+06	2.75588e+06	1.97034e+06	4195417	2.73208e+06	1.11105e+06	3.42324e+06	6693552	3.96137e+06	2.26922e+06	1.12598e+06	609006	6348773	1.69372e+06	2.35656e+06	2344620	3351585	1.86778e+06	1.73468e+06	192592	2.05825e+06	2.29566e+06	2.2691e+06
Serpina1e	27800000	26300000	16600000	16600000	18300000	17600000	20000000	10100000	13400000	16200000	14500000	15400000	21700000	20200000	25100000	20500000	29500000	39800000	20300000	20100000	12500000	18700000	46900000	12800000	18700000	34600000	16000000	23000000	21200000	43700000	24500000	11800000	37200000	58300000	27400000	21500000	20400000	10700000	38300000	18200000	31300000	20100000	28400000	23600000	20100000	11800000	31200000	16800000	24000000
Selp	0	0	0	0	0	0	0	0	0	0	0	0	0	0	0	0	0	0	0	0	0	0	0	0	0	0	0	0	0	0	0	0	0	0	0	0	0	0	0	0	0	0	0	0	0	0	0	0	0
Egfr	293045	310198	197717	150718	153210	195032	207288	183974	183868	133823	229688	273788	676907	166493	296816	409476	719991	502632	709817	259897	110411	285529	755584	181276	201796	907670	180589	241754	364309	1.27868e+06	669988	86880.8	1.03557e+06	847691	273443	588792	182430	99494.6	772648	418362	328424	170825	422258	213754	589053	8480.45	323530	110638	296208
Rsu1	0	0	0	0	0	0	0	0	0	0	0	0	0	0	0	0	0	0	0	0	0	0	0	0	0	0	0	0	0	0	0	0	3585.55	0	0	0	0	0	0	0	0	0	0	0	0	0	0	0	0
Nme2	363658	554895	210856	582324	723746	548958	680709	380755	543189	287060	275407	206265	583855	253750	381451	562779	609616	383289	278451	600720	389346	608481	508722	380436	561859	652490	622677	678248	664239	430224	262954	397622	533148	743022	622659	403618	226406	108209	530207	281855	265463	534620	344080	649375	317256	295652	366571	541294	450554
Vcp	6.87536e+06	7.23083e+06	9359749	8830486	7.67219e+06	10800000	8486809	7620509	9110573	7.95385e+06	7540893	8512289	9088730	7.50951e+06	7111971	8.17338e+06	8474195	7521770	6998438	8502094	8814061	7559321	9269503	8215582	8531164	8364242	9240143	9921390	7.13353e+06	8546109	8.14337e+06	7.69641e+06	7.40273e+06	9589609	8917957	10100000	7.67853e+06	10100000	9861227	7.44168e+06	5.87147e+06	8907226	7472419	7357490	7.82752e+06	7154483	6019821	8026414	7462997
Aqp1	1.75601e+06	3.37797e+06	2.67294e+06	2890181	2901579	3.28629e+06	2980504	2.3453e+06	3.45003e+06	2.58292e+06	1.81934e+06	2.29426e+06	2291156	2.87662e+06	1.65148e+06	2.34136e+06	3290514	2.46864e+06	1.86153e+06	3067284	1.84878e+06	2.76918e+06	1.81485e+06	2.98242e+06	3.56946e+06	2.14729e+06	3.67713e+06	3.05154e+06	2.33461e+06	3497586	3081186	3.30608e+06	1.9074e+06	2.69459e+06	3.03835e+06	2.97534e+06	1.95239e+06	2323294	1477918	2.05367e+06	1.01291e+06	1.99919e+06	2.33314e+06	1.17681e+06	1535841	1.72034e+06	859684	3.01493e+06	1.57691e+06
Uba1	2626578	1977200	2450180	2.11546e+06	1.94762e+06	4.14001e+06	3316409	2.06462e+06	2.96421e+06	3.09379e+06	1.9581e+06	2.65827e+06	3130213	3443735	3.07645e+06	2.31904e+06	3.24153e+06	2.50832e+06	2558713	2.76865e+06	3547920	2258325	2.10278e+06	2.27466e+06	2.20746e+06	1.44743e+06	4.03917e+06	2679383	1.85586e+06	2.47227e+06	2.02735e+06	1.81104e+06	2.33914e+06	2192272	1.68113e+06	3.00129e+06	2269380	3258531	1.98254e+06	3555736	2.64223e+06	2.53476e+06	2.46074e+06	3.44102e+06	2.66575e+06	2.52937e+06	2.4629e+06	3.36341e+06	1.53435e+06
C1qc	0	70527.4	0	0	0	0	0	0	0	2584.28	0	0	0	0	0	0	0	5051.14	0	0	0	0	6434.6	0	0	0	0	0	0	35672.2	0	0	6597.53	8458.14	0	0	0	0	75553	0	11505.7	0	0	6573.13	2692.5	0	6562.28	0	0
Jup	0	0	0	0	0	0	0	0	0	0	0	0	0	0	0	0	0	0	0	0	0	0	0	0	0	0	0	0	0	0	0	0	0	0	0	0	0	0	0	0	0	0	0	0	0	0	0	0	0
Ank1	18800000	27300000	24200000	20900000	20300000	27900000	22700000	20000000	24400000	20200000	20400000	23400000	18900000	21100000	18300000	22000000	19400000	18600000	19800000	22400000	26200000	19400000	19600000	25200000	21000000	19300000	23800000	20900000	18700000	23300000	21600000	20000000	21600000	23500000	18700000	27400000	21900000	28700000	20900000	18900000	21400000	23800000	17100000	26300000	21100000	20500000	21000000	20700000	18800000
Atp5f1a	24198.6	514905	216268	0	0	225355	24011.1	0	194980	17023.5	0	80625.2	91419.7	152473	363011	103182	92404.8	736662	56430.3	124364	159095	58200.3	324658	413967	0	40734.4	374858	103086	23385.7	491702	132367	11553	352494	108597	19428	322439	66200.6	218438	152250	60021.7	194871	47624	80630.6	155300	58487.5	0	226303	58214	34295.4
Bche	0	0	0	0	0	0	0	0	0	0	0	0	0	0	0	0	0	20887.5	0	0	0	0	0	0	0	0	0	0	0	0	0	0	0	0	0	0	0	0	0	0	0	0	0	0	0	0	25846.3	0	0
Serpina3m	117877	95120.4	65755.2	58506.2	67239.1	51996.4	82351.9	49193.6	63465.8	54454.4	70154.3	0	60889.7	85143.9	72723.6	62450.5	85544.6	109836	62466.6	92744.7	40633.5	56345.6	127094	65914.4	72744.4	113805	51862.1	52573.4	69829.4	136216	71338.1	39500.7	76054.3	93458.2	115826	89381.7	76845	0	74233.5	54857.1	70030.2	66779.4	137491	76813.1	66923.9	0	68469.5	74806.4	72888.1
Mark2	0	0	10573.9	0	0	0	0	0	0	0	0	6577.19	0	0	0	0	0	0	0	0	0	0	0	0	0	0	0	0	0	0	0	0	0	0	0	0	0	14058	0	0	0	0	0	0	0	0	0	0	0
Fabp5	116984	56275	52356.3	120191	133165	63662.7	132270	0	129725	164905	69183.2	176395	131031	69649.7	164846	128214	102469	113878	118994	37837.8	168873	129732	114275	117463	132116	76799.5	156693	62025.1	105784	111439	79420.3	88501.1	77980.6	114842	69272.1	120207	109437	142032	88501.8	90265.4	183543	86703.3	65514.5	155800	71047.6	112219	207095	94589.9	104948
Eif5b	0	0	7812.98	0	0	28469.8	0	0	0	8160.57	0	9786.12	0	0	0	0	0	30498.8	10639.9	0	22003.9	0	0	38652.7	0	0	16065.8	0	0	36658.9	0	0	0	0	0	26818.6	0	13267.3	0	0	0	0	0	0	0	0	0	0	0
Serpina6	414401	143122	161822	95120.9	81574.4	107283	171463	17376.8	117568	85377.6	48194.6	75543.7	163570	180573	220175	61919.1	139494	207568	166966	123776	75924.9	114439	292524	30435.5	91975.6	205592	66051.1	117232	71746.4	189254	130362	0	210712	292537	127792	166138	170482	92844.6	284756	100945	181324	132244	247818	246605	161512	44534.8	212902	111266	99826.5
Clu	1.45802e+06	1.314e+06	445927	603884	612448	728268	1.21054e+06	278548	713409	391772	333664	362741	849695	657334	975639	684663	1058356	1.2217e+06	584893	818394	363601	851108	2.57243e+06	379016	794431	1.41124e+06	472218	961018	557156	1.54428e+06	884806	304393	1.193e+06	2.98244e+06	1.47044e+06	786503	663387	297329	2014091	361046	872114	653699	1.30167e+06	870530	681832	305769	825389	803681	887323
Anxa7	58964.2	114343	123986	150368	123139	247789	178137	106651	192334	109427	120142	108480	133078	104514	92615.7	153410	160486	130948	136063	154714	169543	87498	148780	178552	139639	82278.3	226290	119854	131716	75281.8	90182	102706	122540	129443	125245	184448	164542	252777	79604.8	120319	105336	138218	110733	106070	102905	89795.1	133408	136408	88548.4
Serpine2	0	44917.4	34856.3	0	0	0	0	0	0	0	0	0	0	0	45007.3	0	0	38881.2	0	30620.3	0	0	71929.7	0	0	0	47073.6	15270.5	12385.6	0	42543.7	0	53096.3	42399.6	0	0	0	0	31380.3	0	0	0	0	0	0	0	0	0	0
Acads	0	88927.1	0	0	0	0	0	0	0	0	0	0	60515.6	0	0	42039.6	48005.4	101796	58928.7	0	64737.1	0	52108.5	0	0	0	53644.7	46039.8	0	0	0	0	0	0	0	60580.2	0	0	64918.6	58483.9	0	0	0	0	0	0	0	0	0
Lgals3bp	0	66653.7	54832.2	0	0	0	20962.3	0	0	0	0	0	21707.5	0	86319.8	23865.2	38581	97205.9	0	58382.3	0	0	81760.7	0	0	31217.1	55023.1	22582.2	0	0	14213.9	0	71829.9	28271.2	0	0	0	0	78761.7	0	0	0	14324.9	0	0	0	0	0	0
Bax	0	0	4876.37	0	0	50211.8	0	0	32805.1	0	0	0	14537.3	0	34742.2	0	0	30215.8	0	0	29453.2	0	18615.1	23078.1	0	0	23506.4	0	0	19836.4	0	0	23227.7	0	0	26069.3	0	17630.3	0	0	0	0	0	17408.6	14191.6	0	0	13041.4	0
Cnn2	0	64564.2	25196	0	0	0	0	0	0	0	0	0	0	0	95222.5	0	0	0	0	0	0	0	103032	0	0	0	0	0	0	0	0	0	0	0	0	0	0	0	35410.6	0	0	0	13835.7	0	0	0	0	0	0
Cd36	0	173193	115888	104021	136052	19347.8	0	215159	283606	78815.4	137488	201203	79798.3	137595	121226	82352.9	55537.9	89541.2	0	198352	78928.8	126240	136702	92389.3	0	90373.8	200875	157609	165738	194491	109561	105461	107442	119256	95008	209610	147017	170113	203414	117278	71447.9	127371	226302	95170.7	133785	0	0	138075	174238
Fbln1	0	0	0	0	0	0	0	0	0	0	0	0	0	0	0	0	0	28775.1	0	0	0	0	0	0	0	0	0	0	0	0	15270.2	0	0	0	0	0	0	0	38277	0	0	0	0	0	0	0	0	0	0
Inf2	0	31651.5	48126.7	0	0	0	0	0	0	0	0	0	0	0	47033.5	0	18717	136896	0	51484.8	3597.38	0	42211.3	0	0	45448	0	0	0	0	31819.9	0	67498.7	0	11455.5	0	0	8092.84	77260.7	0	0	0	0	0	0	0	0	0	0
Npepps	0	70059.5	205149	321458	34657	548975	310367	238644	227882	105096	201092	172454	146675	174412	414931	142894	38448.8	144462	236373	388634	314758	271392	149194	276531	102004	135605	505503	298904	0	87647.2	92911.6	0	199674	344459	67907.2	244784	54164.2	93318.7	199270	0	46875.6	180006	339252	459004	205653	191266	515530	0	0
Cd84	0	19514.5	0	0	0	0	0	0	11835.9	0	0	0	0	0	23858.2	0	0	30968.8	0	17069.2	9191.01	0	22302.6	0	0	15206.4	14927.2	0	0	0	15680.7	0	24297.8	0	0	0	0	0	24525.8	0	0	0	0	0	0	0	0	7209.1	0
Gsk3a	0	0	0	0	0	3411.65	0	0	0	0	0	0	0	0	0	0	162088	130851	0	165554	0	0	0	0	0	0	174373	0	0	161424	128997	0	0	0	0	122090	0	0	0	0	0	0	0	0	0	0	0	0	0
Flg2	0	14389.9	0	0	0	0	0	0	0	0	0	0	0	0	0	0	0	0	0	0	0	0	0	0	0	0	0	0	0	0	0	0	0	0	0	0	0	0	0	0	0	0	0	0	0	0	0	0	0
Mfsd2b	0	19621.6	48094.7	0	0	0	0	0	0	0	0	0	0	0	14948.3	0	0	0	0	0	41564.3	0	0	0	0	0	0	0	0	0	0	0	0	0	0	0	0	0	0	0	0	0	0	0	0	0	0	0	0
Arhgap45	8241.09	16680.2	0	0	0	8151.1	0	0	0	0	0	0	0	11368.5	0	0	0	15806.8	5640.68	0	11307.8	0	0	0	0	0	13834.4	16213.3	0	0	19008.1	0	18654.2	0	0	12807.8	0	0	0	0	0	0	0	0	0	0	0	0	0
Cul4a	0	0	20940.1	0	0	54125.4	0	13443	36395.2	18813	0	24721.6	17986.7	13036.1	36513.8	24414.3	23725.3	35203.6	22213.9	15836.2	39505	23620.6	21869.6	36920.2	24593.8	0	37182.5	23470.3	20008.3	34799.1	28009.4	20217.5	29493.9	0	0	49525.2	0	36872.4	0	15034.1	26742.2	0	0	32411.2	0	9562.05	28773.7	16113.8	12178.4
Myl12b	0	0	0	0	0	0	0	0	0	0	0	0	0	0	0	0	0	0	0	0	0	0	0	0	0	0	0	0	0	0	0	0	0	0	0	0	0	0	0	0	0	0	0	0	0	0	0	0	0
Mat2a	0	0	0	0	0	0	0	0	0	0	0	0	0	0	0	0	0	0	0	0	0	0	0	0	0	0	0	0	0	0	0	0	0	0	0	0	0	0	0	0	0	0	0	27001.9	0	0	0	25589.5	0
Pde12	0	0	0	0	48340.2	112463	0	112589	77455.6	0	0	0	62892.9	0	121665	0	49561.2	47817.8	0	0	0	0	0	0	0	0	0	0	0	0	68385.6	0	0	0	0	71850.7	0	0	0	0	0	0	61475.5	0	0	0	45995.9	0	0
Scrn3	405597	675982	491648	652857	667171	507229	799623	607346	499189	441262	436827	396875	523631	385364	566346	563012	673283	551801	391883	588199	575306	601366	422880	676759	698946	593475	681864	571654	622199	670757	463878	591078	549022	492127	580841	615298	515382	333660	482141	512996	596621	473101	455995	757126	480295	665040	445734	809592	629913
Krt2	78421.7	503814	0	1.65691e+06	63643.6	61280	74472.9	16586.1	37878.5	0	0	0	323355	47550.2	132457	95729.9	581104	31823.9	13957	586370	105402	33184.3	196420	78850.5	0	133870	124153	0	171007	0	15698.3	98821.9	96783.6	112891	77764.6	0	35393.5	20005.6	197530	0	28229	74138.2	43807.6	49839.2	37349.3	68385.5	105642	93763.7	175770
Ccndbp1	0	28155.4	51484.4	0	37209.3	164390	0	0	0	0	0	0	43976.2	37326.8	73555.7	53653.9	44101.4	97267.5	0	0	0	0	0	0	0	35208.2	79949.7	53466	0	43528	51294.4	0	68005.7	31313	0	36954.6	0	0	35984.5	0	27467.5	0	31746.2	29332.6	0	0	26192.8	36231.8	0
Psmd1	671183	571278	2.19581e+06	745563	1.26743e+06	2.17518e+06	2.14077e+06	635557	1.94899e+06	811347	617412	1.08719e+06	809033	729146	692306	1.01218e+06	535109	888644	2.03411e+06	564621	2.98617e+06	894755	1.35894e+06	1.07955e+06	2.21872e+06	485676	2.5594e+06	924880	532300	750843	848434	667097	812743	685832	696786	2.93069e+06	1.58107e+06	2484002	870557	713380	1.28518e+06	941634	495226	1.3723e+06	1000471	1.08956e+06	538851	713494	580201
Dhrs11	2.31503e+06	2262948	2.30645e+06	2198687	2.81992e+06	2266512	2458292	2441076	2260318	2.23631e+06	2.26338e+06	2.29461e+06	2.13187e+06	2.41471e+06	1.98912e+06	2.34744e+06	2.45961e+06	2.28152e+06	2375370	3106940	2350387	2.30481e+06	2.46694e+06	2.03945e+06	2635074	2.45075e+06	2.4168e+06	2.38713e+06	3.04094e+06	2487767	2823190	2693028	2.327e+06	2.26179e+06	2383803	2.52009e+06	2.67343e+06	2.7752e+06	2.00719e+06	2487037	2.2508e+06	2.11521e+06	1.93807e+06	2.38996e+06	2.37275e+06	2.57032e+06	1.82638e+06	2.39393e+06	2.35474e+06
Hace1	0	13337.8	0	15409.9	0	13723	19918.7	8228.6	14156.3	0	0	8689.11	0	0	31718.5	14923.9	0	12412.3	0	0	21732.1	11730.5	0	14342.6	8800.8	0	16972.3	11949.6	0	0	0	0	35105.8	0	0	8878.37	0	7626.29	0	0	0	22518.5	0	10465.3	7926.21	0	5906.67	18911.1	0
Ddb1	35365.4	40199.2	50679.4	37971.1	39330.6	89856.4	40742.3	33242.4	67126.7	41329.9	37094	49586.5	41405.9	36205.2	70014.2	48060.3	45872.1	95855.1	47166.4	41680.9	72654.6	41750.6	41012.9	156776	43400.2	37947.4	57945.2	41617.1	44551.9	111478	48187	0	75089.1	42835.7	39264.3	81452.9	34838.8	62132	56623.4	34971	47015.9	57296.7	30902.6	42291.2	47494.1	32291.5	50520.9	38332.7	41272.2
Cmpk2	0	9768.8	453010	406101	314950	463837	361934	251871	478626	412331	287327	317501	344404	272355	348983	374775	0	389620	468397	257698	536524	342268	270306	292200	412880	296182	462793	351440	267045	25274.4	472645	264829	0	400468	384957	427382	10089	506185	78203.9	223123	171703	374736	244253	101227	402787	0	100941	465508	211297
Esyt1	23340.6	0	41739.6	0	0	25984.6	0	0	0	35103.1	20534.4	30917.8	0	0	0	20033.6	0	34709.1	30981.3	14892.3	37385.1	17045.9	4272.21	31224.7	0	0	22605.7	0	0	0	32069.1	0	19649.9	11193	0	32561.4	0	71597.2	25872.4	0	21351.2	23891.5	0	0	38336	17794.1	42697.6	16163	0
Fbxo7	188196	195098	268210	219286	191074	302223	220041	206299	283001	237488	203698	250267	199981	192993	223913	227721	182303	218049	191748	210350	230744	202906	195771	277149	205217	185256	243154	190495	185122	228749	230324	201088	263010	175774	196860	289826	211159	261697	225129	191445	135399	244691	178799	163083	231474	171509	144741	203990	166582
Slc16a10	127048	215985	205438	204930	151111	266508	199233	123240	293610	180280	164560	179667	262820	95666.9	121887	246573	187006	222868	196855	192544	136440	193753	102559	218177	248398	216479	282039	204048	216729	191463	193297	211762	160294	161474	213361	190807	150675	163444	193014	140082	74897.5	241543	95619.2	105221	152386	51532.4	86253.9	148400	142042
Ttll12	127912	100278	54859.7	111096	95575.3	359578	146863	37760.1	233392	77768.5	52399.6	62146.1	173559	43817.4	260105	164959	172985	408864	125252	57698.1	283852	136983	116302	468461	191530	106880	334372	134033	92878.1	496356	146472	67466.6	214714	188820	134464	374177	56071.5	239871	88609.9	58437.3	251489	109074	7420.89	259548	84955.5	30853.9	153903	150065	41285.7
Trafd1	0	0	0	0	0	0	0	0	14485	0	0	0	0	0	0	0	0	10668.2	31254.7	0	0	0	0	0	0	0	0	0	0	0	0	0	0	0	0	0	0	0	0	0	0	0	0	0	0	0	0	0	0
Hdhd2	21555.2	30492	36077.5	43111.1	45892.4	15532.3	14624.3	32862.5	37528.4	50794.1	49304.2	36085	0	37326.8	30809.4	0	42963.7	42533.8	43762.1	51393.7	36433.6	10276.4	31516.6	43544.6	44579.2	19422.4	19853	27732.3	34530	0	25738.6	33192	19801	0	22244	17083.4	39311.6	17174.1	0	58606.9	23989.1	48075.6	30104.9	21401.7	41741.7	24415.2	65382.2	27111.3	19783.7
Pdap1	0	93203.2	0	0	0	70863.2	4141.65	0	3389.61	0	0	0	3391.07	75189.4	0	0	95424.6	107580	0	89189.5	0	0	0	17435.9	3652.24	0	12674.2	0	0	129503	0	0	0	0	0	82113.9	0	0	0	65021.5	0	0	63845	0	0	0	0	0	0
Ppp1r7	93029.1	77852.3	64709.9	123966	86026.1	158103	97755.4	56552	90071.5	126260	79427.2	76206.8	94540.4	61177.3	76982.3	125131	74833.5	87534.1	103994	89375.8	106097	87956.8	64303.7	144723	112337	74938.5	95941.1	130646	63060.5	164089	119796	98987	130504	95298.3	81548.6	169980	72971.2	119645	75166.4	46043	71092	88207.2	50872.4	116936	86914.1	52602	60553	123716	56082.2
Krt76	0	125825	0	158769	30624.3	42679.3	51998.6	0	0	0	0	0	92862.4	0	30816.7	0	205827	0	0	53869.3	0	0	47624.7	39759.5	0	35548	67867.6	27598.5	27413.1	0	0	0	34428.8	77185	0	0	0	0	21793.7	0	0	21052.5	0	0	0	21004.5	0	67740.9	28804.4
Pls1	0	0	44436	0	0	0	0	0	0	0	59208.4	0	0	11090.5	0	0	0	42829.8	0	0	0	0	0	0	0	0	0	0	0	0	0	0	21841.5	55775.3	0	0	0	0	43237.4	0	0	31969.6	0	0	0	0	0	0	0
Nt5c2	20894.9	25574.8	32960.6	19245.9	0	78317.6	21471.7	0	32641	27979.3	26816.5	0	0	0	0	27510.9	27174	49484.2	0	23893.9	47355.3	23279.6	35031.2	47180.2	24643.1	26870	33013.1	22973.4	23180.2	51548.4	40015.9	0	43815.6	0	0	56594.6	0	49428	27419.4	0	41796.4	9249.67	0	38636.7	0	0	32630.3	19373.3	0
Pacs2	0	0	39899.5	0	0	36819.7	7219.87	16512.1	39830.7	30040.9	22730.6	34860.8	2644.93	0	25023.6	0	0	23503.7	0	0	26448.5	0	0	17302	0	0	25896.7	0	12839.3	0	0	17065.5	22107.9	0	0	36053.5	0	38476.5	25656.7	0	0	30422.3	0	0	30210.8	0	0	0	0
Tmem40	0	10429.2	0	0	0	0	3214.97	0	0	0	0	0	3334.68	0	8491.5	3304.41	5425.35	17088.3	0	22103.5	0	0	7123.57	0	0	14826.1	5130.29	5181.15	0	0	10211	0	14218	3672.5	0	0	2502.65	0	12099.1	0	0	0	0	0	0	0	0	0	0
Abracl	19719.6	0	0	0	18640	0	31013.4	0	32773.2	0	0	0	27381.4	18951.4	0	0	21338	25902.4	0	0	27236.5	0	0	26106.7	20896	0	21846.8	0	12662.8	0	0	0	0	21045.1	40310.1	22245.3	0	32238.2	0	17774.1	0	0	18767.5	16980.3	0	0	0	0	20481
Cdv3	35056.2	66690.4	28704.1	10647.5	21129	51051.1	18455.4	30042.8	16847.8	26761.9	26786	40923.8	29235.9	16208.4	53868.9	10845	23079.6	61552.5	34276.9	20706.5	69409.9	29088.8	106437	47150.6	37128.1	37530.3	43186.6	16079.1	9570.5	39316	32061.7	24471.1	35222.9	26884.4	25294.9	57499	8208.2	42399.4	36360.9	16632.8	26614.3	73850.3	15659.2	31376.9	34576.5	45553.6	34315.8	32330.8	26784.8
Phactr4	0	266395	497261	0	0	0	0	0	0	0	0	0	248745	0	554431	166433	305340	448825	226371	298681	0	176871	0	0	0	347956	673749	0	0	0	0	376554	0	246157	381492	0	0	0	0	0	0	0	0	0	0	0	0	0	0
Ankrd28	0	0	0	0	0	0	14468.7	0	0	0	0	0	0	0	0	0	0	0	0	0	0	0	111656	0	0	101260	0	0	0	0	0	0	0	0	0	0	0	0	0	0	0	0	0	0	0	0	0	0	92603.9
Lrrc47	20276.3	37264.7	15675.6	27376	17833.1	54983.7	25940.2	12329.9	38174.5	17350.5	8579.08	7715.45	28888.2	11061.9	47729.9	28992.2	25913.1	55569.5	21910.4	21518	45137.9	32792.6	26641.8	42806.5	31588.5	24480.4	47271.1	28234	21634	45370.3	28216.7	20919	33088.6	29087.5	19672.4	49374.9	11556.9	20100.5	19421.5	11067.6	11517.9	19108.8	13425.1	22543.4	13960.3	8039.44	22249.4	26482.7	13936
Aldh16a1	182697	54954.9	164501	198710	113750	274733	82208.4	120098	114080	164627	118902	104813	173850	129845	112456	127074	127895	199829	150093	138191	212297	187301	226734	213155	138362	210796	221049	202114	94792.7	122560	142878	123980	240395	223504	218217	247762	182364	193033	200576	144030	144796	149409	116016	214637	142873	113900	121984	134023	174262
Spag9	0	0	0	0	0	18983	11393.4	0	0	0	84929.4	12312.5	0	0	0	0	0	0	0	0	0	0	0	0	0	0	0	0	0	0	0	0	0	0	0	14114	0	0	0	0	0	11079.8	35339.3	0	0	0	0	0	0
Mup20	17542.1	0	31580	0	0	73243.1	0	0	20938	0	0	106703	19747.8	14190	189857	16621.1	0	260466	0	0	19500.8	18457.1	154441	60027.6	23267.9	0	16914.2	0	0	279680	23315.4	0	280929	217680	10824.9	81053.5	13800.6	43828.1	146463	18099.1	440966	14387	14139.1	31252.4	23497.8	0	77194.4	0	0
Arhgap1	121558	145853	148266	37370	133897	43980.5	41694	136175	27643.9	42610.1	147549	114503	39952.4	135949	88295.2	58441.2	166038	153508	33351.3	164225	207530	49718.9	199304	32208.6	48798.3	48410.1	154163	80881.8	150236	142546	196657	162234	177305	80252.4	41916.1	160693	143329	31511.7	60504.2	121518	22214.1	28661.2	101825	41426.6	25745.9	30046.7	25342.4	47582.3	108908
Vps13a	411018	567079	20571.4	648208	9122.93	17678.4	673159	690568	13058.4	47797.2	23580.1	18409.2	711818	640917	13990	823924	10143.5	10197.8	21577.5	22056.2	35520.8	25640.1	11289.6	9422.21	9315.69	747576	51279.1	12036.8	747094	18165.6	67118.2	6961.04	28132.8	469072	0	27512.8	36778	50341.2	24296.8	11943.3	11666	10505.1	0	21019.5	11632.5	5933.36	33600.2	17548.2	13306.9
Trim58	106022	0	0	0	0	4423.64	0	76005.2	45852.6	0	0	0	42953.3	0	5179.38	0	0	69797.6	0	0	0	0	0	0	0	0	52095.8	0	0	0	57001.6	0	0	0	0	65097.3	0	0	0	0	0	0	0	0	0	9601.53	0	0	103918
Zzef1	0	188424	86247	13359.1	7940.76	10711.4	15012.2	0	0	0	0	0	11744.3	379499	9401.8	0	462252	297304	568640	5274.59	9276.63	3557.28	11439.1	7846.76	10114.6	0	0	540534	7491.13	7549.49	0	0	11039	18014.2	263462	410825	0	0	0	0	18723.7	8517.13	0	0	0	0	0	657971	627905
Pfas	109565	142726	64196.6	92022.1	102349	93822.2	196871	83491.8	230288	209684	135705	88355.5	182209	149241	125363	122683	93900.6	162243	181651	143655	144342	233746	134091	138005	59076.8	134687	213982	176271	177799	135619	133162	100588	71182.4	147766	70211.4	114593	105192	109266	112520	107143	47434.8	86600.2	106616	166848	74095.8	175668	98428.6	78844.1	58239.4
Myh4	0	21135.1	0	0	0	0	0	0	0	0	0	0	0	0	0	0	0	0	0	0	0	0	0	0	0	0	0	0	0	0	0	0	0	0	0	0	0	0	0	0	0	0	0	0	0	0	0	0	0
Rnf123	233795	116177	315981	214999	237122	469153	245885	217980	391610	242112	252907	335984	357703	162338	360165	359001	258305	238677	270544	183645	460897	320686	387462	379893	182320	319882	398119	270600	273182	338039	269420	236450	282535	131386	227039	459475	132758	381709	262614	269723	353871	265368	197843	348810	195146	284687	415731	175132	197271
Orm1	422617	419096	254531	165866	348210	153418	543712	84670.3	295426	144167	211080	236384	278363	459970	404964	313133	494349	714154	307257	312397	216783	267233	1.12023e+06	209837	425721	1.17721e+06	195912	325174	414460	813521	375550	101200	549324	820450	577256	304443	343284	114136	528664	295753	313173	288785	721939	436220	302813	72571.8	212832	226387	580401
Ogdh	0	24228.8	0	0	0	26072.8	0	0	0	0	0	0	0	0	34741.8	0	0	58952.8	0	0	23528.8	0	0	40882.8	0	0	34839.3	0	0	0	0	0	30167.5	0	0	0	0	0	0	0	0	0	0	0	0	0	0	0	0
Cttn	0	0	0	0	0	0	0	0	0	0	0	0	0	0	0	0	0	50530.5	0	0	0	0	0	0	0	0	0	0	0	0	0	0	0	0	0	0	0	0	0	0	0	0	0	0	0	0	0	0	0
Myl6	172296	476072	350413	24680.2	92740.8	75454.6	100856	0	107689	93459.5	116388	54065.4	120548	121143	383115	116822	173739	633457	71908.8	367271	130506	73536.1	535951	17103.2	0	157273	219784	202036	75535.7	0	258319	63590.3	408913	222786	109411	165099	127884	54805.2	480446	82152.3	154967	10191.8	113028	220300	21600.1	27543.9	264519	135116	66309.6
Flot2	0	0	0	0	0	0	0	0	0	0	0	0	0	0	0	0	0	0	0	0	0	0	0	0	0	0	0	0	0	0	0	0	0	0	0	0	0	42524.8	0	0	0	0	0	0	0	0	0	0	0
Hnrnpd	0	83855.4	0	0	0	0	0	0	0	0	0	0	0	0	0	0	0	0	0	44970.6	0	0	0	0	0	0	56516.4	0	0	0	0	0	0	0	0	63579.3	0	0	0	64734.9	0	0	0	0	0	0	0	0	0
Psmb6	0	197554	0	25129	20033.4	44242.7	34338.5	0	17408.7	0	0	0	0	98558.7	25275.8	22065.9	26943	38015.6	0	0	0	23684	98978.4	53518.4	0	0	54733.1	22704	0	34512.9	0	0	31346.8	52916.4	23413.2	0	110033	75366.9	0	0	0	0	0	0	26180.7	24233.6	0	49894.1	27898.6
Samhd1	0	0	0	0	0	0	0	0	0	0	0	0	0	0	0	0	0	0	0	0	0	0	0	0	0	0	0	0	0	0	0	0	0	0	0	0	0	0	0	0	0	0	0	0	0	0	0	0	0
Csnk2a1	0	0	0	0	0	0	0	0	0	0	0	0	0	0	0	0	0	0	0	0	0	0	0	10874	0	26977.6	0	0	0	13769.6	0	0	43414.5	0	0	35025	0	0	0	0	32581.3	0	0	0	0	0	0	0	0
Bag1	56569.4	28778.2	91121.1	83454.8	30450.3	115756	64166.5	30803.8	74466.2	67780.7	31530.1	31651.7	94934.1	33757.6	65673.8	66817.7	39190.8	67167.2	81964.2	40851.8	95752.5	89360.5	45730.1	70638.1	80838.7	38990.1	70507.2	58115.3	49022.3	34913.1	71476.4	42369.6	29899.8	28369.5	55079.1	83856.4	32126	83429.9	68640.3	32269.1	46490.3	84876.1	43188.3	61613.5	79574.2	48606.6	70627.4	87254.9	11499.8
Irgm1	41599.6	47206.9	48871.7	37543.5	37275.8	60952.5	48817.2	32697.8	57078.3	47567.1	25065.2	40262.6	45473.3	40805.4	60165.9	52189.2	36893.4	49675.7	56040.5	35400.9	69411.9	46905.9	39051.6	60486.2	50074.2	39265.2	56254.7	44911.8	43012.9	48981.3	59264.3	40199.4	43803.2	39319.7	31603.1	55181	36352.9	61334.7	45752.9	37709.4	35972	49733.6	28182.9	41926.4	53191.4	25713.5	43641.1	40302.5	30787.3
Lcp2	0	0	0	0	0	0	0	0	0	0	0	0	0	0	0	0	0	5571.25	0	0	0	0	0	0	0	0	0	0	0	0	0	0	10895.3	0	0	0	0	0	0	0	0	0	0	0	0	0	0	0	0
Rasa3	0	0	0	0	0	0	0	0	0	0	0	0	0	0	34802.4	0	0	107369	0	0	0	0	0	0	0	0	0	0	0	0	0	0	34691.8	0	0	0	0	0	0	0	0	0	0	0	0	0	7536.85	0	0
Serpinb6	0	0	0	0	15929.3	0	0	0	0	0	0	27404.7	57317.3	8217.17	0	0	23144	0	0	0	8579.5	0	19012.5	0	11133.2	0	0	0	0	0	62820.5	0	0	44076.9	0	0	7883.24	23000.4	0	9567.74	0	0	0	0	0	0	0	9549.18	0
Stip1	929850	1.04469e+06	1.48585e+06	1.23359e+06	1.13306e+06	2.33679e+06	1.34974e+06	717369	1.33726e+06	1.31164e+06	1.17505e+06	1.3887e+06	1.2129e+06	1.03288e+06	1345583	1.49818e+06	1241021	1.57109e+06	1.17481e+06	1125765	1.60081e+06	1.06295e+06	1.25365e+06	1678579	1549349	1.22005e+06	2.01295e+06	1.63322e+06	1.18625e+06	1.94774e+06	1.6188e+06	1.20864e+06	1.46332e+06	1.37232e+06	957568	1.56129e+06	992647	1.64311e+06	1.22662e+06	1.08718e+06	1.23726e+06	1.44549e+06	847939	1.20454e+06	1.16982e+06	992243	1.23339e+06	1.47379e+06	791971
Caprin1	0	0	0	0	0	12782	0	0	6247.25	0	0	0	0	0	0	0	0	11809.9	0	0	8831.88	0	0	11442.5	0	0	0	0	0	33714.8	0	0	4113.64	0	0	16460.3	0	0	0	0	0	0	0	0	0	0	0	0	0
Reep5	0	0	0	0	0	0	22693.1	0	0	0	0	0	0	0	0	0	0	0	0	0	0	0	0	0	0	0	0	0	0	0	0	0	0	0	0	0	0	0	0	0	0	0	0	0	0	0	0	0	0
Vdac2	42630.8	165283	71702.2	21795.8	37463.6	77522.6	36198.9	19863.2	63700.6	34853.1	37745.7	55968.8	83018.9	46512.5	106505	44449.3	38872.8	123945	32569.2	55415.1	76012.8	33540.4	152654	130104	22522	51337.6	64937.5	46177.3	33396	240939	45047.1	32676	101099	49923.5	29884.9	85677.6	41363.8	48284.7	69375.4	29510.4	39607.7	20811.5	29131.5	49645.7	24342.3	22734.9	36214	23431.5	33935
Vdac3	40618.5	140851	43871.2	0	48009.1	125288	37191.8	0	64209.8	21643.3	24047.4	28979.4	39274.4	32755	135067	37285.6	56623	187491	36332	42268.3	87101.7	36154.8	162942	132949	20496.3	79683.4	76847	72447.2	34333.6	116644	45915.4	23772.4	128110	46179.4	28948.8	64507.5	36626.2	36858.9	92928.7	25736	31126.2	0	28570	48373.9	23532	0	47926.1	22381.7	29082.6
Vdac1	40573.9	258956	118442	25161.6	34369.2	175802	79324.1	24802.8	130497	28315.5	66650.5	72126	91814.1	99703	196136	101841	92190.1	485084	78566.2	149950	206539	36620.6	210929	294278	27236.8	107924	191216	105293	80476.2	289313	133056	26116.8	237792	60878.9	37936.1	236919	74930.1	71179.1	188946	67897.7	64844	0	60555.4	116813	39051.9	20846.9	108645	29138.8	70469.2
Adipoq	114937	45607.7	4425.87	0	0	26564.8	0	0	9213.24	22261.2	0	0	0	39543.6	62936.4	5934.22	47363.9	71166.9	47032.8	31936.1	0	49984.1	75116	0	34190.7	66009.1	24252	38007.8	0	83661.9	76854.6	0	71850.1	103083	73213.8	61864.6	35239.4	33473	92936.3	23544.5	78067.8	39116.7	43453.6	71711.8	63817	0	66384.2	46150	0
Hars1	0	0	0	0	0	0	29284.7	0	0	0	0	0	0	0	0	0	37511.3	0	0	31023.5	0	0	45093.5	0	0	31339	28238	0	0	38528.7	0	0	0	0	23263.5	0	0	0	0	0	0	0	0	0	0	0	0	0	0
Cdc37	0	0	99182.6	71241.8	0	136464	0	68980.6	108510	95959.8	0	78744.2	79846.1	62660.8	98308.2	98632	91660.4	124296	78877.8	0	95820.8	85569.9	65127.5	196048	93660.6	0	137959	86289.3	0	107565	85331.7	0	94643.1	0	0	108499	0	85340	0	65314.8	0	0	0	57947	83005.7	0	51808.1	63078.3	0
Cfi	242527	243032	156523	85011.7	58939.6	132876	104250	0	133634	90564.9	4178.49	102280	171350	146249	215236	80640.7	194683	330535	132013	140533	4052.94	84932.5	302565	75227.3	124615	312742	62888.8	85373.4	51999.2	409280	126169	21488	226335	268340	299194	118372	75090.2	66707.3	425035	71652.7	191354	134879	226778	216670	140221	21838.5	230949	79760.7	94485.5
Cp	2.42263e+06	1638646	1.15593e+06	815110	633417	678905	1.79422e+06	339709	1.25306e+06	628399	497537	663952	1.50197e+06	1572434	1720603	729298	1492446	2.19998e+06	1.10933e+06	1080181	342108	954780	3.16856e+06	476009	1100905	2.22254e+06	675859	1060639	954649	2.91164e+06	1.2765e+06	234639	1.82367e+06	3.34135e+06	2.24342e+06	1.37216e+06	1.01769e+06	486225	3.0015e+06	818544	1.54944e+06	901077	2.19444e+06	1.56852e+06	1.40561e+06	234341	1.55798e+06	707237	1.15465e+06
Ppp2r5e	19540.1	0	0	0	0	0	0	0	0	0	0	0	0	0	32984.2	0	0	0	0	18436.5	0	0	30814.1	0	0	0	0	0	0	0	0	0	0	0	0	0	0	0	0	0	0	0	0	0	0	0	0	0	0
Mapre1	53635.2	148985	83080.3	30148.1	169968	166911	126936	45651.9	118192	126773	22816.6	35214	190758	102466	56602	147498	197098	212604	101982	220851	132883	110909	217527	212493	175432	182076	141098	205657	26431.5	129342	180899	90637.8	148807	143272	54097.7	120389	79012.3	43001.3	74387.8	41915.8	0	75265.1	0	54517.3	16230.4	31771.2	0	96679	74486.7
Prdx2	17500000	14400000	19500000	14800000	13500000	16500000	15700000	16400000	17000000	15400000	13400000	19700000	15600000	15500000	17900000	15700000	13700000	17000000	13100000	16400000	20200000	15200000	18700000	21800000	14900000	13400000	19200000	16800000	13800000	16600000	14600000	16500000	15700000	17100000	15800000	17100000	14900000	14600000	18000000	14600000	18800000	17300000	15100000	19600000	15100000	14800000	18000000	15300000	17800000
Clns1a	487222	478203	727280	485439	459915	812327	408258	469250	557065	531103	471488	684501	519245	437380	557492	462873	412689	484289	564026	420891	712805	515834	425657	736264	524243	401213	616245	497102	434078	524752	573497	458424	473423	394778	366690	655083	440349	743668	547498	476172	399217	687022	400140	503717	609760	415564	532702	499975	337675
Pafah1b3	0	0	28439.8	0	0	0	0	0	0	0	0	0	0	0	0	0	0	14951.8	6240.25	0	0	0	0	0	0	0	0	8561.86	0	0	0	0	12700.9	0	0	21680.7	0	0	21529.1	0	0	17391.2	0	0	0	0	0	9081.15	0
Pafah1b2	101306	59070.2	167657	123721	61875.1	129392	144268	102891	146581	128249	112662	208931	127273	127014	99273.7	114951	64038	122015	84089.3	108690	87538.8	73127.4	88755.5	93210.9	86973.8	77444.7	150462	121840	98230.9	143879	101152	64042.3	94803.2	110736	77247.9	121434	109256	94192.8	150813	102073	79729.8	135960	101306	87473.3	129063	97220.7	12227.2	91274.6	77205.5
Eif2d	0	19445.5	0	0	0	23605	0	0	0	0	0	0	0	0	24572.2	0	0	0	0	0	28782.8	0	0	31356.7	0	0	0	0	0	37694.9	0	0	25922.8	0	0	0	0	0	0	0	0	0	0	0	0	0	0	0	0
Lcp1	81990.4	104279	28746	33662.2	27471.2	36513.8	47773.8	0	30189.5	18295.3	23863.9	23158	52251.9	41709.1	81945.7	56782.1	44504.9	59033.5	45727.3	62365	24450.1	86622.1	129105	18132.9	85451	83876.9	31213.3	33323.3	62088.8	52587.9	96896	0	60140.9	43194.3	32991.8	72148.9	23652.2	118971	77437.9	27246.3	27592	43633.8	26837	23459.7	31071.6	19050.8	21385	48530.6	45840
Serpinf2	1.89419e+06	3.84385e+06	865179	560467	562136	487753	718662	337286	618862	650039	604287	736138	752421	1.1956e+06	1215566	716333	1.27957e+06	2.02085e+06	1.08817e+06	838310	329258	876901	2378942	362907	690072	1.75231e+06	502815	933961	621862	2573183	1.4538e+06	281684	1.47402e+06	2.65284e+06	1.64323e+06	1.15528e+06	1.11522e+06	408670	2.09257e+06	708970	1358590	676189	1.98275e+06	1.02254e+06	1.081e+06	594762	1.43511e+06	558174	828123
Igbp1	57529.6	121103	80067.7	54987	119072	86515.1	71148.7	0	62357.1	94616.3	0	79199.7	86307.9	0	120031	69390.5	105093	83140.6	92417.1	85520.6	106992	105223	91747.9	123807	118539	118099	105492	95359.1	112800	0	100272	129754	116928	60725.2	113753	69283.1	0	130633	78280.6	98469.8	0	80494.2	63499.8	0	85497.2	80633.1	60873.9	0	104571
Apoc4	0	21406.4	0	0	0	0	0	0	0	0	0	0	0	0	0	0	0	0	0	0	0	0	0	0	0	0	0	0	0	0	0	0	0	0	0	0	0	0	0	0	0	0	0	0	0	0	0	0	0
Hspa4	2149530	2.00027e+06	2.53129e+06	2653051	2.39884e+06	3.02953e+06	2.72381e+06	1.9148e+06	2.54793e+06	2.86911e+06	2.22846e+06	2.00839e+06	2.83642e+06	2.54493e+06	2.36343e+06	3.09293e+06	2.88985e+06	2.70881e+06	2546813	3.24602e+06	1.93404e+06	2707829	2514610	2.99919e+06	2.80541e+06	2758301	3.59871e+06	2.62113e+06	2.67931e+06	2.55305e+06	2.621e+06	2.46684e+06	2158311	2.77425e+06	2.78502e+06	2.51188e+06	2.31888e+06	2.20823e+06	2845640	2578748	1.94581e+06	2.65856e+06	2.02329e+06	2.0035e+06	2.33807e+06	1861449	1.56469e+06	2623823	2.1624e+06
Tnfaip2	0	0	0	0	0	0	0	0	0	0	0	0	0	0	0	3065.95	0	0	0	0	0	5236.76	9293.57	0	0	0	0	0	0	0	0	0	0	0	0	0	0	0	0	0	0	0	0	0	0	0	0	0	0
Bcap31	0	23492.1	0	0	0	0	0	0	0	0	0	0	0	0	0	0	0	30396.5	0	0	0	0	0	0	0	0	0	0	0	0	0	0	20908.9	0	0	0	0	0	0	0	0	0	0	0	0	0	0	0	0
Plpp1	0	0	0	0	0	20386.1	35073	0	0	0	0	0	8117.46	0	0	0	0	0	0	0	0	0	0	11075	0	0	11630.9	0	0	0	0	0	0	17157.8	0	0	0	0	0	0	0	0	0	0	0	0	0	5702.16	0
Ecm1	0	36806	0	0	0	0	0	0	0	0	0	0	0	0	0	0	22568.1	51190.6	33279.3	0	0	0	33692.7	0	0	0	0	0	0	37412.1	32112.8	0	36768.4	31367.7	36452.1	31051.4	0	0	75212	22554.4	23097	26701	29494.4	0	35871.4	0	0	0	0
Ewsr1	0	0	0	0	0	0	0	0	0	0	0	0	0	0	0	0	0	0	0	0	0	0	0	0	0	0	0	0	0	0	0	0	0	0	0	0	0	0	0	0	0	0	0	0	0	0	0	0	0
Gdi2	672610	953094	650497	1.10869e+06	1.07114e+06	926282	1.16362e+06	1.0547e+06	923857	844209	893582	972772	836397	1.06558e+06	959173	933774	1.2925e+06	1.03938e+06	692841	1.22862e+06	939652	656409	1.31477e+06	814908	816490	1.10919e+06	1.55849e+06	1.20713e+06	1413164	1.23283e+06	956656	996438	967488	1.1992e+06	991235	874703	822652	636644	948189	1175242	828524	924988	735563	981912	716021	848960	849647	901030	906213
Arhgdib	299780	594391	534677	153689	271708	188771	142144	61819.3	184845	233113	255514	182215	303546	421211	482685	244234	302310	639766	161470	403396	242664	180598	730217	75795.7	157238	303753	251398	255990	197184	83245.1	360133	124721	375414	294755	260572	379109	358636	165486	346032	212664	108046	125757	287562	87880	207158	195685	138396	213356	161313
Hp	59716.2	392756	0	0	123032	0	1.73043e+06	0	139224	0	804119	0	0	519040	0	0	141051	0	0	49592.5	0	0	1.00771e+06	0	0	1.4122e+06	0	0	341951	0	0	0	0	0	152880	0	209629	0	80580.6	0	359535	41690.7	537435	44196.9	41873.6	232758	0	0	781917
Hsph1	0	0	0	39874.6	14036.7	87966.6	15402.6	0	35390.6	0	0	44980.7	0	0	28843.2	12460.2	43231.8	90620	0	0	0	12725.5	35084.2	0	12928.7	32407.1	13003	65172.5	15302.4	124013	44357.7	0	76793.7	32974.9	21247.9	13946.3	9377.57	0	0	39015.3	0	0	28250.2	0	0	5582.42	0	13025.8	0
Itih1	562529	232814	168021	133770	146450	212336	200804	76860.8	168881	141956	116461	136742	334594	182507	266396	109863	207038	290685	297574	162860	58432.6	228891	696374	51363.7	150258	322066	115296	165146	182092	450288	176454	58437.9	194432	706250	522197	197357	174699	145245	465307	127327	184033	172778	649430	320412	192461	61544.4	795930	160863	197806
Itih2	458343	491350	94707	159892	131112	279304	311279	52153.5	343892	137474	58469.5	249007	373818	312176	351311	82280.5	345287	554400	159550	371689	57379.2	159619	989700	23610.3	133463	378008	172380	221559	134411	945854	226408	49782.5	487233	1.38424e+06	538006	505336	347766	112625	609238	163777	377956	152490	720876	525930	155569	75217.9	407697	284111	163152
Itih3	191956	151377	83575	66705.2	119808	133942	250729	24464.4	123399	48334.8	94197.6	40514.5	277382	125807	284806	33822.7	157108	205573	115122	107968	36783.7	331509	482620	0	129944	448008	200480	109504	118032	327244	125899	0	403359	427805	267746	147427	121298	53465.1	278997	46001.6	110298	94079.9	370725	146029	88554.9	43278.8	81254.5	66165.9	141074
Il1rap	0	0	0	0	0	0	0	0	0	0	0	0	0	0	0	0	0	0	0	0	0	0	0	0	0	0	0	0	0	0	0	0	0	8679.2	0	0	0	0	0	0	0	0	0	0	0	0	0	0	0
Cd47	43834.6	107741	37473.4	461665	560400	611918	0	77804.1	37270.6	48687.1	0	0	24301.3	32891.4	687695	756963	562055	631062	59927	510004	871284	20418.5	50685.4	93131.1	66019.9	275060	665807	0	509432	50693	29085.6	79662.8	511142	14266.9	60644.8	45738.9	27899.9	34280	57194.4	48655	20016.8	30447.1	440892	9979.79	795811	43478.3	0	29563.8	0
Itga6	0	104885	84595.2	0	0	0	0	0	0	0	0	34748.4	17232.8	0	56155.6	0	17343.7	105178	0	64924.1	0	0	79712.2	0	0	20735.5	64031.8	0	0	0	36206.1	0	60099.9	23150.2	17415.8	0	24539.8	17893.8	45494.2	0	0	0	0	19284.1	0	0	0	0	0
Phgdh	232721	257186	390051	304927	214099	556935	324291	290153	511094	362979	228708	445150	339325	265679	333811	353123	277384	414790	283111	273278	374402	269486	299915	344138	290241	258770	507718	416513	355622	419654	338265	254070	428008	343769	246305	408510	167018	358313	290373	241280	272018	460496	248816	317164	330004	234175	294408	272792	228884
Kif5b	0	0	0	167450	119178	212478	9579.07	0	0	15304.4	0	0	0	0	215546	0	112856	15145.7	0	0	220674	0	0	0	0	0	181300	0	0	9910.65	0	0	0	0	122325	8290.28	0	0	0	0	0	134085	0	0	8850.12	0	0	234187	0
Pzp	37900000	27600000	18100000	15800000	16700000	16900000	18900000	9485961	18400000	13200000	10800000	13500000	21300000	23100000	26800000	16500000	23600000	39900000	20100000	22300000	10300000	18800000	47100000	12900000	16600000	30700000	13200000	19600000	14100000	45000000	21900000	8394752	37800000	49700000	37400000	23600000	19900000	10700000	40400000	14700000	29800000	18800000	35700000	29800000	19300000	10900000	29900000	19800000	21000000
Prg2	0	24741	0	0	0	0	0	0	0	0	0	0	0	0	0	0	0	0	0	0	0	0	0	0	0	0	0	0	0	0	0	0	0	0	0	0	0	0	0	0	0	0	0	0	0	0	0	0	0
Pcbp2	0	34344.4	0	26882.2	32617.2	65776.4	31504	0	34477.5	0	0	0	29304.4	0	53028.5	35900.2	50867.1	50815.3	0	32829.9	46395.9	27522.6	52078.3	38532.5	35152.5	31895.3	51441.6	41612.6	0	58628.5	0	0	57034	44071.6	24036.8	43814.4	0	0	14831.1	0	0	17901.9	0	28327.2	0	0	0	33970.8	0
Ppp1r14b	0	0	0	0	0	7551.52	0	0	0	0	0	0	0	0	0	0	0	0	0	0	0	0	0	13620.6	0	0	0	0	0	0	0	0	0	0	0	0	0	0	0	0	0	0	0	0	0	0	0	0	0
Rbm38	0	0	0	0	0	0	0	0	0	0	0	0	0	0	0	0	0	0	0	0	0	0	0	0	0	0	0	0	0	22870.2	0	0	0	0	0	0	0	0	0	0	21458	0	0	0	0	0	0	0	0
Sptbn1	0	17975.8	16830.9	0	0	0	0	0	0	0	0	0	0	0	22156.3	0	0	63301.3	0	0	7666.47	0	0	0	0	0	119989	0	0	0	0	0	0	4288.53	0	248538	0	0	14629.6	0	0	0	0	0	0	0	9372.73	0	0
Tsn	147011	165176	127722	155806	36789.9	167539	176489	126926	188524	99896.3	33978.8	93459.9	196855	104202	108112	140351	156916	141460	159175	186036	176074	209741	185040	188257	115147	130681	180509	240330	137038	209452	134089	97100.4	203036	169696	122706	193868	194742	167230	158112	127145	115137	153463	139831	167686	99590	0	105035	147100	146679
Tfrc	325272	494193	676904	291202	300761	2.12803e+06	485688	309536	1.45826e+06	411233	289746	811284	680119	389444	1.88111e+06	617609	571956	2.84814e+06	515558	339067	1.64884e+06	565228	709661	2.68512e+06	646377	436135	1.69261e+06	764768	403066	3.37406e+06	553170	190546	1.41959e+06	533872	247615	1.8668e+06	340132	941503	473072	265211	900083	283308	203774	983619	343324	201236	801805	354078	369542
Dbnl	60623.4	47905.6	58897.5	45991.4	32908.4	61989.9	54512.5	32303.7	59752.3	59607.5	43017.5	49576.5	43707.7	31900.2	51006.8	49668	43722.7	69464.7	53784.8	52190.9	47495	52080.7	60474.4	49733.5	42748.9	35909.1	71137.9	42364	30200.2	54983.8	39330.7	10154.5	44412.5	41603.7	35493.5	75884.7	13303.6	77565.1	58818.9	0	0	45276.9	24245.2	40116.8	46647	6697.77	37297.7	37782.8	25994
Ostf1	0	0	36702	25991.5	33251.5	40876.1	0	0	18989.2	0	23512.6	20415.3	138734	0	45251.5	22232	101824	99411.9	0	61685.3	126763	24040.2	142164	21211.7	31573.8	23999.3	110593	29736.7	22199.2	0	26718.3	0	28471.5	166044	28321.6	36244.6	40221.7	0	89257	138648	0	26767.9	0	0	24050.6	18713	0	0	178243
Cstb	25318.5	37325.4	32160.7	31020.4	60595.5	27708.3	33596.8	30291.1	23854.8	72018.6	79019.4	26779.2	28143.3	35129.9	30309.4	52199	36993.6	27958	31315.9	35470.8	0	30614.8	36887.3	71311.2	32985.1	35985.9	33501	28197.8	32442.2	25901.1	34609.4	64434.9	34655.4	28556.7	29705.3	32342.7	36522.1	35872.8	29432.9	28245.6	50920.5	0	47774.6	90510.6	29003.3	77561.9	36545	31208.6	34340.9
Ndrg1	0	0	0	0	0	0	0	0	0	0	0	0	0	0	0	0	0	0	0	0	0	0	0	0	0	0	0	0	0	0	0	0	0	0	0	0	0	0	0	0	0	0	0	0	0	0	0	0	0
Itga2	0	9186.48	28212.3	0	0	0	0	0	0	0	0	0	0	0	8230.76	0	0	24113.6	0	8738.72	0	0	27798.2	0	0	0	0	0	0	0	0	0	0	0	0	0	0	0	47054.2	0	0	0	0	0	0	0	0	0	0
Zyx	143353	302049	285176	0	91640	95904.5	119481	0	55444.5	67484	90352.8	43321.1	159028	145198	398111	141041	172994	764563	47107.2	314812	151014	46249.1	400089	0	0	177527	183399	149395	49890.2	0	222168	80524.6	306376	170056	127433	176580	119276	71418.7	238526	66428.8	40003.9	0	70349.3	100121	26442.3	0	81935.1	111131	58166.4
Cavin2	32770.2	100006	158081	0	13264.3	10490.7	0	0	23021.6	51839.3	25148.9	25664.2	69902.7	59480	167368	31453	59706.2	335026	27726.7	234212	39297.7	12132.6	173004	0	0	83945.4	118517	51504.8	24407.9	0	82859.9	9714.57	122192	0	0	56448.6	28435	34161.3	235686	19052.3	0	0	18846.7	30511.6	0	0	94115.6	0	0
Map2k2	0	0	32272.1	0	0	33905.7	0	0	0	0	0	0	0	0	0	0	0	40854.2	0	0	0	0	0	0	0	0	0	0	0	39011.8	0	0	0	0	0	29524.2	0	0	0	0	0	0	0	0	0	0	0	0	0
Spr	32274.2	38854.5	72259.6	32277.5	38138.3	27137.5	26163	35347	19433.8	27577.8	32809.2	72682.7	30742.3	34812.9	27551	36048	38572.5	0	34146.6	77454.7	31782.4	29144.6	42562.9	0	26683.3	42724.1	36360.4	32545.5	34244.9	73517	34138.3	40853.9	0	23189.3	42396	26310.5	32798.6	27502.1	24127.2	29336.6	0	24785.7	17104.5	0	0	26647.3	0	29730.8	29094.6
Btf3	25333.9	74027.8	34713.7	24101.3	42511.4	133538	29484.4	20984.2	119118	29540.3	25655.1	38069.6	66034.9	59121.6	133427	75044.7	36342.1	212428	63953.3	19291.4	124433	64370.7	76170.6	186008	33236.8	24201.8	95990.6	55723.2	26333.5	200743	62012.3	20587.8	117338	49325	22146.2	135762	26982.2	42867.9	29223.7	0	80199.4	24579	27674.5	71496.9	25423.9	0	64283.6	40169.3	26461.9
Cdk6	0	0	27464.7	0	0	0	0	0	0	0	0	0	0	0	0	0	0	0	0	0	0	0	23488.5	0	0	0	25265.4	0	0	23769.1	0	0	0	0	0	30842	0	0	0	0	0	0	0	0	0	0	0	0	0
Stxbp2	12731.9	28920.8	32346.5	0	0	22324	0	0	15805.6	0	0	0	14500.6	0	37941	0	15711.1	50192.5	0	21544.1	26002.9	0	25705	0	0	14724.5	25575.7	15233.3	0	0	25391.8	0	36120.5	15628	13293.1	0	0	17976.6	31420.5	0	5997.2	4985.27	0	0	0	0	12580	0	7839.22
Myo6	0	0	0	0	0	0	0	0	9705.29	0	0	0	0	0	0	0	0	0	0	7847.53	0	0	0	0	0	0	0	0	0	0	0	0	0	0	0	0	0	0	0	0	0	0	0	0	0	0	0	0	0
Isg15	1.8076e+06	2.18084e+06	2.04524e+06	2.12187e+06	2.44101e+06	2703052	2.38123e+06	2.14872e+06	2.62856e+06	2.24328e+06	2.25355e+06	2.49528e+06	2.4105e+06	2616390	2364558	2146457	2.2627e+06	2461261	1.75267e+06	2.12702e+06	2.14664e+06	2.07828e+06	2.91474e+06	2.28185e+06	2.21515e+06	2520490	2.88147e+06	2889414	2546551	3.12979e+06	2455155	2.09466e+06	2630924	2767646	1.9771e+06	2677611	2.06685e+06	3.02342e+06	2.74486e+06	2.46141e+06	3809008	2.71861e+06	1.90583e+06	3.0216e+06	2.77693e+06	2.05109e+06	2.53166e+06	2.12896e+06	2781865
Rgn	0	0	0	0	0	0	0	0	0	0	0	0	0	0	0	0	0	0	0	0	0	0	0	0	0	0	0	0	0	0	0	0	0	0	0	0	0	0	0	0	0	0	0	0	0	0	0	0	0
Hspe1	0	0	11822.8	0	0	0	0	0	0	0	0	26804.2	0	0	0	0	0	0	0	0	0	0	0	0	0	0	0	0	0	0	0	0	0	0	0	0	0	0	0	0	0	0	0	0	0	0	0	0	0
Sord	68469.3	134814	91257.8	58782.2	63331.3	136005	501450	52767.9	76004.8	0	105473	0	85889.3	91802.4	157079	83963.1	144822	204652	80517.7	149453	120125	98600.4	104594	47472	37307.3	120995	245491	195488	18771.1	57817.6	70467.9	86841.9	230797	350515	98071.3	0	0	0	0	73912.2	99197.1	98577.7	0	180797	0	47630.2	123492	122453	18643.5
Atp7b	0	0	0	0	0	0	0	0	0	0	0	0	0	0	0	0	0	0	0	0	0	0	0	0	0	0	0	0	0	0	0	0	0	0	0	0	0	0	0	0	0	12432.5	0	0	0	0	0	0	0
Gstt1	32261.5	31376	0	0	0	0	0	0	31646.7	33794.7	0	0	0	0	34504.8	28460	0	35712.9	0	0	37579.5	0	35877.7	33659.2	0	0	0	32936.3	0	0	37803.6	32315.6	30027.9	0	0	0	31132.7	40397.4	0	0	38310.2	0	28052.8	0	0	0	0	0	23684.6
Tpp2	968959	943934	687690	1.0729e+06	1.04118e+06	1.21233e+06	1.3458e+06	877932	807640	857499	1.00705e+06	816853	1.21984e+06	725849	710238	1.00502e+06	1.0606e+06	988624	881276	1.03695e+06	1.09318e+06	1.19407e+06	1.02923e+06	997221	880099	1.01827e+06	1.23037e+06	1.29643e+06	1.18212e+06	1.03372e+06	951142	881458	1.0228e+06	1.29966e+06	927722	1013351	1099601	949619	919706	778801	936943	1.04835e+06	779830	966157	892948	754128	903018	1.10703e+06	805879
Atp2a3	0	211489	33844.9	0	0	0	0	0	0	0	0	0	20007.3	0	39351.4	0	58211	208517	0	94266.6	0	0	187759	0	0	0	0	0	0	0	100322	0	47320	0	0	0	0	0	91068.7	0	0	0	0	0	0	0	42763.8	0	0
Guk1	0	0	0	0	0	0	84274.4	0	0	0	0	0	0	0	0	0	0	0	0	0	0	69799	57705.3	0	0	0	47099.5	0	0	0	55505.4	0	0	68492.3	0	51596.9	0	0	0	40221.3	0	0	0	0	0	0	0	0	69613.1
Gpd2	0	0	0	0	0	0	0	0	0	0	0	0	0	0	0	0	0	0	0	0	0	0	0	0	0	0	0	0	0	0	0	0	0	0	0	0	0	0	0	0	0	0	0	0	0	0	0	0	0
H2ac20	120012	357933	7154.97	52628.1	24625.5	0	30987.6	6265.94	0	8822.02	9310.35	0	102677	18668.2	43141.4	107538	98820.1	16989.2	105937	36898.9	0	73822.8	146721	5442.24	84397.6	81080.2	8585.97	71957.8	32016	0	131617	11643.9	0	103976	46241.2	10666	9047.68	0	13871.4	29709.3	0	0	49426.7	0	11196	0	0	11150.1	28617.1
Nqo1	0	54323.9	0	153154	107953	154663	90134	61306.7	114648	0	0	71605	48447.6	0	16586.7	19295.5	67635.8	17186.5	0	72001	0	14918.1	76286.6	0	0	0	124573	65645.8	39871.5	97491.9	0	0	31715.4	187077	73648.5	94267.2	44317	0	69115.1	0	104316	48652.5	0	92920.3	30627.6	8468.02	56415.7	81736.7	42393.7
Srm	0	0	0	0	0	0	0	0	0	0	0	0	0	0	0	0	0	0	0	0	0	0	0	0	0	0	0	0	0	21565.8	0	0	0	0	0	0	0	13992.5	0	0	0	0	0	0	0	0	0	0	0
Azgp1	97482.1	111597	57659.3	62054.2	69556.7	54379.2	106090	0	68681.4	46729.7	41486.8	50145.4	95714.8	82827.4	102587	52174.5	96432.6	142350	73999.1	52641.1	38088.3	79586.8	215180	37486.5	74370.8	99038.8	46383.8	98896.8	59686.9	243646	67343.7	0	171865	304619	119603	65474.7	51838.8	0	224808	54133.4	128494	78621.6	123579	91312.5	66842.3	0	83230.9	70424.4	84398.7
Vcl	720784	1.56197e+06	1.90845e+06	282767	577334	1.20206e+06	989146	275024	1.14194e+06	815891	618163	589656	1.06407e+06	941637	2.55459e+06	890001	1214735	3.38694e+06	559007	1.83087e+06	1.21959e+06	522855	2.43009e+06	547626	250413	1.29433e+06	1.88545e+06	1.33587e+06	574375	410585	1799688	530589	2260942	1.39127e+06	867312	1269959	826029	907657	1.77886e+06	618086	456464	364090	618545	1.09066e+06	513665	255473	1.04518e+06	746245	452104
Cr1l	26038.1	40832.6	11491.9	35181.3	33580	0	57383.4	0	0	0	0	0	28844.4	0	41817.8	0	0	50760	0	0	55188.8	30600.1	37997.8	9430.77	0	25691.5	46558	39022	0	31788.4	0	0	38528	45038.2	0	0	0	8829.63	23137.6	0	0	0	0	9539.54	5192.9	0	29644.6	48479.6	0
Gart	275051	168663	0	0	0	214468	0	0	36854.4	23181.8	0	61560.2	25590.1	0	34137.8	0	224521	170734	204833	0	39187.1	328433	0	8380.73	0	274749	179567	28613.4	21625.6	34712.9	34299.4	22982.2	0	0	21808.8	203541	0	39788.1	0	0	24163.9	0	13939.3	0	35388.7	0	0	0	0
Eif3j2	157806	123481	287562	209149	162106	459908	173277	127609	306732	233624	150919	324986	232650	148836	272466	207408	182459	280884	243112	132782	282069	194302	144450	508360	253828	132936	341721	190976	148044	409187	227567	143730	147451	144261	154071	242376	172130	417577	208696	184630	142677	252139	95390.5	207419	204967	69269.3	208714	186023	122434
Cltc	429510	433013	366994	326749	218440	1.28605e+06	564253	178515	621921	382726	165067	304617	345166	343918	796359	593484	315734	1.28471e+06	381494	402282	693300	499534	815805	751069	296917	366593	869371	585349	352420	1.38438e+06	497200	180176	759532	613955	153662	1469716	228399	579140	228743	238690	696826	232728	227660	843509	179780	200731	609512	324319	339293
Mars1	0	0	0	0	0	0	0	0	26409.5	0	0	0	0	0	0	0	0	35538.1	0	0	30614.8	0	0	43608.8	0	0	0	0	0	19472.2	0	0	0	0	0	0	0	0	0	0	0	0	0	0	0	0	0	0	0
Hectd1	0	0	0	0	0	0	0	0	0	0	0	0	0	0	0	0	0	4525.78	0	0	0	0	0	6735.73	0	0	156997	0	0	0	0	0	0	0	0	0	0	0	18570.8	0	0	0	0	0	0	0	0	0	0
Usp7	16606.2	0	60794.1	43025.5	0	72066.5	0	0	67233.3	47409.2	10921.7	15201.1	26897.2	0	49810.7	60833.2	0	27183	30669.5	15517.4	79275.8	26582.3	9965.41	68377.3	17198.5	0	61541.1	27103.6	17912.9	0	28648.6	19181.1	0	0	24078.1	159167	0	128119	0	0	9223.53	24304.9	0	22683.9	70423.3	0	0	0	0
Krt42	0	27132.6	38387.4	230014	0	0	0	26142.4	0	31625.2	0	0	0	23270.1	0	0	25213	0	0	38916.7	0	0	33904.4	0	0	0	26523.9	0	0	0	0	0	0	0	0	0	27579.8	29412.2	65961.6	0	0	0	0	0	42516.2	156856	0	0	29249.8
Tpm4	835283	1.36697e+06	1.26833e+06	104396	513038	545855	510331	72581.6	598291	581884	472761	344428	553221	771623	1840882	688726	1.03584e+06	2.538e+06	389368	1.39815e+06	904879	342627	2247075	38817.8	215755	1.03855e+06	1067196	997487	424691	0	1.35498e+06	308050	1431419	936553	692846	814365	616680	586935	1611706	500552	270635	49330.8	418982	524277	218439	110902	610221	499229	316850
Npepl1	0	0	0	0	0	0	0	0	0	0	0	0	0	0	0	0	0	0	0	0	0	0	0	0	0	0	0	0	0	0	0	0	0	0	0	0	0	0	0	0	0	0	0	0	0	0	0	0	0
Wdr44	0	0	0	0	0	0	21014.7	0	0	0	0	0	19241.4	21322.3	0	0	0	0	0	0	0	0	0	20982.8	0	0	0	0	16414.7	0	0	0	0	0	0	0	0	17572.3	0	0	0	0	0	16517	0	21189.8	0	0	0
Eif4g1	13504.7	14407.9	10940.4	11729.3	14689.3	25392	16038.3	9193.58	16042.8	0	13059	0	15519.5	13404	44987.3	21316	12919.9	68514.9	14982.7	12222.4	52219.5	10169.4	39929.7	63371.5	13826.3	17155.4	22816.7	17380.5	13046.6	126402	48338.1	5904.48	59447.8	17992.4	11916.7	76136.2	12539.6	56370.1	11431.8	7325.72	16445.3	9584.65	5839.38	20203.6	12116.1	10986.8	13166.6	16351.1	10915.9
Sri	338217	472203	127791	590284	502584	388900	645355	302236	486191	138115	72420.1	35953	557304	162596	455423	454747	546691	341957	99444.6	389651	428372	514738	551183	398974	522619	412123	520794	622222	381581	408375	228335	394768	462326	541078	411199	395493	178936	125270	153874	107846	115790	434959	188154	295926	112003	187869	153952	619906	306566
Xpnpep1	0	0	0	0	0	0	0	0	0	0	0	0	0	0	0	0	0	0	0	0	0	0	0	0	0	0	15177.5	0	0	21277	0	0	0	0	0	23459.3	0	0	0	0	0	0	0	0	0	0	0	0	0
Abcf1	0	0	7885.43	9507.35	0	46596.8	0	0	16635.4	6871.77	0	5076.44	0	0	12876.6	8946.25	13879	18474.3	8224.87	0	39970.5	10891.9	0	18691.1	13442.3	6859.35	29845.5	11637.3	0	113594	0	6194.01	12656.9	0	7053.07	93471.2	0	17218.2	0	0	10793.4	5622.95	0	13550.2	0	8121.42	0	0	0
Xpo1	71061.8	86254.7	75055.6	125717	91179	134175	66867.9	60463.9	74963.4	75015.8	75907.4	54421.9	139362	61873.8	79323.8	103513	111597	76802.7	82791.8	68510.8	134791	150741	79727.2	84128.2	123955	90563.7	115310	124745	123035	58157.5	87422.2	127932	94607.4	78736.8	78876.9	83412.1	92675.9	56243.1	81381.3	71465.4	41486.2	80321.2	50327.4	47006.5	82087	60083.2	38441	51791	122826
Pcnp	17863.4	36313	35759.8	38810.2	26294.8	0	0	34093.7	21082.7	42747.5	37822.5	40386.2	18167	12335.1	27896.7	21338.6	22655.6	38367.7	43371.7	17503.7	29986.1	21457.8	23808.7	41759.7	20305.4	27088.6	52063.6	14254.4	44632.5	18199.7	0	31315.1	0	0	17711.2	33463.6	44919.9	0	21438	41550.8	22331.2	18501.5	7529.32	0	37746.4	0	17390.4	29372.6	13528.3
Tatdn1	44594.9	549291	60834.1	42214.3	36850.1	60129.7	47315.7	50074.1	56758.9	49702.6	54802	80597.3	50124.6	55423.1	52789.2	49132.5	42824.4	46385.6	59513.5	50084.9	52877.4	41157	550172	59334.7	52168.3	49839.8	54351	36866.7	46412.9	45086.1	51024.5	49622.9	50934.4	0	45333.4	67082.9	47226.5	74050.7	52699.5	46272.2	73508.2	48615.9	36006.1	0	53659.5	0	61303.5	39562.2	35440.3
Fhod1	0	0	46085.5	0	0	0	0	0	0	0	0	0	13882.3	10436.5	37733.7	0	0	37159.1	0	0	0	0	0	0	0	0	23655.5	0	0	0	0	0	35264.3	17466.6	0	0	0	0	25545.6	0	0	0	0	0	0	0	0	0	0
Fkbp15	0	0	16875	10304.9	0	0	0	0	0	16780	0	9813.92	9937.77	0	0	14868	0	17076.9	16590.4	0	17058.6	0	0	21446.1	0	0	0	0	0	15478.8	11211	0	0	0	0	0	0	23507.5	0	8394.21	0	0	0	12985.6	12936.4	0	15524.4	0	0
Oxsr1	67013.2	110219	58227.7	187438	146111	250543	160331	141193	204442	144215	95527.4	114794	171154	142245	132549	209339	150292	163374	164491	153031	154105	139131	111452	179759	177261	144683	208022	162895	144884	79151.4	184742	148070	72143.4	140334	149521	187772	74977	154996	166007	119545	102738	202810	112717	112074	72832.2	46426.8	108699	160414	129328
Gapvd1	154506	381860	370188	264192	260597	664113	321040	223134	318044	308881	246077	414465	627309	164068	413645	356785	252782	363672	184465	433488	408840	273866	181042	289124	326429	278818	474262	481244	185412	466862	178676	308048	312440	336654	208808	276446	189839	231142	253717	284562	167537	329820	518039	266505	308945	10096	360854	296833	217622
Ecpas	0	0	0	0	0	41422.7	0	0	12236.5	0	0	0	0	0	0	0	0	0	0	0	0	0	0	3290.63	0	0	0	0	0	0	0	7759.81	0	7147.29	0	0	0	0	0	0	0	6928.21	0	0	0	0	0	0	0
Mylk	1.53945e+06	1.54696e+06	0	0	0	0	0	1.93373e+06	77467.2	0	0	0	1.67243e+06	1.82747e+06	0	0	1.67725e+06	7780.69	1.22678e+06	0	1429169	1.66592e+06	1.40657e+06	0	0	0	1.89793e+06	1.71168e+06	0	0	0	0	0	0	1.52259e+06	1.71331e+06	0	0	0	1.84823e+06	0	0	0	0	0	0	0	0	0
Rab35	0	30589.2	51877.9	0	0	57361.4	48777.6	5737.61	69295.3	32181.2	0	0	0	0	0	0	0	0	38930.7	0	39098.6	0	0	56835.3	40859.4	33181.8	0	0	0	9205.53	0	0	0	41201.6	0	53757	0	60191.4	0	0	0	0	0	0	0	64692	0	8877.59	0
Nudcd1	48937.1	24940.1	46256.4	36246.1	31044.8	75796	36085	29909.3	59038.8	52430.5	39138.3	49829.9	34694	39008.9	37417.2	46268.2	24506.7	37737.9	58342.5	20748.8	71291	35610.2	32757.5	47144.2	38224.6	0	65061.8	31582.2	30049.3	28672.2	52439.4	32207	32987.4	21545.3	25508.6	43307.9	40088	76127.8	33247.8	29544.8	39661.4	55964.3	36254.9	46275.3	53739.4	51939.5	51930.5	38162.4	28635.8
Atp2b4	647316	822781	536798	656666	661002	869635	731868	576341	577159	691343	511028	567339	470999	488766	516213	710659	554274	417863	627815	534845	771406	643558	529070	686069	592067	629308	739280	627872	636374	598493	778250	517819	543985	612158	496609	894998	634544	891153	435995	541520	548131	678364	417092	720757	600206	641361	479236	663333	555249
Gnas	22232.8	26766.5	27835.7	16375.2	0	30091	0	0	26280.6	25101.8	14479.9	19847.8	22115	0	31472.6	23765.2	0	27191.2	23550	21236.8	24727.7	17916.3	25072.1	14901.7	0	20185.7	30069.5	22208	0	0	31217.9	14120.1	28188.6	0	0	24155.8	0	29303.7	40008.4	11098.5	11636.8	0	0	13930.6	0	7041.39	0	16071.6	0
Ranbp10	0	0	0	8670.88	0	23220.7	0	0	0	0	0	0	8567.55	0	22952.9	0	0	9005.47	24903.4	0	2461.65	0	0	17779.3	0	0	32152.5	0	0	15013.3	19347	0	0	0	7620.75	24345.7	0	27403.2	5436.98	0	0	0	0	0	0	0	0	0	0
Tacc1	93059.1	131054	117051	96258.4	93989.2	7193.38	83726.1	0	0	106466	0	0	93631.7	104785	0	91957.1	0	62386.6	0	0	0	0	94229.9	0	63609.4	100997	99292.1	79601.5	0	138565	45234.9	62478.6	123939	90174.3	0	52273.2	76693.8	95945.6	0	0	103158	0	101855	0	114900	122290	0	0	0
Ube2o	912844	950182	1.33634e+06	917740	1.0455e+06	2.51227e+06	1.157e+06	681838	1.20089e+06	1.29936e+06	938753	1.15339e+06	1329895	1036785	1.70345e+06	1.49526e+06	1.23632e+06	1.88745e+06	1.37205e+06	1.06698e+06	2.03206e+06	1.18277e+06	1.41713e+06	2512861	1.22347e+06	1.08096e+06	1.89111e+06	1.57046e+06	1.11952e+06	2.23425e+06	1.62829e+06	997322	1748797	1.36797e+06	750928	2.0494e+06	998636	1.93982e+06	1.11517e+06	1.0007e+06	1.368e+06	1.11623e+06	732948	1.59606e+06	1.13759e+06	846126	1.45717e+06	1.12887e+06	782727
Cand1	722344	672386	902154	900282	671100	1.25618e+06	1.01723e+06	634478	959307	866542	708571	709732	1342325	636742	743368	1.04496e+06	1.1954e+06	754681	831200	668317	1.6361e+06	1.14011e+06	726667	1.01483e+06	753891	1.12352e+06	1.11042e+06	959777	721958	637885	1307291	706805	791930	1.18158e+06	659043	1.04249e+06	722522	1.01728e+06	713279	1.27455e+06	778631	974828	692183	1.33554e+06	781122	511070	1207666	931552	637754
Larp1	0	0	0	0	0	0	0	0	0	0	0	0	0	0	0	0	0	0	0	0	0	0	0	0	0	0	0	0	0	4127.35	0	0	0	0	0	0	0	0	0	0	0	0	0	0	0	0	0	0	0
Nbeal2	0	0	6314.33	0	0	5199.66	0	0	0	0	0	0	0	0	0	0	0	31869.3	0	0	0	0	0	0	0	0	0	3676.29	0	0	6413.82	0	9693.68	0	0	0	0	0	0	0	0	0	0	0	0	0	0	0	0
Mlec	0	67185.7	7948.1	0	0	0	0	0	0	0	0	0	0	0	56381.1	0	0	76279	0	10132.2	0	0	14149.1	0	0	0	33977.1	0	0	0	12637.7	0	56818.1	17556.6	0	0	0	0	47327.7	0	0	0	0	0	0	0	0	0	0
Rps9	36729.1	27878.6	50141	23450.7	0	91087.5	0	0	113958	23152.9	23735.3	77216.8	51236.5	32811.8	105703	33326.3	32699.3	161731	42750.3	24390.7	97176	34311.1	36954.8	86245.8	33895.7	57234	109255	41442	57876.9	181348	37670.8	35705.3	52330.8	24678.7	0	157826	24793.5	65998.2	27359.8	42909.6	88589.8	39470	29802.7	58730.4	37644.1	0	72117.1	0	23723.2
Rps27	0	0	0	0	0	0	0	0	0	0	0	0	0	0	0	0	0	0	0	0	0	0	0	4802.26	0	0	0	0	0	13732.8	0	0	0	0	0	0	0	0	0	0	0	0	0	0	0	0	0	0	0
Rpl35	0	0	0	0	0	0	0	0	0	0	0	0	0	0	0	0	0	0	0	0	0	0	0	0	0	0	27025.4	0	0	68212.9	0	0	23372.8	0	0	0	0	0	0	0	0	0	0	0	0	0	0	0	0
Eif2s1	497934	617008	729299	661004	515217	1.10248e+06	738223	544700	1.06076e+06	694851	546663	792761	764357	512447	910621	812417	582172	1.08941e+06	770472	693750	880770	698441	630517	1055720	783678	610875	1.11645e+06	779340	700186	936105	744533	662053	766545	475852	508379	914975	471647	781806	616920	494090	539167	701819	354283	567513	626536	367843	615370	602266	573821
Ube2r2	0	0	0	0	0	0	0	0	0	0	0	0	0	0	0	0	0	0	0	0	0	0	0	58459	0	0	0	40664.8	0	0	0	0	0	40049.5	0	0	0	54763.9	0	0	0	0	0	0	0	0	0	0	0
Tln2	0	0	0	0	0	0	0	0	0	0	0	0	0	0	81189.1	0	0	0	0	68475.9	0	0	0	0	0	0	0	0	0	0	0	0	0	0	0	0	0	0	0	0	0	0	178208	0	0	0	0	0	0
Mindy1	0	0	0	0	0	0	0	0	0	15404.9	0	0	0	0	0	0	0	31527.2	0	0	0	0	0	0	0	0	16974	0	0	0	0	0	23159.4	0	0	0	13777.1	21671.5	0	0	7798.88	0	0	0	0	0	0	0	0
Ppp2r1a	340197	361734	389032	454354	406280	595189	541555	317738	465210	353806	338440	340630	446667	361903	396069	467194	506379	409124	325304	538544	692054	391664	567694	537994	392239	496039	646500	518131	395773	438596	354453	464474	631934	557945	403563	368107	410618	395922	373355	286389	306143	488192	362358	555149	307792	274624	298664	432920	391099
Gypc	92654	129141	117734	73015	103978	221419	235783	106809	152309	114015	112929	66286.1	146321	53317.4	100665	134347	82405.9	78298.2	127249	107770	107662	114882	100363	174920	94063.9	104401	108158	64051.9	108609	150255	53721.2	90766.2	104271	141947	103059	136512	55317.8	150384	126905	96457	23590.6	140366	106641	28450.3	131889	35716	68536.9	59932.4	81944.2
Snd1	0	34306.1	0	0	0	46711.8	0	0	47495	24631.6	0	0	0	0	48302.5	32260	0	142922	26433	0	35093.3	0	0	35273.7	0	0	40333.6	0	0	27412.7	38770	0	36040.8	0	0	0	0	0	0	15701.5	0	0	0	0	0	0	0	0	0
Nap1l4	98421.4	182179	195761	126903	201843	317938	122704	181251	275796	207733	138313	195252	182899	221482	206218	266614	210764	306191	164792	242154	169679	148737	295486	320113	166367	268962	311064	297342	301530	461489	191142	271458	219652	225844	145202	299742	111578	178943	272686	222780	223830	258972	132532	227692	240380	162449	213905	154732	220156
Picalm	0	0	0	0	0	33828.5	36652.5	0	10410	0	0	0	9407.41	0	0	0	33744.4	8448.08	0	0	0	0	7709.87	40123.2	0	0	21956.1	0	0	111927	0	0	13017.5	23751.3	0	0	0	0	0	0	18032.9	0	0	40360.3	0	0	0	14704.8	0
Pank2	17340.3	21810.6	0	23308.2	18851.1	19118.4	24708.4	10214.2	14931.4	11200.2	0	0	22725.1	7269.96	18514.6	17106.5	18454.1	11020.8	13622.1	15039.5	25936.7	16600.3	16934.2	16912.7	21752.4	15045.2	22424.6	20839.5	14499.5	15889.4	18732.5	14122.5	18610.1	21328.7	16910.5	19605.3	11315.5	11163.8	14330.5	5709.18	9247.32	19638.9	7794.03	15043.6	11609.8	11099.5	10366.4	26799.9	12862.2
Tubb2a	0	0	0	0	0	0	0	0	0	0	0	0	0	0	35799.1	0	0	36314.9	0	18520.4	0	0	0	0	0	0	0	0	0	0	0	0	23698.7	0	0	0	0	0	19305.9	0	0	0	0	0	0	0	0	0	0
Abcg2	90837.7	131460	73566.4	200373	120258	138681	153069	146083	161491	114798	84688.7	36052	168046	79620	35937.4	183430	106359	101014	189372	128650	105566	157284	121983	149259	191012	108801	149119	197898	150170	73892.5	119120	153805	87136.6	117907	90312.4	77630.9	89598.8	81863.3	146592	75785	64476.9	124921	74464	78198.1	85200.8	73313.5	67981.3	89894.6	77557.4
Huwe1	179819	41869.7	65739.1	366296	121969	82303	56275.5	130506	160288	187893	49011.6	61901.1	54171.5	116248	175954	63733.4	32127	64439.6	133245	144204	177626	48290.1	175656	65738.5	287308	37727.6	181316	48614.3	39272.6	50052.5	64391.9	147159	73002	122982	135879	287924	49512.8	69207.8	237471	120840	60112.1	174662	119898	65112.1	173434	40417.6	109624	59621.5	38530.1
Eml2	0	0	0	0	0	0	0	0	0	0	0	0	0	0	0	0	0	0	0	0	0	0	0	0	0	0	0	0	0	0	0	0	0	0	0	0	0	0	0	0	0	0	0	0	0	0	0	0	0
Ppp2r1b	0	0	3503.07	0	0	9545.88	0	0	8183.34	0	0	0	0	0	7513.4	0	0	0	0	0	0	0	0	11513	0	0	0	0	0	0	0	0	0	0	0	0	0	0	0	0	37883	0	0	0	0	0	0	0	0
Actn1	645844	399178	340698	0	67577.1	472863	174506	354595	174652	141641	466180	116352	229669	421072	737052	161222	223730	1.76238e+06	52204.8	731194	932164	70757.2	866384	0	35410.4	185128	842859	515956	61497.9	0	692026	55444	632735	744261	118577	500635	125892	120408	1.26418e+06	307048	65887.6	0	63933.3	181606	754137	0	221972	121141	37726.4
Otub1	23577.2	376642	290650	239493	123432	301269	207573	190774	237449	294319	261305	401905	331287	471225	315697	274145	208431	401684	310769	361986	226981	240812	596017	216838	229717	273701	271793	265818	228057	610042	313907	133876	426898	16941.1	260926	409262	323812	356389	553062	296670	121860	321338	572550	0	396245	178435	95803.9	224880	289851
Ppp6r1	17272.7	19081.5	18954.1	19504	0	40386.5	0	0	21406.3	19129.2	17750.8	14943.8	0	15634.1	25186.7	31231.2	0	31332.8	22579.6	20719.9	32236.9	19942.1	19482.1	28957.7	22456.3	19497	25424.9	24171	0	26528.6	33042.2	0	22366	0	0	36207	19914.5	35319.7	23238.2	14372.3	0	17723.2	0	0	20676.7	12715	0	18415	0
Pgm2	179023	294137	121878	252433	287265	257898	165279	159461	301904	178894	161611	228543	304234	282102	204499	253050	216971	245051	167222	233618	196676	293146	335883	226374	397002	286095	402655	254265	292412	189893	297737	238588	307116	230687	255553	295372	161239	132892	227595	169376	202502	276904	207260	219598	148526	150171	146612	298396	191813
Stard9	725052	650911	0	745551	0	633655	663560	0	0	676239	543045	592104	668262	692060	467711	757128	670454	574858	0	538850	147126	730805	660493	642137	600780	682321	633584	617270	393676	481720	0	689472	98341.2	408116	637116	609769	566189	0	619066	570716	252766	597303	534438	531896	477983	554651	573330	568158	675894
Rab3gap1	0	0	30035.4	0	18920.2	29479.9	0	14702.9	25253.7	23132.6	0	20551.3	23324.7	0	29521.6	27738.4	0	20319.1	0	17035.2	35009.1	0	0	23176.7	0	20532.1	29822.8	20149.7	0	18394.8	25694.3	19300.8	19374.8	0	0	25555.6	16924.8	28346.3	23298.5	16769.9	12025.3	21530	0	17518.5	20707.9	12586.1	18999.6	18316.7	0
Naa15	0	0	0	0	0	0	0	0	0	0	0	0	0	0	0	0	0	0	0	0	0	0	0	0	0	0	0	0	0	17153.2	0	0	0	0	0	37966.7	0	15104.9	0	0	0	0	0	0	0	0	0	0	0
Pgrmc2	7462.33	18363.2	12180.6	5010.16	4751.79	16517.9	0	0	5045.4	5496.88	5318.45	0	8007.99	0	23266.2	8683.86	6102.2	24892.1	8492.03	4796.12	21146.3	4725.34	11264.4	8966.51	5544.99	0	14482.3	8813.76	4882.14	0	13258.5	5381.22	14099.3	9411.32	5452.16	14722.9	2994.96	11096.5	5775.28	0	0	6064.5	0	7696.8	6756.11	0	0	2467.55	0
Kcmf1	18602.4	0	25504	15116.1	19237	26953.4	19711.5	13680.8	26931.4	24747.4	26788.5	26213.5	0	15871	23549.6	19009.5	0	27683.2	20075.7	15917.7	29172.7	0	0	28549.7	0	0	21514.8	0	0	0	22729	0	25894.6	15770.1	0	26262.3	22025.6	36582.8	19869.8	0	25202.8	21416.1	0	30590.4	28521.3	23407.3	30212	0	0
Dnph1	98649.5	79432.7	22712	99184.4	56830.6	140751	112479	60427.4	73139.8	61592.8	56289.1	52012.7	86827.1	20844.9	55763	60326	54486.3	51901.8	103758	62663.8	139439	102947	32835	88611.3	94276.9	88298.1	117794	92751.8	57911.8	46057.7	123660	81745.3	25818.7	55057.1	96281.4	158357	100778	136188	24202.1	44912.3	38144.3	94932.7	37694.4	85300.5	52822.1	65742.4	50728.1	94637.9	64390.7
Epn1	81396.1	84660	100325	66350.4	53295.5	32914.6	30091.5	87216.7	86484.8	66316.7	79296	54859.4	29033.3	81386.9	67614.9	30251.5	57914.3	53490.5	55519.7	93061.6	86713.8	23496.3	80637.2	45809	26399.2	58409.5	83119.8	31296	63174	78712.4	74298.9	31146.3	27010.7	68234.6	54443	101058	98021.1	118487	39007.7	71545.5	75394.8	53023.6	73047.1	84767.2	84996	83741.9	45999.3	77447.2	59504.6
Vac14	106021	97950.3	137927	164441	101493	186607	129987	117206	169834	173437	133085	142927	160368	89423.9	127147	177281	103946	82541.8	180070	111754	176636	159901	83261.3	132073	140124	121098	160937	116955	113959	103632	133513	127535	128271	95695.8	101893	151537	95494.5	194287	128501	109868	91155.1	167473	74180.3	95798.7	159093	79794.4	113583	123068	95665.2
C2cd2l	0	0	0	22844.7	0	0	0	0	0	0	0	0	0	0	0	0	0	0	0	0	0	0	0	0	0	0	0	0	0	0	0	0	0	0	0	0	0	0	0	0	0	0	0	0	0	4246.99	0	0	0
F12	119389	74629.5	52338.7	51781.6	64388.7	58277	87013.2	0	63897.1	34061.1	39444.9	48267.4	73481.2	76844.5	83841.5	63738	98850.3	148881	99840.4	67119.8	0	82917.1	184635	33802.7	72658.9	130457	0	60367.8	57395.2	186107	84557.6	24046.9	140006	245256	166568	97037.8	26931.3	0	198993	54575.1	89095.4	65293.6	115992	73330	67327.3	0	49933.4	16792.2	71143
Tufm	50766.8	0	0	0	0	15487.4	114164	0	0	0	0	0	0	0	0	0	0	19793.4	0	94995.9	67169	0	175324	13895	0	0	0	0	0	0	0	0	0	0	0	0	0	0	0	0	0	0	0	0	0	0	0	144733	87769.1
Tnpo1	0	0	0	0	0	12425.5	0	0	0	0	0	0	0	0	0	0	0	0	0	0	0	0	0	4894.59	0	0	8304.8	0	0	0	0	0	0	0	0	0	0	0	0	0	0	0	0	0	0	0	0	0	0
Actbl2	252645	411253	571874	109556	202536	183163	176551	104466	202058	294580	251045	170042	149907	273888	531242	248938	164069	526594	219229	252865	352180	157174	384964	149657	119622	181716	276514	172568	108354	105656	352972	160052	391839	175712	143373	303787	269674	449663	353657	235437	227210	113241	217917	305584	177796	227057	378244	172474	135434
Hnrnpa3	64964.9	32948.3	15648.5	0	9624.89	0	0	0	0	0	0	4120.74	0	13225.5	25947.6	20132.6	20108.9	87952.8	20047.2	16068.9	0	18997.1	35723.8	10593.5	13712.9	13461.9	0	0	6851.09	0	31341.8	0	0	16108.4	0	16430.6	0	19322.9	20930.9	0	0	0	0	8376.65	14267.4	6218.31	8246.92	0	0
Psmd11	310544	377029	389070	343467	326735	531079	259476	308774	439851	350927	203372	359582	250533	329738	279977	355006	300750	443210	354450	328758	483111	355244	275300	410643	250139	302716	480802	461783	294998	453952	461204	247060	343599	348794	294017	573630	460058	489502	355798	330645	380704	394448	310778	448503	450466	224855	258117	306719	300855
Ttc7a	82634.5	0	60817.9	0	0	0	0	0	0	0	0	84923.7	28686.1	64860.8	156729	0	29247.4	99488.9	0	0	0	0	199598	0	0	0	0	0	0	0	41114.5	0	138185	79777.1	0	0	0	0	86034.8	0	59249.6	0	45151.2	0	0	0	130596	0	90553.5
Eif4b	228448	311113	239684	316608	308968	407619	317357	209373	189275	309320	243249	117341	310542	127599	179024	296944	327818	319566	310194	235111	376712	263076	320640	389673	260666	335209	340968	265049	237256	324670	283795	212912	224282	240157	249230	340256	264610	383474	197331	165257	223296	228685	175798	292172	233870	221920	221000	382537	210119
Atg4b	58827.2	27922.5	74299.1	42298.4	0	75024.5	36980.2	0	63437	52221.4	20471.7	49138.6	41816.1	32952	39929.3	30959.6	40585.3	77532.9	0	0	41972	0	39779.1	79317.4	0	39959.9	37295.9	40964.8	30883.1	43187.7	40873.5	0	0	68500.7	30389.9	49812.2	28861.4	27514.1	0	21096.8	0	40700.1	27427	19157.9	76814.3	23830.9	0	55310.2	28302.6
Aars1	256049	289318	378778	317314	258415	780118	423989	208237	546291	262518	257088	409784	319971	220622	481049	371147	278912	441746	383971	341422	636761	383613	290107	475058	342138	306499	580848	361946	307556	670974	274171	294625	384717	310284	308681	476815	291430	494931	228134	166191	290490	246743	227563	316652	291557	209180	349050	292867	234406
Bola2	0	0	27722.2	14655.8	13449.3	61123.3	0	36508.3	48583.1	0	26333.6	46775.8	19817.1	18584	23512.9	0	19850.3	0	22738.3	0	30977.9	19788.8	17484.8	38774	34289.8	35549.9	39928.1	0	35163.4	0	23565.8	51062.5	0	0	13290.8	31041.1	22444.7	36965.3	24573.3	18325.1	0	23437.1	15461.5	0	24463.3	0	0	0	17718.2
Krt75	0	0	64888.1	0	0	0	0	0	0	0	0	0	0	0	0	0	0	0	0	0	0	0	0	0	0	0	0	0	0	0	0	0	0	0	0	0	0	0	0	0	0	0	0	0	0	0	0	0	0
C8b	88485.2	188388	101261	26355.9	50875.6	28961.7	26905.5	0	41623	55554.2	40458.7	69932.3	53905.5	103971	125042	44221.2	126147	239358	34055.9	99310.9	0	55119.5	360384	27490.6	106094	180827	38407.3	52652.5	82013	321513	138837	0	169716	229227	183993	98591.5	88436.4	20524.8	233553	67053.5	264259	19815	182060	195328	108532	21879.6	232529	45214.2	85641.6
Tiprl	0	0	0	11593.7	13723.4	17120.8	19179.4	0	0	0	0	0	10185.6	0	0	0	0	0	0	0	0	0	0	0	0	0	43400.7	17010.1	0	0	0	0	0	21537	0	0	0	0	0	0	0	8149.96	0	34827	0	0	0	50088.6	0
F13a1	63295.3	248408	16303.2	0	0	0	29340.9	0	0	16174.6	0	0	0	38463.4	0	71329	60764.7	159444	19642	72310.5	26245	34540	94037.1	0	37449.9	59391	16513	28542	0	19847.6	72555.9	27308.3	0	43446.6	63552.4	0	30781.7	0	79199	0	0	9221.92	43392.3	29803.9	8822.18	0	0	0	27430.3
Dtd2	81871.5	47860.7	74183.2	42745.8	46114.4	62640.2	49417.4	67073	51098	79125.6	84190.6	71271.6	36248.2	65909.5	89409.3	37319.6	39914.1	21258.9	95579.9	38552.8	120479	100779	44682.7	23893	40122.7	46054.1	46202.1	42539.8	44067.6	28827.9	95121.3	32573.2	86450.2	36306.9	45055.2	107451	91972	120556	67085.6	67284.4	35465.1	37955.6	52493.2	42556.3	72250.1	57122.9	30684.7	41890.3	79357.4
Nrdc	162111	168719	0	0	223104	238763	217037	309053	58340.1	121924	0	0	162890	293424	158586	0	267856	176477	111570	261435	13771.4	70760.2	0	27708.5	0	242611	239127	237205	245899	358015	240614	0	256427	283424	0	328728	0	0	0	0	328783	0	0	0	0	314711	165740	108895	284030
Czib	60850.4	40751.8	54577.7	61608.1	0	48842.3	62449.7	0	0	0	0	0	0	0	0	0	0	19708.9	51444.6	0	0	0	60485.1	0	0	0	42105.4	51711.5	63561.1	0	0	0	66209.5	0	0	40772.9	8153.21	15904.3	20507.1	54764.1	19158.5	0	60577.7	19213.4	0	0	0	0	0
Psmf1	322196	142763	313244	168877	136350	153269	144122	315016	279754	180058	316108	318479	134542	322451	253995	326590	283790	180103	380811	323201	394224	355744	170732	117183	261764	315773	322164	282393	328433	225527	374816	360134	289223	99290.3	158337	418913	348143	532755	238364	291296	285669	138291	111339	161866	296490	291816	272448	256288	161301
Ganab	50271.8	47805.7	54436.9	0	0	56351.6	56079.8	0	61138.9	42183.1	0	51859.2	46384.6	38769.5	53855.5	53114	31673.1	68002.3	0	44581.7	44772.1	0	51568.2	41704.9	41436.1	0	48326.1	49496.2	0	0	53975.5	0	57051.4	50485.5	35512.1	53223.2	0	57250.1	52150.9	40051	50886.4	49416.4	35854.8	48691	0	40015.5	52172.9	26005.4	0
Prune1	0	0	0	0	0	12286.7	10494.5	0	10408.9	0	0	0	8195.99	0	0	6829.7	0	8120.23	0	0	11941.6	0	78228.6	6053.14	0	0	9143	93436.7	2632.92	67647.8	0	0	0	9858.57	0	75698.5	0	0	0	0	0	7160.33	0	0	0	0	4916.13	10423.1	0
Eif2a	0	19235.1	21300.4	0	0	50174.9	21185.2	0	26997.2	0	0	47493.6	0	15581.2	38803.5	0	0	49585.7	0	0	44540.6	0	0	55403.7	0	17533.9	60934.4	13864.5	19374.7	82578.4	25137.1	0	36677.7	0	0	52812.6	10763.9	28123.5	0	0	0	0	0	5134.8	13869.4	11501.4	0	0	0
Psmd5	245108	463112	585785	511468	520475	734840	409081	383994	618670	555040	451111	457035	320191	515903	391481	420007	425062	621778	266391	611241	565158	366797	373658	567042	440446	323605	658110	536940	365748	662143	543946	486227	343366	434496	509983	763549	574870	660176	61160.2	420821	158421	318121	488730	248570	455868	532018	108011	540988	320105
Csnk1a1	18690.1	14190.7	0	17529.1	0	4270.33	0	0	0	0	0	0	19640.1	0	0	0	0	0	0	0	0	0	0	0	0	0	0	0	0	0	17641.4	46656.7	0	16508.4	1643.02	0	0	0	0	14393.5	22908.3	0	0	0	14672.1	0	0	0	0
Ahsa1	0	0	19842.3	0	0	99443	0	0	17559.4	0	0	16181.3	36251.3	9223.09	0	12641.6	0	34133.4	0	0	24027.7	0	0	103357	9165.61	0	0	0	0	64522.6	0	0	0	38446.7	0	34859.8	0	12240.7	0	0	0	0	0	21130.4	0	0	0	0	0
Ipo5	337119	196476	395041	284647	290036	892927	426598	295390	599194	345596	290957	590172	429353	338424	411653	372482	425173	610940	238771	292328	756845	320782	322608	764683	268360	427423	672587	421576	339214	646000	481070	335344	505543	297120	247241	677883	243935	689886	299849	271137	494560	403946	268365	416070	379265	203391	533756	267846	223197
Eea1	0	155842	0	0	0	0	0	0	0	0	0	0	0	0	0	0	9572.47	0	0	0	0	0	0	9146.49	0	65434.5	192048	0	0	0	0	0	0	225073	0	0	0	17818.6	0	5314.13	0	0	0	8821.79	0	0	8876.86	0	0
Rab3gap2	0	0	18569.2	128821	0	12934.4	0	0	0	0	0	0	0	0	0	0	0	0	0	0	0	89165.1	0	0	0	0	0	0	0	0	0	0	0	0	0	0	0	19521.9	0	0	17320.5	0	0	0	0	0	0	0	0
Lars1	0	53259.3	0	0	0	51929.6	0	0	0	0	0	40989.9	0	42188	0	0	0	43246.2	0	0	25973.5	0	34036.4	0	0	0	0	0	0	74300.6	0	0	0	0	0	42233.8	36117.8	0	0	34057.8	0	0	36508.6	0	0	0	0	0	0
Eif1ax	14747.1	16638.1	0	14438.5	11274.8	14325.6	47040.4	12176.3	0	14867.3	12489.9	13649.8	0	16300	0	10543.3	10049.7	26172.4	0	19532.8	17261.9	0	12457.2	21486.1	11601	10368.1	19325.9	7030.93	13011.8	30252.7	0	10248.9	14701.3	24642.1	0	20810.3	0	13585.1	0	0	14619.9	0	10979	22919.1	9514.52	13826.2	21023.7	12134.5	15950.6
Qars1	0	10711.3	0	0	0	32443.3	0	0	20416	0	0	15788.1	0	9390.87	25440.5	0	0	22386.4	0	11694.7	27738	0	0	21935.7	0	0	21381.3	13352.3	0	18758.6	18668.5	0	16477	0	0	27488.6	0	0	0	0	0	0	0	10505.1	7639.8	0	0	9710.96	0
Hadha	0	19190.1	0	0	0	51536.7	0	0	14549.8	0	0	0	0	0	53918.1	0	13815.4	67710.2	0	9731.09	20297.1	0	14455.6	37342.5	0	0	30256.1	14002.6	0	32534.2	0	0	23069.3	0	0	31026.2	0	0	14705.9	0	8452.01	0	0	0	0	0	0	0	0
Qsox1	55428.6	37862.3	30373.8	0	0	0	0	0	0	0	0	0	36079.6	0	82418.1	37804	110220	236859	77775	21872	0	0	337736	0	0	182666	0	0	0	141260	53391.2	0	96201.2	384372	171025	32213	0	0	163814	33823.7	107304	30686.4	103516	32303.9	43871.1	0	43530	0	0
NARS1	64532.7	49575.8	89774.8	73600.1	69517.1	184848	76953.9	52628.4	97704.6	97855.2	83644.1	136247	95621.1	63156	81785.5	84141.1	71378.9	277502	82269.3	68755.5	109582	129715	192261	339788	139874	73980.1	245861	95874.6	66294.9	279010	95102.9	61264.1	130147	130365	71152.3	229214	83774.7	112254	122197	56197.1	161139	84601.4	110145	167867	95428.7	52024.9	84806.3	67294.5	73771
Rpl24	0	0	0	0	0	0	0	0	0	0	0	0	0	0	0	0	0	0	0	0	0	0	0	0	0	0	0	0	0	99858.2	0	0	0	0	0	0	0	0	0	0	0	0	0	0	0	0	0	0	0
Efemp1	0	0	0	0	0	0	0	0	0	0	0	0	0	0	0	0	0	188101	119649	0	101860	0	307096	0	0	0	0	186445	0	11297.1	0	0	0	259391	342732	174933	0	0	12167.8	0	0	0	0	0	4122.57	0	0	0	0
Cnpy4	0	0	0	0	0	0	0	0	0	0	0	0	0	0	0	0	0	0	0	0	0	0	0	0	0	0	0	2740.75	0	0	0	0	0	0	0	0	0	0	0	0	0	0	0	0	0	0	0	0	0
Rd3	561150	332326	0	164035	174245	247037	42202.1	517945	176916	126919	314017	164504	0	556836	413045	203501	172579	0	434418	343128	0	343372	225010	213127	150601	348787	378462	288719	374089	364561	431798	209500	205376	298748	278619	517028	0	0	144965	182214	0	0	0	0	450096	0	228953	365136	237700
Scfd1	0	0	0	0	0	0	0	0	0	0	0	0	0	0	0	0	0	0	0	0	0	0	0	0	0	0	0	0	0	0	0	0	0	0	0	0	0	0	0	0	0	0	0	0	0	0	0	0	0
Cc2d1b	0	0	0	0	0	8157.22	0	0	7933.14	0	0	0	0	0	0	0	0	0	0	0	0	0	0	0	0	0	0	0	0	0	0	0	0	0	0	0	0	0	0	0	0	0	0	0	0	34915.9	0	0	0
Slc43a1	897612	1.13699e+06	1.063e+06	996916	847196	1.31666e+06	956055	1.00505e+06	1.22881e+06	1.00613e+06	927256	1345011	1.01314e+06	875989	866500	1.12659e+06	750523	757428	957661	809393	1.0378e+06	1.03628e+06	809997	986222	1111358	821826	1.11069e+06	1.00527e+06	940261	947037	1.01907e+06	1.04594e+06	888757	1.04766e+06	856718	1.23694e+06	911862	1365783	912191	874558	815349	1.02175e+06	730220	898303	909313	695493	900021	792055	842324
Flna	2.35059e+06	6844747	4.90542e+06	266128	1.4056e+06	1.46971e+06	1.81133e+06	165741	1.69069e+06	1.44139e+06	1.64178e+06	835387	2.15052e+06	2.09492e+06	6.4051e+06	2.25967e+06	3.0108e+06	10100000	1.04807e+06	5.35581e+06	2839318	955840	6837476	222915	204093	2.98287e+06	4.04457e+06	2.77773e+06	1.14921e+06	43901.1	4.08619e+06	1.1034e+06	6.70816e+06	3164096	2.05122e+06	2.85383e+06	1.93168e+06	1.90154e+06	5774071	1.12004e+06	840494	137850	1391479	1.84123e+06	551993	342263	1.97966e+06	1455220	618421
Gmppb	21083.6	101232	74229.4	74400.4	82669.7	140164	55412.6	76609.7	74924.4	56306.4	50245.2	66192.3	68868.5	132172	67840.6	58959.8	64358.4	75835.6	57658.1	186100	132616	100789	78501.6	60308.9	34246.1	133580	75462.6	119287	92341.3	74148.1	53919.1	71797.1	0	27389.7	82362.3	42550.3	87936.3	23209.3	15507	135909	16716.8	88394.6	134274	59029.5	29911.6	65892.8	36052.2	34039.4	54593.2
Iars1	0	0	17504.5	0	11049.6	33787.2	0	0	16894	0	0	14281.5	39539.8	0	29454.6	15251.2	16419.5	112643	0	0	63332.3	0	16084.1	82981	15193.9	13547.7	59237.9	15365.7	12937.9	349774	19224.7	0	52858.9	10375.6	0	124404	0	13054.1	8830.94	32971.7	0	0	0	0	0	0	38247.8	7041.65	0
Ptpn7	28126	18932.1	35973.8	27867.7	0	25057	33542.4	17113.5	29389.5	38279.9	19676.5	29263.1	35618	13305.5	34414	26789.5	26296.9	29672.8	43252.4	18695.5	33105.1	30590.8	0	39921.3	33307.4	33918.8	29780.1	15834.5	0	22990.3	34525	31190.2	27991.7	25088.2	32439	33907.5	0	32947	32569	22574.1	10348.4	28901.3	14903.1	0	31780	31514.2	0	25713.7	19088.7
Gphn	13750	13390	15464.3	0	12820.4	21887.2	0	8125.59	0	20034.6	15010.2	11560.8	16597.8	0	0	18759.5	0	15737.3	18929.9	0	28583.6	16719.2	0	16344.9	0	0	11120.9	0	0	3142.01	21200.2	13125.1	16984.8	0	0	0	9219.74	17580.8	0	0	16922.6	18590.5	0	0	0	0	19028.3	0	0
Pggt1b	0	0	0	0	0	0	0	0	0	0	0	0	30440.5	0	0	0	26350.3	0	0	0	0	0	25454.6	0	0	0	42754.8	35263.8	0	0	40536.5	0	0	0	0	0	0	0	0	0	0	0	0	0	0	0	0	0	0
Cops7b	34380.5	15448.2	112949	98418.3	0	136798	97148.7	30761.4	106140	67003.4	42883.7	65197.1	87362	31048.9	25295.4	107269	56200.8	87034.7	44148.7	0	130776	54986.9	14656.6	97768	80656.5	11102.8	51810.5	99604.9	73056.1	12713.5	22552.2	49601.1	15665.4	14630.5	39940.8	111645	16788.5	132276	68597.4	31226.9	38210	84657.6	11682.9	25715.5	85947.7	21152.1	30347.6	44761.5	36843.5
Atp6v1h	29037.8	7301.67	33852.9	7674.04	12519.4	8873.25	13295.2	33642.6	0	23986.4	19761.9	32360.8	29471	0	0	32134	45228.3	26698.2	23947.6	21233.2	0	26071	16763.7	35759.2	28845.1	0	40478.7	9408.83	0	76998.9	0	2601.12	0	46107.5	0	0	21987	0	21856.3	0	3817.31	0	31908.7	0	0	0	0	15949.6	0
Qdpr	434158	553388	617059	242774	376577	573377	386883	524682	694900	528827	589544	611159	293892	426882	433702	314866	445702	598578	318212	349766	254151	333083	448037	261167	312014	271306	394894	400347	707826	475748	456678	348568	387834	341188	467162	795746	524466	393592	603404	486277	405691	472612	434681	269323	543500	614226	344146	311040	354155
Arrb1	81892.8	72652.4	60053.2	53827.4	65807.4	63351.8	45414.7	56617.5	38007.7	89014.1	91075.3	53044.1	54639.4	68667.1	84898.7	91220.5	49123.9	101600	77032	71754.8	103432	80940.7	96784.9	67088	62682.8	72050.1	54050.6	65767.4	58483.6	50822.5	97951.6	51272.7	80868.6	26279.4	52323.1	90844.2	89061.7	116058	70945.2	66795.5	85397.3	51296.2	54915.5	89069	72751.4	64917.5	63855.5	77728.8	42887.7
Pithd1	109664	94392.9	151661	132687	125134	152138	95956	112210	127843	149474	118233	157536	103257	86166.1	141310	120541	76665.4	101135	138356	73485.6	152117	124586	75103.8	119326	213865	101593	143532	100802	80184.1	116480	146199	81086.1	115508	112756	108227	128024	146280	183740	131675	96052	130166	117998	74187.9	119649	126520	136794	132756	122081	98669.4
Acaa2	0	0	27284.4	0	0	45008.6	0	0	27029	0	0	0	0	0	0	0	0	57810.5	0	0	0	0	0	53059	0	0	0	0	0	42660.6	0	0	0	0	0	31595.9	0	0	0	0	6986.06	0	0	0	0	0	0	0	0
Vps13c	1.08308e+06	19429.5	0	419061	0	24832.9	481611	140817	0	29594.7	359255	31230.3	469280	0	15777.5	414574	880792	780962	0	0	390759	0	950314	143050	0	791563	318944	564373	130344	52559.7	0	10967.7	797920	1.11525e+06	125827	611309	0	21396.9	114051	472057	113077	13178.6	905591	0	444896	1.84855e+06	364717	105664	691349
Tbcd	0	0	0	0	0	31482	0	0	19651.2	0	0	0	0	0	21401.9	0	0	82270.4	0	0	21241.8	0	18577.3	74588.8	0	0	44618.3	0	6623.05	17130.3	0	0	17611.1	0	0	97943.3	6675.37	0	0	0	0	0	0	0	0	0	0	0	0
Taok3	151837	73716.2	45066.8	9806.7	0	56346.8	27139.1	0	48152.5	29841.9	12319.9	13325.3	51732.9	8755.31	52037.2	67203.6	27632.3	37475.5	32072.9	7477.9	48146	67820.9	36610.7	28612.6	17157.6	8770.11	74517	182311	0	24032.6	80217.8	0	40254	34587.3	23930.1	46911.5	10409.6	34607.8	35474.4	7485.33	10566.5	20598.6	0	12126.2	21380.8	0	13792.6	7974.47	0
Slc25a21	0	0	0	0	0	0	0	0	0	0	0	0	0	17398.2	43407.7	0	0	33668.7	0	0	0	0	0	51247.4	0	0	0	0	0	31556.5	0	0	0	0	0	47653.4	0	0	0	0	32164.6	0	0	0	0	0	0	0	0
Glmn	0	0	0	0	0	0	0	0	0	0	0	0	0	0	0	0	0	0	0	0	0	0	0	0	0	0	0	0	0	0	0	0	0	0	0	0	0	0	0	0	0	0	0	0	0	0	0	0	0
Farsa	0	0	0	0	0	0	0	0	0	0	0	0	0	0	0	0	0	0	0	0	0	0	0	23899.5	0	0	0	0	0	30774.5	0	0	0	0	0	0	0	0	0	0	0	0	0	0	0	0	0	0	0
Vps26b	18607.2	0	15445.5	18924.5	0	27499.2	21139.3	12920.1	20430.5	26035.8	18965.2	20649.8	0	18684.2	20327.3	22225.5	20434.2	26779.1	26124.7	0	28989.4	24896.8	20196.6	25183	26506.9	20495.8	21113	16213.2	20799	31276.5	31503.3	17550.7	24643.6	0	18916.1	30755.2	18640.6	28982.2	19094.9	13330	0	14875.5	13005.5	0	22156.9	14003.7	25741.7	15260.1	14663.6
Paox	0	0	0	0	0	0	0	0	0	0	0	0	0	0	0	0	0	0	0	0	0	0	0	0	0	0	10207	0	0	0	0	0	0	0	0	0	0	0	0	0	0	0	0	0	0	0	0	0	0
Asrgl1	0	0	0	0	0	34245.3	0	0	0	0	0	0	0	0	0	0	0	0	0	0	0	0	0	0	0	0	17971.3	0	0	0	0	0	0	0	0	30965.6	0	0	0	0	34722.9	0	0	34900	0	34463.9	34692.5	0	0
Ncaph	0	0	0	0	0	0	0	0	0	0	0	0	0	0	0	0	0	0	9547.69	0	34256.7	0	0	40460	0	0	0	0	0	21704	13097.8	0	0	0	0	29761.2	0	15334.5	0	0	5163.18	0	0	6823.61	5962.36	0	7966.04	0	0
Cpne1	114549	57287.9	32043.2	125879	84250.2	155968	105654	83476.5	91312.9	106270	98369	31508.8	107776	79874.9	91462.2	91946.5	71999.3	135242	91042.4	106010	148434	105654	70693.4	135141	62065	67776.8	126101	97352.9	100522	58906.2	52932.6	58665.1	77411.2	133356	22993.1	107836	105425	187263	120278	84523.1	168774	95423.9	31334.2	248122	82184.6	78982.2	130810	103147	77861
Thop1	0	0	0	0	0	33897.8	0	0	19343.8	0	0	16887.1	0	0	21169.9	12458	0	0	12685	0	31008.7	0	13407.7	11300.6	0	16198.5	25728.4	0	0	0	0	0	0	0	0	26359.9	0	22495.7	13104.6	0	0	0	0	0	0	0	0	0	0
Septin11	0	29107.1	0	0	0	0	0	0	0	0	0	0	0	0	0	0	0	50835.3	0	18231	0	0	0	0	0	0	0	0	0	0	27722.6	0	8101.39	0	0	0	0	0	0	0	0	0	0	0	0	0	0	0	0
Endod1	0	65614.8	54632.4	37587.6	0	78545	38959.1	36903.7	66860.6	47065.9	0	76222.6	43257.6	37867.3	68214.5	46533.4	37244.6	69350.3	0	53798.9	50252.5	0	58148.4	0	0	43822.6	59908.3	50221.6	0	54466.8	49346.1	0	56554.6	52645.6	30638	71319.7	36165.2	66361.3	61877	43876.7	31855.8	57615.2	37347.4	0	41825	28279.8	37210.5	45253.9	45267.2
Tbcel	39840.6	0	0	41569.8	33380.9	62408.4	46544.5	24103.5	0	44431.1	31926.3	34138.2	42378.7	35218.3	74835.8	56982.3	38345.3	56829.6	52326.6	35407.6	61566.5	55357.6	36483.6	50873.8	46605	34468	50154.5	49515.9	31495.7	61439.2	55593.6	34609.2	54691.6	39685.7	41040.8	62441.1	38021	27390.5	34633.4	29053.4	41140.6	0	25500.5	0	47541.1	26953.5	42689.4	46743.1	33448.3
Wdr26	0	0	0	41218.5	0	58165.2	0	0	46543.8	0	0	0	0	0	0	0	0	40876.2	0	0	0	0	0	45048.2	0	0	0	0	0	0	0	0	0	0	0	50825.6	0	0	0	0	0	0	0	0	0	0	0	0	0
Tsr2	0	10758.1	26075.5	14178.7	8933.26	0	20295.6	0	0	16066.7	0	0	0	11136.1	0	0	10740.6	0	0	9082.76	0	16677.5	13666.1	6777.64	0	0	11255.5	11193.3	0	5754.86	15566.8	0	0	0	0	17134.7	17297.7	36057.7	0	0	16038.8	14684.1	0	9702.56	0	23035.7	18028.6	0	10082.6
Pgm2l1	30276.8	10722.8	0	47630.5	45962.3	13816.7	44996.5	25757.1	5756.74	23381.3	29232.5	0	43869.7	16426.9	0	36925.6	17327.3	0	41143.5	0	121011	124289	31083.3	15435.9	0	39008.5	11153	46551.4	24509.6	5437.2	10419.2	33455.3	38132.9	44392.7	23287.2	95166.8	33813.5	14524.4	27995.2	19705.4	27361.3	32195.4	16470.3	22230.6	42503.6	14644.5	29799.6	26732.8	25319.7
Immt	0	0	0	0	0	9432.67	0	0	0	0	0	0	0	0	25415	0	0	23870.8	0	0	0	0	0	18252.3	0	0	7447.95	0	0	35694.1	0	0	0	0	0	0	0	0	0	0	0	0	0	2323.41	0	0	0	0	0
Acat2	222590	225332	280808	98481.8	240650	172523	184144	217294	189512	244645	266064	269125	154747	202804	138569	130100	154017	240492	159115	208715	207388	221224	278925	212606	115054	241329	168136	185733	246637	228646	78357.5	120764	210993	172697	173293	232148	288986	209819	224649	220511	209214	194980	194152	254992	247804	307089	227622	142964	233596
Yod1	46838.6	35493.3	55128.7	39367.2	27644.7	114591	109122	0	30043	0	0	59988.4	105811	0	0	0	78984.4	23769	0	68993.7	86014.2	98961.8	28826.7	106264	34276.3	0	86798.4	100364	23023.3	101983	0	0	29152.8	121760	67652.5	61440.2	0	78693.6	74257.5	46200.3	62038.2	0	32323.1	22008.6	0	37392.2	67442.5	42105.1	0
Rsad2	435367	46641.9	0	0	0	0	0	368197	0	0	454752	0	330844	486043	22562.4	381230	51290.2	343636	354646	0	412979	52450.8	0	0	0	0	51898.5	360819	0	398023	470226	0	0	0	0	0	0	0	0	0	0	0	0	0	422907	0	0	0	0
Wdr37	0	30787.5	41055	0	26999.4	62842	31786.6	50878.1	36418	36012.8	30375.8	26506.6	34030.3	0	30064.8	37884.2	28308.5	31308.5	36883.1	26676.2	44893.1	38081.7	24053.6	40704.1	39443.1	32405.1	42583.6	32637.5	25297.9	29381.1	33487.7	37724.1	33845.9	26723.1	39798	36864.3	0	45524	37699.3	0	0	32464.4	0	0	34625	0	0	41075.1	0
Pi4k2b	0	0	0	0	0	0	0	0	0	0	0	0	0	0	0	0	0	0	0	0	0	0	0	0	0	0	0	0	0	0	0	0	0	0	0	0	0	0	0	0	0	0	0	0	0	0	0	0	0
Naprt	46218.4	41270.4	115677	105800	66022.1	82787.1	132773	0	45307.3	92133	94989.3	138418	44804.1	87414.1	59915.9	69111.2	49339.2	38475.1	74273.8	112684	115748	88845.5	40630.3	119940	52346.7	46258.7	160632	55828.6	49183	88364.6	44804.2	92528.1	45192	172104	38166.6	136220	94331.1	155920	151030	54966.3	38410.1	63012.5	36762.5	38418.1	91551	142665	110942	50420.5	40701.9
Vcpip1	19580.6	19911.6	19807.2	27652.4	21911.2	34998.9	26164.2	17066.4	58839.6	23283.1	12647.2	14410.3	23329.2	16462.7	32878.4	55728.5	22178	28294.4	28554.1	19395.1	41461	25134.8	28327	28965.7	25452.3	25841.8	37906.8	23136.4	18556.2	32528	26002.9	19886.6	20567.9	24432.3	24477.5	68585	19434.2	31991	28665.1	14468.7	17440.8	26612.8	13333.1	22598	27658.8	6765.77	24635.4	30367.7	0
Txnl1	803856	636584	867997	987438	954317	1.36478e+06	1.11374e+06	638397	1.21797e+06	810394	484754	759974	972752	620513	1.06102e+06	1.02261e+06	908700	1.19242e+06	1.04097e+06	704101	1.12343e+06	963853	792838	1.05304e+06	898942	795779	1.22453e+06	1.08247e+06	787589	1.05649e+06	710299	711191	982825	1.10751e+06	1.01708e+06	1.29744e+06	822162	1167839	841668	466316	845144	795154	578083	1.24641e+06	735395	468271	1.02974e+06	931170	711230
Rhd	167734	628824	257045	315085	130367	293703	143336	480134	351266	54627.9	44605.6	117697	252620	242398	255142	373836	369461	88421.9	208244	178908	205986	380079	140867	200605	460665	262774	267892	454286	516240	293908	168131	363228	284193	242967	373749	162072	15294.3	68706.8	95402.9	299907	24179.9	87272.9	289243	58647.5	203410	85488.7	118172	48679.8	208463
Scyl2	0	0	0	0	0	0	0	0	0	0	0	0	0	0	0	0	0	9749.34	0	0	0	0	0	5408.97	0	0	0	0	0	0	0	0	0	0	0	0	0	0	0	0	0	0	0	0	0	0	0	0	0
C1rb	85657.6	89859.5	0	0	0	0	0	0	0	0	36910.2	0	0	0	121551	0	0	0	0	0	0	0	104554	0	0	0	0	0	0	106913	0	0	0	0	0	112671	93118	0	0	0	83440.7	0	83963.5	0	60302.3	0	0	0	0
Pde5a	0	0	0	0	0	0	0	0	0	0	0	0	0	0	0	0	0	0	0	0	0	0	0	0	0	0	0	0	0	0	0	0	9383.18	0	0	0	0	0	0	0	0	0	0	0	0	0	0	0	0
C1s1	0	29132	0	0	0	0	0	0	0	0	0	0	0	0	0	0	0	59858.5	0	0	0	0	69954.7	0	0	0	0	0	0	0	0	0	0	74261.2	0	0	0	0	60587.9	0	0	0	0	0	0	0	0	0	0
Ltbp1	0	0	0	0	0	0	0	0	0	7466.17	0	0	0	6988.96	31318	0	0	58314.1	0	15214.4	0	0	46754.7	0	0	0	13837.7	0	0	0	0	0	0	0	0	0	0	0	24269.8	0	0	0	0	0	0	0	0	0	0
Smc2	0	0	0	0	0	38400.9	0	0	24988.4	0	0	0	0	0	21956.2	20493.6	0	13106.5	0	0	38593.9	0	0	21116.2	22225.3	0	38525.7	0	0	0	22078.8	26442.7	0	15498.9	18306	35775.5	0	41517	0	0	0	0	0	0	0	0	0	17821	0
Adprs	8450761	4298552	34698.3	5.3559e+06	6.14076e+06	4.14829e+06	5484789	5733642	0	48020.6	27425	3.373e+06	840244	4.74655e+06	3.94619e+06	5.3807e+06	4458165	1.17994e+06	5.44477e+06	4003206	5726842	5.65778e+06	7.03997e+06	34569.2	0	7830036	5.22563e+06	4.70274e+06	0	2.47679e+06	38964.9	4478679	25738	4.1252e+06	4316778	47491.8	30292.9	51716.9	43423.5	892056	8923.13	5425498	14774.3	16185.9	5147945	38542.6	16153.5	4947160	12915.5
Akr7a2	84006.4	109593	32968.4	88797.5	60343.1	42072.6	121060	35315.9	37796.9	24785.5	44590.3	0	93900.8	45739.7	43328.9	89400	52452.9	68768.5	14590.6	46589.1	49677.9	57254.7	66014.6	31899.4	52597.7	99075.6	124998	139605	92180.8	43183.6	39013.5	46158.3	142392	140106	113031	71037.8	34240.2	0	123544	15257.4	26917.4	62407.3	71929.8	76732.5	23687.5	68032.3	50427.3	61620.4	85850.5
Ppm1f	5427.52	0	9762.15	10640.2	0	0	4906.47	0	0	10665.2	0	0	0	0	0	0	0	0	20053.5	0	12587.4	9784.54	0	8527.77	0	0	0	0	7414.61	0	9458.43	8280.53	0	0	0	0	0	16935.4	0	0	0	11654.7	0	0	0	0	0	0	0
Eprs1	42335.1	85631	58285.1	26185	52917.6	283279	50212.2	457040	117433	44855.1	14695.8	102168	121538	65484.7	242151	181134	149099	343491	59935.9	53619.5	191663	63539	2.09933e+06	336797	138139	103696	188061	119729	74219	462860	116555	41520.9	236898	58096.6	15455.3	162326	0	8861.88	106574	43514.7	64342.1	90937.6	20297.9	89949.2	55322.1	12347.4	116149	66956.7	0
Synj1	8984.26	5521.5	12140.1	9118.08	0	15612.2	9199.44	0	0	10450.7	0	0	9075.96	0	10270.1	9803.7	0	5375.3	13682.4	0	16998.8	10402.7	10355.6	13013	9585.59	0	13045.1	8303.43	5821.08	7181.06	9316.52	9717.25	4653.57	7364.22	0	15190.8	7655.46	15861.2	9149.37	0	10635.7	10076.9	0	11639.3	9622.21	4063.5	10926.9	19790.6	5735.24
Pgp	157467	247123	110383	236744	241993	304258	360627	147076	237057	129048	110942	101164	277649	125231	198203	204978	261750	199574	126686	162197	188792	206735	234336	289376	247519	188877	314387	274166	190974	190528	129926	192053	236659	320617	211167	152397	106983	177343	158590	113609	167902	304349	131641	225672	143018	144908	157268	299531	152288
Pdlim5	750911	0	0	830802	0	1.02323e+06	0	565528	0	0	0	306901	0	593804	930078	937019	651509	435679	845296	454122	972254	855617	0	0	0	643334	884733	791113	0	73207.1	0	0	515818	663125	825716	832344	657502	0	0	671990	0	650496	0	0	690985	0	392837	815733	653919
Steap3	0	0	0	0	0	0	0	0	0	0	0	0	0	0	17199.6	0	0	0	0	0	0	0	0	21276.4	0	0	0	0	0	0	0	0	0	0	0	0	0	0	0	0	0	0	0	0	0	0	0	0	0
Dis3l2	0	0	0	0	0	0	0	0	0	0	0	0	0	0	11769.3	5979.48	0	10028.1	0	0	0	0	0	0	8516.63	10048.4	10680.5	0	11077.7	0	7912.9	11629.4	0	0	0	0	0	0	0	0	0	5555.73	0	4533.53	0	5309.01	0	0	0
Pygb	0	14507.3	22983.2	0	0	0	0	0	11457.3	0	0	10744.2	0	0	27969.1	0	0	35505.5	0	13510.9	0	0	0	0	0	0	0	0	0	0	16757.1	0	18631.2	0	0	0	0	0	18165	0	0	0	0	0	0	0	0	0	0
Parp10	0	0	0	0	0	0	0	0	0	0	0	0	0	0	0	0	0	0	0	8853.32	0	0	0	0	0	0	0	0	0	0	0	0	0	0	0	0	0	0	0	0	0	0	0	0	0	0	0	0	0
Prmt5	36422.3	30528.8	25822.8	32214.8	29001.4	59358.9	34627.6	23237.7	53588.4	36382.4	0	12980.4	33913.3	133897	54030	34957.3	25852.7	45236.4	28477.5	114726	52211.4	28058.2	0	52030	30987.8	17486.9	40247.2	26840.2	0	46879.3	25284.9	14761.6	29701.7	36731.6	0	39637.2	0	23299.7	28069.8	16216.1	22965.9	35535.8	19751.6	39218.7	25278.5	13567.9	82703.7	43350.3	0
Ppat	0	0	0	0	0	0	0	0	0	0	0	0	0	0	0	0	0	12054.6	0	0	0	0	0	7960.16	0	0	0	0	0	16332.2	0	0	0	0	0	0	0	0	0	0	0	0	0	0	0	0	0	0	0
Pak2	0	0	63746.8	15726.9	0	86424.2	0	0	29023.1	0	0	0	23022.3	0	42359.5	0	0	62056	0	21233.1	34051.7	0	0	61981.5	0	0	83163.5	22595.2	0	28705.6	26580.5	0	32165.1	0	0	70694.6	0	36003	32362.1	0	10223	21563.7	0	0	23426.2	0	21640.2	0	16285.8
Vwf	65662.9	472739	264259	0	0	33503.7	35680.2	0	0	36558.8	0	0	63755.2	60523.5	295200	42965	54854	620958	0	192424	139855	0	315393	0	0	78115.8	143437	81986.5	0	0	253143	0	439411	169252	0	128950	14873.5	78293.8	290900	18340	0	0	22426.7	56438.9	0	0	122054	0	0
Ago2	40948.2	265063	169461	143579	82145.2	205113	125035	18994	108272	0	27049.6	0	101996	0	105729	115218	153914	66201.3	59052.9	56265.5	188400	81287.2	109617	161214	122493	99270.8	224042	133907	92711.1	141527	57532.2	71930.7	218474	118194	99098.4	150934	50978.6	92419.9	14679.4	0	16126.7	108195	8908.14	32274	0	45672.3	45337.3	136159	22957.6
Eif3b	1.8285e+06	1.51495e+06	0	5455.11	0	2099304	46913.9	0	96351.9	0	0	20783.9	2.03682e+06	1712483	1.98308e+06	6173.91	83115.7	156087	2.15615e+06	0	2162501	1.87824e+06	1527230	185552	19896.6	1.61355e+06	2.00048e+06	1.69653e+06	3144.47	173032	15081.1	1.69048e+06	1.82391e+06	1.23365e+06	3964.37	2000708	1.67098e+06	26151.3	0	1.69589e+06	7837.75	0	0	38031.3	0	0	10019.5	1.70313e+06	0
Samd14	0	0	0	0	0	0	0	0	0	0	0	0	0	0	0	0	0	0	0	0	0	0	0	0	0	0	0	0	0	0	0	0	0	0	0	0	0	0	0	0	0	0	0	0	0	0	0	0	0
Fgb	7.68012e+06	46300000	5988618	3.50424e+06	3.85782e+06	3.67207e+06	4284542	2.32777e+06	4.07875e+06	3157338	3.54067e+06	2.61191e+06	5395900	6816704	6773596	4.41143e+06	7.9696e+06	10700000	3879236	6.97934e+06	4809338	3.59502e+06	16800000	1613379	3787716	12900000	3.22357e+06	4.16544e+06	4158701	5800558	5677519	4.6176e+06	9853359	10700000	10100000	4872700	5695727	2492537	10900000	4.10574e+06	6591383	4.17583e+06	11300000	6391784	3432129	4.28356e+06	5.65987e+06	3920098	5076199
Plekho2	0	0	0	310776	0	333614	0	248057	323836	0	268063	0	18976.9	267308	361830	308289	0	52116.4	339329	263492	349132	0	288798	0	0	289529	366859	291629	246143	0	340577	281791	276385	275778	0	307725	267893	0	37906	201234	0	304161	0	0	306007	0	0	0	0
C8a	0	33003.6	64085.2	0	0	0	19828.4	0	0	0	43325.2	0	0	56354.7	0	0	97694.9	0	0	0	0	0	144169	0	0	128276	28615.2	0	0	98003.2	0	0	0	255776	116499	0	0	0	0	0	0	50777.8	66206	30783.2	0	0	22914.4	0	0
Fermt3	1.16977e+06	1.56271e+06	568662	687448	1.07729e+06	1.20403e+06	1.37601e+06	692053	1.2098e+06	585385	512791	571917	1.33861e+06	599883	1.58722e+06	1.43193e+06	1.24025e+06	2.40258e+06	1.59843e+06	1.78285e+06	1.49236e+06	1.30285e+06	2.11965e+06	1.10096e+06	940793	1.35342e+06	1.51503e+06	1.21025e+06	827524	732839	2.14037e+06	919480	1.87745e+06	1166849	1.16763e+06	1.04982e+06	1.05776e+06	970838	1.60335e+06	590930	1.06386e+06	695276	268114	1.35692e+06	1.12567e+06	460839	1.42887e+06	1.40183e+06	648469
Ppp1r11	0	0	0	0	0	0	0	0	0	0	0	0	0	0	0	0	0	0	0	0	0	0	0	0	0	0	0	0	0	0	0	0	0	0	0	0	0	0	0	0	0	0	0	0	0	0	0	0	0
Dnm1l	0	0	0	0	0	0	0	0	0	0	0	0	0	0	0	0	0	16591.8	0	0	0	0	0	0	0	0	0	0	0	0	0	0	0	0	0	0	0	0	0	0	0	0	0	0	0	0	0	0	0
Pacs1	0	9540.24	37856.3	0	0	0	0	5519.92	19736.7	0	0	25654	0	15872	7031.6	48694.6	0	0	25325.7	0	86234.8	0	10208.3	67050.1	19415.3	0	14153.1	0	4009.21	0	8428	0	32038.4	0	0	0	0	41530.2	0	2275.28	3941.31	0	0	0	37466.7	14081.6	0	16354.7	0
Fn3krp	932900	1020140	1.08627e+06	1.023e+06	1.19262e+06	1.34611e+06	1.30186e+06	1.03137e+06	1.01222e+06	879671	948620	927015	1.22271e+06	1.01139e+06	1064507	1.08424e+06	1.1605e+06	894806	1.00637e+06	1.04687e+06	1.12895e+06	1.00199e+06	1144148	1.17398e+06	847412	1.00469e+06	1.46357e+06	1.21856e+06	1.06731e+06	775148	1.01106e+06	1.07782e+06	1.02336e+06	1.13757e+06	1.17929e+06	930796	897226	907214	1.02171e+06	915341	757191	1.19448e+06	735712	966833	988839	1.09107e+06	786505	1.36751e+06	886804
Sdha	0	27748	0	0	0	28626.8	0	0	17408.7	0	0	0	0	0	0	15098	0	33166.2	0	0	22906.4	0	0	29831	0	0	24051.7	0	0	25758.8	37303.6	0	23034.5	0	0	0	0	0	0	0	0	0	0	0	0	0	0	0	0
Rfesd	122100	178277	133274	125549	229407	143918	19317.4	183790	154665	70426.6	81987.6	218927	127357	127784	105498	100535	138500	151024	70838.5	136958	154462	83900.8	133000	15408.2	112705	143305	214094	100578	202034	173264	112633	151067	0	76642.9	199892	281554	138084	32324.4	121605	158784	90807.7	153624	152281	75690.9	103783	99410.2	58844.7	118271	119806
Brox	0	0	0	0	0	0	0	0	0	0	14058.1	0	0	0	0	0	0	0	0	0	0	0	0	0	0	0	0	0	0	0	0	0	0	0	0	0	14934.1	20128.7	0	0	0	0	0	0	0	0	0	0	0
Nmral1	92306.3	46531.2	116765	72010.3	84270.2	210231	146570	162739	119810	176173	165634	158400	98964.8	138644	117572	47519.9	128201	41252.5	139822	79362.1	228787	76631.9	89446.9	139486	53527.6	41457.3	101276	97853.3	39426.3	97015.2	64462.3	112982	51338.4	41695.2	154682	189619	128016	135433	147751	75339.9	388545	73224.1	41537.5	427685	146206	39997.2	423053	117041	44978
Ncapd2	0	0	0	0	0	0	0	0	0	0	0	42239.7	0	0	0	0	0	0	0	0	0	0	0	0	0	0	0	0	0	10129.6	0	0	0	0	0	8040.47	0	0	0	0	0	0	0	0	0	0	0	0	0
Lzic	0	0	0	0	0	0	0	0	0	0	0	0	0	0	0	0	0	0	0	0	0	0	0	0	6043.03	0	0	0	0	0	0	0	0	0	0	0	0	0	0	0	0	0	0	0	0	0	0	0	0
Rptor	0	0	0	0	0	0	0	0	0	0	0	0	0	0	0	0	0	0	0	0	0	0	0	22786	0	0	0	0	0	0	0	0	0	0	0	0	0	0	0	0	0	0	0	0	0	0	0	0	0
Treml1	48730.2	119018	17166.8	0	0	0	30650.6	0	0	0	0	0	11677.5	0	18625.9	0	90877.5	163313	0	82259.8	0	0	134864	0	0	85763.9	28636.8	72065	0	0	83643.7	0	26816.8	111745	0	281815	0	0	91519.1	0	0	0	0	0	0	0	0	11376	0
Acat1	0	14130.6	18539.6	0	0	0	0	0	10057.1	0	0	0	0	0	20588.6	0	0	45000.4	0	0	0	0	18917.7	14464.8	0	0	0	47774.8	0	0	0	0	35685.7	36841.3	0	0	0	0	0	0	0	0	0	0	0	0	14408.9	0	0
Eif3l	0	10320.8	25101.2	0	0	97892.1	7947.73	0	87563.8	0	0	66763.6	9093.72	0	32063.2	0	0	47917.1	0	16430.1	0	0	0	79133.4	0	0	41206.1	0	12377.2	157107	0	0	38933.9	0	0	97591.9	0	36143.1	0	0	0	14189.2	0	0	0	0	0	0	0
Mapre2	0	0	0	0	0	15452	0	0	0	0	0	0	0	0	12806.9	0	0	38773.4	0	0	0	10617.8	14742.2	0	0	0	16898.7	0	0	0	0	0	18385.2	17315	0	46825	0	0	0	0	0	0	0	0	0	0	0	0	0
Aimp2	0	22429.8	0	0	0	53169.8	0	0	32688.6	0	0	0	0	0	0	0	26435.1	48464.9	0	0	43313.7	0	0	85803.1	0	0	40660.8	0	0	48152	0	0	0	0	0	32197.5	0	0	0	0	30192.5	0	0	30652.5	0	0	0	0	0
Blmh	521585	528651	510088	610091	564432	709345	830208	519621	509943	489666	492979	598793	692595	450462	560234	545760	569498	443096	650717	573795	556495	611332	586120	408417	594627	517808	757999	594840	713897	506309	595006	587930	535127	647512	676548	594429	562489	603070	502157	464199	506704	598424	550072	586290	417190	666518	467869	596030	569949
Gspt1	37603.2	26128.8	37337.9	45201.7	37387.6	134753	66462.8	35556	85497.8	69249.7	0	48359.2	55891.3	0	42865.4	57725.4	45001.5	104806	40049.9	38756.1	85783.2	43309.6	53306.5	78696.8	46969.8	49262.2	86325	65047.7	8163.78	66856.7	53911.3	40209.9	49622.9	63111.6	57476.8	23184.4	29738.7	98032.6	68456.2	41683	0	50841.6	31386.1	0	32762.6	0	0	8062.09	55019.5
Hnrnpl	0	0	0	0	0	0	0	0	0	0	0	0	0	0	0	0	0	0	0	0	0	0	0	0	0	0	0	0	0	0	0	0	0	0	0	0	0	0	0	0	0	0	0	0	0	0	0	0	0
Serpina10	35964.2	58821.3	0	0	0	0	41186.9	0	37660.6	0	0	0	43312.3	28834.1	86194.4	0	40827.7	74063.4	0	0	0	0	153296	0	14323	124021	19748.6	48402.2	29801.7	162117	40156.4	0	88874.6	156200	113239	0	0	0	176276	0	62157.2	32360.4	110119	54208.8	0	0	41511.7	0	30365
Apeh	3383174	3566959	3.5024e+06	2.84302e+06	4.16399e+06	4582643	3612066	3421798	3.92256e+06	3.76488e+06	3.78815e+06	3.30779e+06	3548476	3.61055e+06	3.80127e+06	3.61239e+06	3.65471e+06	3742500	3.62011e+06	3.2431e+06	3.98936e+06	3.26143e+06	3.91285e+06	3497284	3.17709e+06	3.53297e+06	3.42498e+06	3.04852e+06	4.12281e+06	4042667	3.42582e+06	3738449	2.99933e+06	3279836	3.51665e+06	3.91652e+06	3.84035e+06	4112737	3503881	3.73348e+06	3.90209e+06	4.20128e+06	4.20255e+06	3.46584e+06	3.99522e+06	4.64636e+06	4393097	3.48923e+06	3.55139e+06
Eif3c	0	0	0	0	0	118708	13499	0	59292	4606.39	0	33807.5	21566.9	0	82243.4	25465.8	21570.6	102120	0	0	71957.9	0	14243.4	107255	25607.7	18649.8	82315.2	21136.1	0	186688	0	0	32483.4	34272	0	99324.6	0	0	0	0	20417.3	0	0	15048.5	0	0	36759.7	0	0
Dync1li1	0	0	0	0	0	0	0	0	0	0	0	0	0	0	0	0	0	10181.8	0	0	0	0	0	0	0	0	0	0	0	0	11951.4	0	7630.3	0	0	0	0	0	9371.88	0	0	0	0	0	0	0	0	0	0
Sdsl	38144.3	39520.2	36736.2	40932.4	0	38670.2	41656.9	41673.4	43078.5	30042.5	29377.2	35251.7	31533.6	31186.7	0	34517.8	35486.2	0	34384.7	38862.7	146790	30402.1	37872.5	17771.4	31564.9	0	82870	41366.2	30501.9	28984.1	39256.8	18573.9	30483.7	39306.2	0	42096.1	37013.2	49568.5	28878.6	25518.2	0	36854.8	35336.5	100192	29791.5	32972.1	0	33748.5	25175.4
Ubqln1	0	0	19356.2	0	0	41108.6	0	7079.49	0	11291.1	0	19616.5	0	0	34056.6	0	0	19657.4	11634.4	0	16297.2	0	9596.75	10124.3	0	0	18466	0	0	0	16652.7	0	8817.84	0	0	40137.4	0	23418.4	22933.6	0	32253.4	14751.8	0	0	7537.93	0	0	0	0
Prpsap2	19779.6	27643.6	22840.5	24043.3	24116.1	31074.1	0	15439	40063.6	36186.8	44503.8	26261.2	29188.6	44281.3	0	29793.5	0	31472.8	8678.45	18997.6	18135	43833.5	0	28658.4	0	22271.9	22898.9	27787.5	31685.9	17144.7	46194.6	17820.8	22785.9	21203.2	0	24006.6	30675.1	38984.1	16197.8	12953.7	34186.7	0	16515.5	28729.2	0	30248.5	27478.4	0	31450.1
Actr1b	0	0	0	0	0	2786.24	17494	0	9951.69	0	0	0	0	0	0	0	0	8370.03	0	0	0	0	0	0	0	0	0	0	0	0	0	0	0	0	0	3197.97	0	0	0	0	0	0	0	0	0	0	0	0	0
Usp15	137926	76683	320775	218137	154063	713833	203179	204228	397443	254445	94096.9	260022	351179	112751	155854	322531	180473	397899	230345	178818	392632	318970	140630	434704	258133	225549	538289	292316	177797	443470	182557	185998	195850	296979	214978	549412	257221	459905	328930	130055	224722	367734	137921	301746	191197	248209	247009	185492	117990
Aspscr1	23200.5	0	28958.5	12347.8	18578.9	25239.8	19704.2	0	0	22063.8	19631.2	24782.8	17606.4	16678.8	23739.7	16842.6	16512.2	25149	29839.9	14026	26622.9	18851.8	18165.3	31648.5	20718.9	18155.7	0	17302.8	17272.5	20492.7	21933.2	15835.5	23608.8	0	0	30603	23949.5	36745.8	22760.2	20339	22324.7	0	12322.4	22846.2	27441.7	16604.7	25523.2	0	14678.4
Cops8	94106.2	110038	166463	75903.5	132198	114965	0	98171.7	122706	103387	211864	111704	49274.1	218079	85596.2	0	103698	118845	61392.8	226452	115132	0	106206	118406	0	98002.8	84491.9	69522.6	112635	143455	93518.7	82969.7	81372.3	82870.3	98158.5	139052	160839	74487.7	84941.3	196606	70917.4	112905	96550.3	143059	134347	127545	131691	90033	83356.4
Nae1	86072.6	30400.7	71281	71035.1	63402.6	109421	84587.4	89169.1	81489.7	71283.9	63677.2	71186.5	76754.3	49515.8	68587.2	74591.6	65953.3	78940.2	74910.3	60435.7	109625	75094.3	52295.6	90214.7	76939.3	65541.1	130897	78860.8	107408	105775	81839.3	64542.3	127969	62494.1	97987.8	76241.3	81129.8	90890.4	135928	58504.4	85822	144977	44549.8	37678.9	72978.9	44040	34481.9	61690.5	29253.5
Scrn2	33803.4	20004.4	28531.3	61846.3	38907	47830.7	39691.2	42315.9	27755.4	28830.3	43439	23330.4	58666.8	19709.2	22463.8	35498.6	44740.7	0	36869.1	44325.8	29225.5	65495.4	35057	50274.2	50347.2	80838.9	47059	36835.7	63286.6	19455	24637	49874.4	67094.1	28474.6	24421.9	26255.5	35921.8	23630.8	64992.4	54835.3	30340.5	63571.7	27973.2	30063.5	49672.8	29874.3	0	24083.5	38039.4
Mavs	0	6783.57	0	0	0	0	0	0	0	0	0	0	0	0	0	0	0	36648.7	0	0	0	0	0	0	0	0	0	0	0	0	0	0	0	0	0	0	0	0	0	0	0	0	0	0	0	0	0	0	0
C8g	266851	171173	183337	75920.9	134773	87599.3	84959.9	75607.9	83338.8	138782	164044	103908	136349	164724	150457	131670	161094	309613	183730	122776	114575	134154	395316	83790.2	82262.9	270645	94300.2	95103.6	118269	209107	182144	68988.6	82793.8	376039	179777	121797	160197	100270	275051	138003	208178	106634	214151	69650.6	175188	73561.2	107351	27164.1	219686
Pex19	0	0	0	0	0	0	0	0	0	0	0	3408.47	0	0	0	0	0	0	0	0	0	0	0	0	0	0	0	0	0	0	0	0	0	0	0	0	0	0	0	0	0	0	0	0	0	0	0	0	0
Fgg	6.1565e+06	27400000	4.23188e+06	2.17922e+06	2.52829e+06	2.88319e+06	3.38574e+06	1.6074e+06	2.903e+06	2.54187e+06	2.29339e+06	2799852	3.39461e+06	4485906	5.25244e+06	2.80552e+06	4.17605e+06	8836571	3845464	3.54608e+06	2350812	2.58405e+06	10400000	1.61173e+06	2.49008e+06	7.38221e+06	2020221	2.85137e+06	2.27085e+06	3.82269e+06	3.93655e+06	1.23453e+06	8752999	7985006	5.8039e+06	3474596	3.44863e+06	1.89476e+06	9623737	2.57963e+06	6740088	2862284	6.07561e+06	6.36432e+06	3.23257e+06	2.06023e+06	6.3117e+06	3.08514e+06	3.449e+06
Rnpep	57577.4	32892.3	53136.3	46897.6	55332.7	52842.1	84021.3	53260.3	48539.4	92687.9	25819.8	116574	80262.2	60162.2	51284.2	95760.6	77429.3	58490.4	50901.5	36455.4	58514.6	69464.5	33933.1	69784.8	92943.3	71879.6	77163.9	71012.1	69934.5	79287.4	40536.4	74858.8	59426.8	43944	40581.4	78808.6	61431.1	95429	84216.9	53444.3	62760.1	91172.5	32462.5	41231.7	49248.4	0	51206.3	59685.3	49143
Myh9	3.16695e+06	8666490	6.17837e+06	545866	1.92039e+06	3143551	2567752	443087	2850847	1.79669e+06	2.02409e+06	1.48135e+06	3311629	3.42919e+06	8427400	3252527	4.95619e+06	12400000	1296747	6777356	3.94328e+06	1.67263e+06	10200000	382701	468519	4025474	6628892	4772192	1.40529e+06	211286	5.19392e+06	1.39728e+06	8.38782e+06	5398176	2877647	4060173	2.58706e+06	2560290	7140206	1.73104e+06	948700	373665	1.89804e+06	2.65441e+06	597184	641527	3.07421e+06	2.12297e+06	995560
Ppcs	0	0	0	0	0	0	0	0	0	0	0	0	0	0	0	0	0	0	0	0	0	23716.7	0	0	0	0	0	0	0	0	0	0	0	0	0	0	0	0	0	0	0	0	0	0	0	0	0	0	0
Ubac1	88349.9	65811.1	157582	103318	81048.8	185762	100440	72891.7	115719	134598	85055.9	150521	177423	84389	94995.7	213141	61932.4	107448	189747	64358.6	234212	94464.8	70011.2	139832	96071.6	137225	131708	100898	74076.7	85739.8	101734	171534	73568.1	81759.6	67771.6	212132	82311.8	218291	75583.3	88933.3	91856.3	105492	68456.1	101657	100218	80722.2	116452	95531.9	61622.7
Nit1	0	0	23486.4	0	0	0	0	0	0	0	0	0	0	0	0	0	0	0	0	0	0	0	0	0	0	0	0	0	0	0	0	0	0	0	0	0	0	0	0	0	0	0	0	0	0	0	0	0	0
Psmd2	1.11806e+06	1.00196e+06	1.56279e+06	1.73151e+06	976530	1.59839e+06	1.33825e+06	979866	1.02948e+06	968740	930555	697805	976770	941155	1078540	1.04871e+06	832590	1.03397e+06	1.07829e+06	933622	1.68014e+06	1.1099e+06	1198832	1.2793e+06	995806	861479	1.38157e+06	1.22472e+06	831355	1.08278e+06	1.40393e+06	846591	898595	1.25456e+06	886966	1623001	1.05576e+06	1.32924e+06	1.0739e+06	922818	722324	843201	771459	1.01129e+06	979245	863186	848522	1.06619e+06	970214
Atp1a1	152583	307365	364009	193859	163054	259674	186758	161078	231395	223644	178906	88623.7	193762	158948	237341	191050	115574	203346	156161	188596	359841	140305	143677	199958	180135	139241	234254	186992	170809	207353	213683	180988	291470	151869	181936	225524	183955	278724	270836	129169	79004.9	198990	202410	159788	132460	107774	148789	199628	118722
Ptgr2	0	0	37640.9	0	0	10087.1	3234.06	0	0	0	11585.7	51490	0	0	272201	5430.73	0	0	0	16836.6	0	0	0	0	0	0	0	0	0	0	0	0	0	0	0	0	0	30737.7	16720.6	8145.06	22428.2	0	14140.6	12894.7	23679.7	11581.4	0	0	0
Sirt2	28722.4	0	39412.5	27402.5	30669	37111.7	31458.2	28356.4	27570.7	38869.1	32480.4	34358.2	28895.3	27529.5	40676.8	34938	28355.5	38929.9	39496	42883.9	51655.6	30089.9	27332.3	44142.5	27672.2	31066.8	38474.6	27687.5	34426.4	35223.7	46498.7	36106.6	39640.2	0	25188.1	39863.9	31108.2	48700.6	32202.5	30881.6	29221.2	37195.4	0	0	45704.8	26861.9	28459.1	26889.2	25489.3
Uba5	36771.8	31780.3	82787.5	42836.2	0	98841.3	45844.2	77979.4	67039.6	81539.3	0	78302.1	56232.1	37106.8	0	49967.2	0	54936	49656.2	93376.6	45366.2	38390.3	29838	48487.9	0	0	85736.2	53572.7	34774.9	46646.7	54978.9	0	50920.6	40610.3	0	54258.8	31681.2	125568	55801.7	44192.4	50310.8	61527.4	39639.1	51463.3	65301.8	44092.9	108752	41085.9	0
Fam114a2	0	0	0	5545.71	0	4975.02	9024.27	0	0	42684.7	0	0	4971.31	0	0	0	0	6738.5	0	0	0	0	0	0	0	0	6110.59	0	0	0	0	0	5003.39	7594.34	0	0	0	0	0	0	0	0	0	0	0	0	0	0	0
Rpe	0	0	0	0	0	0	0	0	17614.2	0	0	36925	0	0	0	0	0	0	0	0	0	139724	0	17101.1	0	0	0	0	0	0	0	6399.56	6452.13	0	0	129763	0	153507	0	0	121572	217176	24266.2	7690.84	154786	0	197981	10318	0
Arl8a	0	0	0	0	0	0	0	0	0	0	0	0	0	0	0	0	0	0	0	0	0	0	0	0	0	0	0	0	0	0	0	0	0	0	0	0	0	0	0	0	33955.3	0	0	0	0	0	0	0	0
Slc25a3	76449.8	107976	0	0	0	95552.3	0	0	103173	0	0	0	0	0	104245	0	0	199152	0	97096.5	0	0	110621	104914	0	64197.3	99355.9	0	0	187373	0	0	133823	81814.1	0	132775	0	114006	93787.9	0	73573.7	0	0	67072.6	0	0	46228	64345.8	0
Slc14a1	0	676223	0	0	0	0	0	0	0	0	0	0	0	0	0	0	0	0	0	0	0	0	0	0	0	0	50948.1	0	0	50248.6	0	0	0	0	0	414583	0	0	0	0	72393.6	40550.7	0	83386.9	0	536925	79059	0	0
Ipo4	0	0	0	0	0	0	29640.2	0	0	0	0	0	0	0	0	0	30997.3	0	0	0	0	0	0	0	0	0	34676.5	29043.5	0	29623.3	0	0	0	19868.5	0	0	0	0	0	0	0	0	0	0	0	0	38025.7	0	0
Ciapin1	0	0	0	14595.7	9934.35	28665.5	28374.2	0	13483.6	0	0	0	15905.4	0	7540.37	0	15847.6	9227.25	0	0	7565.71	0	10425.1	14353.3	0	0	21401.7	13697.6	0	0	0	0	14069.9	26886.4	0	0	0	0	0	0	0	12568.1	0	0	0	0	0	20645.5	0
Lpcat3	23130.3	29809.7	25591.3	0	0	40678.5	26119	0	32148.3	25930	0	21617	34461.4	0	28201	28259.2	0	28299	27553.3	0	24162	23309.1	0	30803.8	29453.6	0	37864.2	25209.8	0	23252.6	32405.2	0	23581.8	28831.6	0	26178.7	12566.1	29518.8	27344	0	35514.6	0	0	32915.4	25428.4	20265.3	46696.7	0	11754.8
Acot7	0	0	0	0	0	0	0	0	0	0	0	0	0	0	0	0	0	0	0	0	0	0	0	0	0	0	0	0	0	0	0	0	0	0	0	0	0	0	0	0	0	0	0	0	0	0	0	0	0
Rab14	78042.1	124437	88121.9	42686.3	65459.8	97165	55696.7	33369.6	52471.6	62714.7	54528.9	58098.5	75340.4	87498	113270	94617.4	66389.7	181395	60669.4	56699.8	121788	72236	106692	115635	58939.3	76815.4	83356.7	86688.2	55993.8	60421.3	95598.4	49568	124089	0	68913.8	112761	47452.3	76637.2	82666.8	72473.3	0	63143.3	61576.6	12150.4	69073.9	63193.8	93822.9	52087.9	60763.2
Acly	127124	0	0	0	0	0	0	0	0	4854.66	0	0	0	0	0	0	0	0	0	0	0	0	0	0	0	0	0	0	0	0	0	0	0	0	0	0	0	0	0	0	0	2714.59	0	0	0	7171.68	0	0	0
Eif4a3	0	5512.05	0	0	0	11809.8	0	0	0	0	0	0	8327.98	0	0	7316.43	0	16193.9	0	0	8314.91	0	0	9550.37	0	0	0	0	0	13865	0	3891.8	6164.66	0	0	0	0	0	0	0	0	0	0	0	0	0	0	7111.52	0
Memo1	190666	208926	215660	181718	153415	253651	174891	210477	224617	201573	159604	210537	151067	190708	193570	187791	170052	201179	201611	214396	229855	239410	170214	243269	181133	169166	253101	182780	218159	226281	180671	182600	197997	159703	112757	234862	204015	267085	204882	185495	111040	213797	179734	147965	180162	176281	94335	184202	184260
Rnh1	57713.4	178082	74784.7	58175.8	89776.2	203648	102831	78150.5	117747	61165.5	62472.5	110552	102561	108078	70764.2	131941	107569	84517.9	68388.8	123447	135360	148707	238882	33811.8	80077.8	145535	177902	179614	83215.2	31268.5	65295	61519.9	68625.8	88332.1	91156.3	199196	64883.3	176251	65666.7	135329	26838.4	59452.1	111474	56377	64005.2	24561.3	40206.3	91993.9	53627.3
Sh3bgrl3	0	41762.9	72330.4	0	47702.3	0	21814.2	0	0	0	0	0	66926.2	0	118080	0	0	50367.4	0	48035.2	0	0	60909.2	0	0	0	45131.3	0	0	0	0	0	0	85953.5	36327.8	0	0	0	50831.6	0	0	0	33818.2	0	0	0	0	0	0
Man2c1	35358.8	63995.9	61699.5	36704.2	77520.6	37769.2	86397.2	34578.9	32971.3	33869.1	55919.8	22193.4	29370.6	0	34126	25260.2	29106.6	26670	37177.7	31634.7	96556.8	71821.1	97524.2	28770.2	29985.7	34618.1	96249.8	29513.5	37562.2	25020.1	34232.1	72441.6	0	0	38842.9	37510.8	38859.8	38541.9	29993	29086.3	30458.6	32888.2	24512.6	29737.5	37574	25901.5	31431.9	89688.7	31546.4
Snx15	0	0	0	0	0	0	17481.7	0	0	0	0	0	0	0	0	0	0	0	0	0	0	0	0	34665.3	0	0	0	0	0	0	0	0	0	0	0	0	0	0	0	0	0	0	0	37894.9	0	0	0	0	0
Ces2c	57331.7	61392	91113.6	60757.4	52527.5	115777	71994.2	59579.5	88369.8	86377.8	122702	98031.9	62678.3	43922.6	124767	59415.6	87866.3	67783.6	75259.2	46310.2	71962	66746.2	56396.2	73968.8	63409.6	62548.9	112481	68956.7	58089.8	62428.7	62677.8	51312.6	66152.2	71406.9	79320.1	86001.2	37556.6	125709	70688.8	48547.3	0	62600.8	49905.6	0	84516.8	57630.4	0	70139.7	37029.1
Elp2	0	0	0	42934.6	0	0	0	0	0	0	0	0	0	0	0	0	0	8726	0	0	280573	0	0	0	0	0	0	0	0	4692.66	0	0	0	0	0	0	0	0	0	0	0	0	0	0	0	0	0	0	0
Dgkg	0	0	0	0	0	0	0	0	0	0	0	0	0	0	0	0	0	0	0	0	0	0	0	0	0	0	0	0	0	0	0	0	0	0	0	0	0	0	0	0	0	0	0	0	0	0	0	0	0
Eif3h	0	0	0	0	0	57291.5	4994.9	0	52562.4	0	0	0	0	0	0	0	0	46462.6	0	0	0	0	0	47515.8	0	0	49242.9	0	0	46188.2	0	0	0	6450.18	0	41245.6	0	0	0	0	0	0	0	0	0	0	0	0	0
Masp2	0	0	0	0	0	0	0	0	0	0	0	0	0	0	0	0	0	0	0	0	0	0	59829.5	0	0	0	0	0	0	0	0	0	0	38394.1	0	0	0	0	0	0	0	0	0	0	0	0	40845.6	0	0
Serpina3n	0	179745	0	0	18829.4	0	0	0	0	0	0	0	0	0	0	0	41026.1	0	0	0	0	0	60500.7	0	0	95580.6	15205.7	0	0	102384	0	0	0	71450.1	29825.8	0	0	0	0	0	61385.1	0	0	0	0	0	0	0	12413.2
Yars1	0	17772.6	0	0	0	0	0	0	0	0	0	0	0	0	0	0	0	0	0	0	0	0	0	32060.1	0	0	0	0	14031.7	35156.7	0	0	18811.8	0	0	0	0	0	0	0	0	0	0	0	0	0	0	0	0
Umod	0	0	0	0	0	0	0	0	0	0	0	0	0	0	0	0	0	0	0	0	0	0	0	0	0	0	0	0	0	0	0	0	0	0	0	0	0	0	0	0	0	0	0	0	0	0	0	0	0
Zfand2b	0	0	0	0	0	0	0	0	0	0	0	0	0	0	0	0	0	0	0	0	0	0	0	0	0	0	0	0	0	0	0	0	0	0	0	0	6343.52	0	0	0	0	0	0	0	0	0	0	0	0
Hpx	2.59149e+06	2.68182e+06	785352	862396	1.41441e+06	1.1049e+06	3.30771e+06	873556	2.58839e+06	1.00187e+06	1624092	1.33473e+06	1.5706e+06	3.01811e+06	2.45746e+06	1.02833e+06	2564534	4.45674e+06	1.5657e+06	2.04953e+06	648488	1324030	6.33881e+06	1.14578e+06	1371090	4514678	850383	999870	1.60495e+06	5.71157e+06	1.88956e+06	546578	2.62498e+06	3.71892e+06	2.97039e+06	2.06448e+06	1922379	823428	3932075	1.37526e+06	2.54277e+06	1.26921e+06	3.8246e+06	2.58066e+06	1.56577e+06	1.11919e+06	2.54296e+06	895887	2.29886e+06
Pnpo	1.48952e+06	1.23601e+06	982313	1.10787e+06	1.47689e+06	1.2827e+06	1.79185e+06	1.5578e+06	1023089	1.54124e+06	1.25524e+06	1.11525e+06	1.02133e+06	1.85654e+06	1.13584e+06	1.26343e+06	1.74194e+06	1.29737e+06	1.2177e+06	1.8727e+06	1.10605e+06	1.42178e+06	1.34592e+06	1330948	1.35087e+06	1.61545e+06	1989223	1.88026e+06	1.76949e+06	1.13591e+06	1.32861e+06	910600	1.08983e+06	1.28428e+06	1107771	1.28571e+06	1.36893e+06	1.30411e+06	928528	1308809	600515	1.80857e+06	1.23179e+06	667597	1.0226e+06	1.74262e+06	1.07251e+06	1584337	863045
Pip4k2c	0	0	0	0	0	0	0	0	0	0	0	0	0	0	0	0	0	24604.9	0	0	0	0	0	0	0	0	0	0	0	0	0	0	0	0	0	35415.1	0	38895.3	0	0	0	0	0	0	0	0	0	0	0
Basp1	0	0	0	0	0	0	0	0	0	0	0	0	0	0	0	0	0	16752.9	0	0	0	0	0	0	0	0	0	0	0	0	0	0	7942.97	0	0	0	0	0	7752.45	0	0	0	0	0	0	0	0	0	0
Ipo9	0	0	0	18254	0	48870.8	42074.7	0	22618.9	0	0	0	25302.6	0	0	33784.5	19596.7	0	0	0	28120.5	8130.67	0	30219.2	24322	23156.7	22090.5	25072.6	0	35696.5	22965.7	22143.2	0	15544.7	23125.6	40265	11929.3	0	18600.5	0	52481.5	18461.2	12661.6	0	0	0	46366.5	0	0
Atl3	122578	189884	159805	62119.4	68879.3	81108.3	129648	63965	123680	70756.4	75748.8	91349.5	139018	87925.6	145044	123141	99456.5	146218	122179	89923.6	162343	118077	142862	74905.3	120195	74585.8	127582	111382	104143	55143.9	141739	84488.3	77501.6	62047	104232	60393.4	79393	204102	70945	96812	67323.4	66145.3	45336.2	128988	86009.1	78127.7	138504	124599	58937.3
Asl	0	0	0	9062.18	0	0	10558	0	0	0	0	0	0	0	0	10029.4	0	0	0	0	0	11707	0	0	11290.5	0	8438.08	11107.7	0	0	9779.71	0	0	9691.98	0	0	0	0	0	0	0	0	0	0	0	0	0	0	0
Rnf126	0	0	0	0	0	0	0	0	0	0	0	0	0	0	0	0	0	0	0	0	0	0	0	0	0	0	0	0	0	0	0	0	0	0	0	0	0	0	0	0	0	0	0	0	0	0	0	0	0
Bag2	72445.9	84633.8	74858.1	78017.5	68949.7	117148	128506	71987.7	64980.8	93712.6	27706	0	141814	0	51889.7	63333.8	79373.8	47191.5	51721.7	61611.6	147702	55522.8	98384.7	80892.1	68406.6	83777.3	67734.2	74576.3	51044.3	0	0	64003.4	51084.7	102800	51923.5	98741.1	23739.2	37527.7	0	39887.6	24264.6	48281	0	63878.5	47510.2	14651	61728.7	80216.8	80370.3
Dera	0	0	0	0	40495.4	64101.5	0	32970.3	0	0	0	0	0	48249.3	0	49586.9	0	35673.1	0	39411.1	32134.3	50807.5	102442	0	0	32416.4	35976.4	0	0	53279.6	0	42062.2	34289.8	48547.2	0	97864.9	0	0	0	47311.3	0	0	0	0	0	30731.9	0	0	49640.4
Rpn1	0	21857.6	0	0	0	0	0	0	0	0	0	0	0	0	23012.6	0	0	38242.8	0	0	0	0	23382	0	0	0	0	12026.7	0	7826.09	13559.8	0	13471.7	15708.1	0	0	0	0	0	0	0	0	0	0	0	0	0	0	0
Twf1	12161.5	22213.6	15019.8	11497.9	15553.8	27295.9	22809.4	0	17306.2	14216.2	5549.52	9618.69	39471.7	11588.1	34161.2	22613.8	24944.4	33597.7	12583.4	19370.6	18886.4	22305.4	23574.4	9794.31	0	21799	27526.1	28512.6	14324.5	10172.6	39368.9	12760	24446.6	18761.8	18862.3	42739.8	0	18567.9	20765.4	9207.09	0	0	0	0	0	4823.72	0	17434.6	7485.51
Ttc1	0	0	5504.89	0	0	6000.83	0	0	0	4977.88	0	0	0	0	0	0	0	11211.4	0	0	0	0	0	6117.77	0	0	3919.79	0	0	0	0	0	0	0	0	10331.1	0	5253.38	1767.22	0	0	0	0	0	0	0	4903.92	0	0
Gbp7	33559.8	0	0	0	0	7730.91	77341.4	0	25920.5	0	0	0	14742.2	0	0	19321.5	0	28674.2	23444.2	15320.8	33921.5	21204.2	0	37808.4	20239.7	31410.8	60570.2	13455.9	0	38316.7	0	0	21270.1	0	0	27996	0	0	90507.6	13745.3	0	113964	0	0	59114.2	5350.68	0	0	108879
Grhpr	154837	170702	118837	134520	200518	92597	157903	116120	119049	87830.2	132458	130266	85354.8	170361	76433.4	92180.4	115818	159156	115440	170633	167502	89779.6	121500	122749	91700.8	117805	130359	86782.2	151955	171649	120064	131416	76381.8	86097.7	186145	190948	152114	88344	56730.9	172420	41141.2	120607	170488	49165.8	104611	192571	46513	122145	77205.8
Bmp2k	0	0	0	0	0	0	0	0	0	0	0	0	0	0	0	0	0	0	0	0	0	0	0	0	0	0	3973.34	0	0	0	0	0	0	0	0	0	0	0	0	0	0	0	0	0	0	0	0	0	0
Asb6	0	0	0	0	0	0	0	0	0	0	0	0	0	0	0	0	0	0	0	0	0	0	0	0	0	0	0	0	0	11681	2435.82	0	0	0	0	0	0	0	0	0	0	0	0	0	0	0	0	0	0
Fdps	0	0	0	0	0	0	0	0	0	0	0	0	0	0	0	0	0	0	0	0	0	0	0	0	0	0	0	0	0	0	0	0	0	0	0	0	0	0	0	0	0	0	0	0	0	0	0	0	0
Slc25a37	0	0	0	0	0	0	0	0	0	0	0	0	0	0	0	0	0	0	0	0	0	0	0	49093.4	0	0	0	0	0	48434.2	0	0	0	0	0	0	0	0	0	0	0	0	0	0	0	0	0	0	0
Tardbp	0	0	0	0	0	43086.1	0	0	0	0	0	0	0	0	0	0	8319.35	0	0	0	34625.8	0	0	45656.9	0	15298.9	0	17689.7	0	37922.7	0	0	0	0	0	42140.3	0	0	0	0	0	0	0	0	0	0	38679.2	0	0
Tf	23200000	16600000	11400000	8920007	9466342	10100000	13400000	6.43445e+06	11900000	8380946	7838853	11100000	14500000	15700000	16400000	10900000	15700000	25900000	13100000	14700000	6.25566e+06	12000000	29500000	8442843	11600000	22100000	8354930	12000000	10600000	29300000	15600000	5077146	21900000	31200000	20100000	13200000	12100000	7305712	26900000	10200000	19600000	11700000	20900000	17600000	13700000	7.71524e+06	20500000	9627542	14800000
Cyrib	84906.7	44597.8	131397	47143.9	40392.3	126456	82565.3	73901.1	129903	71484.5	58507.5	142173	84211.3	77077.5	109198	95981.9	64386.8	109186	88232.1	42286.4	91705.4	56349.2	84608.8	60861.1	79231.7	47819.5	93675.5	82763.3	40637	97908.2	93502.9	53940.1	110844	75427	44824.2	128392	49630.2	93656.6	119954	60992.2	105188	113923	54800.1	113199	116086	66676.8	95729.8	47711.5	62995.3
Dars1	1.18853e+06	1.66075e+06	1.83524e+06	1623551	1.4827e+06	2.4772e+06	1.37464e+06	1.45618e+06	2234647	1.38574e+06	1.38298e+06	1.90131e+06	1.84803e+06	1.728e+06	1.80137e+06	2.00293e+06	1.68506e+06	2.14168e+06	1.27625e+06	1.45825e+06	1.91715e+06	1.48594e+06	1.84268e+06	1839708	1.65092e+06	1.59424e+06	2.38126e+06	2.04901e+06	1.61823e+06	2.05278e+06	1.72536e+06	1.50953e+06	2.022e+06	1.81146e+06	1280457	2.2339e+06	1.18769e+06	1.52241e+06	1.65265e+06	1.39145e+06	1.38499e+06	1.79867e+06	1.36642e+06	1.50503e+06	1539335	1.30755e+06	1.27314e+06	1.58063e+06	1.2516e+06
Ppp6r3	94414.4	140630	250814	54099.9	82507.4	208379	114297	40165.3	269942	148648	117590	255796	114720	170800	176056	35916.2	133979	213963	39656.9	171582	179954	99259.2	40836.5	218012	126226	74542.1	236814	131935	37655.4	323541	203851	109983	206371	101331	118883	286246	142029	245344	117067	110439	119444	54106.2	146760	185824	190182	97830.7	110631	216230	64237.3
Mthfd1	1415508	1.88437e+06	1.63745e+06	1715547	1.55194e+06	2.72326e+06	2.44115e+06	1.91928e+06	2.89851e+06	1.48631e+06	1.20469e+06	1.87036e+06	2.01392e+06	1.37671e+06	1.64042e+06	1.91433e+06	2.03948e+06	2.13065e+06	1.66983e+06	2.00936e+06	2.38976e+06	1.81048e+06	2.14773e+06	2.27503e+06	1.50267e+06	1.83942e+06	2.7926e+06	2.55282e+06	2.27298e+06	2.35514e+06	1.67771e+06	1.65896e+06	2.17014e+06	1.96592e+06	1.27278e+06	2.40865e+06	1.06247e+06	1.27549e+06	1.33931e+06	1.08822e+06	1.22116e+06	1.90955e+06	1.15982e+06	1.22311e+06	1.18405e+06	1.05916e+06	1.35238e+06	1.46302e+06	1.31431e+06
Gmppa	52677.9	55028.2	36833.9	54205	62207.2	41956.9	59650.4	43743.3	51307.4	54109	45922.8	33955.3	53125.1	44690.3	44819.5	66675	49242	62641.2	62231.1	49838	58213.8	53515.8	57928.2	49070	66856.5	58423.6	39849	47861.2	53664.9	42290.3	56228.3	45678.7	53185.1	53665.5	47458.2	43960.9	47683.7	38497.3	44909	35768.9	34394.3	39479.2	27858.4	38460.8	45416.2	42100.5	61178	60614.9	35234.3
Pdia6	0	30946.1	0	0	0	0	29816.2	0	24731.8	0	0	0	26976.1	0	45653.4	29284.8	37294.6	47457.7	0	60639.8	0	0	42542.5	0	0	31391.3	48336.4	37934.8	0	0	0	0	33410.5	34976.3	20023.4	0	0	0	21462.4	0	0	0	0	0	0	0	0	25241.6	0
Krt5	0	138397	0	91102.6	216744	313887	157644	203607	240275	0	193717	0	63317.1	245854	221859	188292	232492	0	185450	329333	0	163582	11531.1	0	0	216892	255182	0	203246	0	0	0	0	195912	0	247863	0	0	73299.2	0	0	4595.21	204912	0	0	93124.1	0	0	56622.1
Ubxn1	20988.2	0	87605.9	23522.6	12099.2	42853.6	23387.3	21602.3	59354	42973.6	39523.3	49319.3	23022.1	21398.4	30326.6	20450.7	0	32460.1	45745.5	0	24496	29692.3	25914.8	81669.2	0	18364	48817.8	21396.6	0	39911.8	23892.8	28736.8	27244.3	0	0	43721.9	0	109330	54439.5	29540.3	64645.1	47955.8	17404.7	61136.5	86719.6	0	55920.5	20176.7	0
Ggact	0	0	0	0	0	0	0	0	0	0	0	0	0	0	0	0	0	0	0	0	0	0	0	0	0	0	0	0	0	0	0	0	0	0	0	0	0	0	0	0	0	0	0	0	0	0	0	0	0
Blvrb	26300000	31400000	35200000	34800000	35000000	36800000	37600000	31000000	34800000	29300000	27700000	29000000	32000000	26900000	31500000	30900000	36200000	31600000	25600000	35300000	32800000	31100000	39600000	35600000	33000000	38600000	39000000	34000000	36200000	31400000	25900000	33200000	37000000	34200000	34600000	30500000	31400000	25200000	30000000	26200000	23000000	35800000	24800000	25800000	31600000	24200000	22600000	33100000	33500000
Mpi	0	0	0	29582.8	24625.7	0	30362.5	30363.8	0	0	21091.3	0	31958.1	29196.2	27033.6	34300.2	62834.3	28106.7	17370.5	77566.6	0	0	33365.9	0	25312.8	33957.9	39625.7	35540	38815	37170.6	0	29828.9	28067.1	0	0	31986.2	0	0	0	0	0	36049.5	24637.8	0	0	0	0	23695	24457.8
Rnf31	82494.6	0	0	0	0	152883	0	0	0	0	0	0	0	0	80303.9	0	152346	97512.1	0	192555	0	0	0	0	0	104197	169539	142252	0	0	0	0	0	117239	0	160138	0	142607	0	0	0	0	0	0	0	0	0	0	84218
Esam	0	0	0	0	0	0	0	0	0	0	0	0	0	0	0	0	0	33997.8	0	0	0	0	0	0	0	0	0	0	0	0	0	0	0	0	0	0	0	0	0	0	0	0	0	0	0	0	0	0	0
Taldo1	249446	370528	86432.2	395407	435715	398479	401028	356755	287793	427962	248621	60134	360131	270085	325500	622338	425583	598804	135600	228020	2998196	1.64636e+06	401836	233022	405107	442733	952392	356233	502594	254305	250408	266021	362610	456184	345589	264268	233590	111248	192930	116010	210665	473214	168054	309712	216511	211254	198961	405880	252822
Hnrnpab	0	27431.6	0	0	0	0	0	0	49760.7	0	0	0	0	0	0	0	0	0	0	0	0	0	0	0	0	30702.3	0	6044.35	34501.1	39729.2	0	0	0	0	0	0	0	0	0	0	0	0	40937.8	0	0	0	0	0	0
Sec14l2	600962	551323	461228	606982	540528	773508	754385	513756	635243	538773	407688	401791	649393	429680	632174	626234	518437	564854	426098	427350	727323	520343	607732	594876	574302	512681	900909	662336	549929	546454	491986	517971	626309	684653	493810	589942	459207	410730	560969	360974	445830	622694	427593	563286	515210	431562	477223	761373	485849
Wdr77	0	0	0	0	0	19340.5	0	0	0	0	0	0	0	0	0	0	0	0	0	0	17748.4	0	0	16286.8	0	0	0	0	0	0	0	0	0	0	0	17070.1	0	0	0	0	0	0	0	0	0	0	0	0	0
Nrbp1	0	0	0	0	0	0	0	0	0	0	0	0	0	5920.62	0	0	0	17401.2	0	0	0	0	0	0	0	0	0	0	0	0	0	0	0	0	0	0	0	0	0	0	0	0	0	0	0	0	0	0	0
Nans	25644.2	207810	247694	213568	200096	279879	326001	167856	254778	114671	228889	214425	119678	218473	48018.1	245242	185340	114261	98474.4	163246	44937.6	49140.5	21878.1	131925	222318	64665.8	370453	205235	186436	237091	281910	215797	40783.3	96957.8	249871	277320	255685	321775	23239.8	201223	234829	346941	214789	194383	166022	232170	103436	294764	167793
Psmd6	515078	513162	502696	518289	518227	773561	560550	925969	1.12455e+06	399578	414825	464089	869076	424524	514509	1.0726e+06	964007	518100	512998	900579	686452	1.09768e+06	862677	601304	1118896	482776	1.32249e+06	547182	530223	578202	515204	485658	555696	539217	466089	756726	1.01808e+06	586124	600154	378303	355634	505963	730161	476789	473923	401709	342492	479124	417863
Rap1b	62664.9	52255	61817.3	0	0	0	0	40558.8	0	34513.5	0	0	43930.7	51389.2	82485	46166.6	35199.3	121023	3014.39	45155.5	52702.2	0	100555	0	0	51699.1	59086.2	62181.1	36263.1	0	46271.5	36001.6	60049.6	34358.7	42038.7	50207.9	43312.8	0	62777.3	46237.9	0	0	41215.5	0	0	0	0	62487.3	0
Lims1	0	64543.1	67146.4	0	0	37120.5	0	0	0	0	0	0	0	0	67307.9	0	0	251686	0	62278.2	0	0	87259.7	0	0	0	48869.7	44258.3	0	0	80380.6	0	97068.7	44276.6	0	36855.2	33037.1	0	94154.9	0	0	0	0	0	0	0	0	0	0
Eif3m	0	0	0	0	0	63322.8	0	0	24705.3	0	0	0	0	0	0	0	0	17539.2	0	0	21154.5	0	0	60071.7	0	0	18832.3	0	0	122853	0	0	0	0	0	23686.9	0	0	0	0	23029.8	0	0	0	0	0	0	0	0
Actr3	73665.3	112615	174522	56606.7	77785.5	142264	165190	0	146866	138639	86543.2	111904	149859	148767	191997	100351	114771	295107	125713	62885.3	99378.9	60157.2	362554	57214.4	51377.5	0	214913	71060.7	130231	48409.7	139142	0	74587.8	103218	49349.1	111584	63836.5	65785.6	71593.6	54032.9	127812	69540	64917	138635	62527.2	38415.6	80476.3	44945.3	65047.3
Emilin1	15471.8	114594	15435.1	0	12062.1	0	17155.4	0	0	9069.64	10666.8	0	15335.3	13694.2	26942.7	13194.7	20554.5	44783.2	0	26591.8	16173.1	9486.08	89304.6	0	0	17486	21638.4	18798.7	0	0	37553.2	0	37611.3	23108.6	14017.8	10981.7	12406.9	0	22730.4	0	0	0	0	9893.74	0	0	0	13640.1	0
Hagh	2.30579e+06	2494626	1276937	2417189	1.97268e+06	1.83942e+06	2.44394e+06	2.59357e+06	2.44325e+06	2469933	2272187	1.38415e+06	2.4442e+06	1.95588e+06	1.72723e+06	2707444	1.6682e+06	2.43287e+06	2633131	2443556	1.83973e+06	2.8269e+06	2.64833e+06	1.53545e+06	2241824	2.77406e+06	2.91364e+06	2.65828e+06	2306117	1.9761e+06	2.80239e+06	1.97201e+06	1809129	2.49216e+06	1.84138e+06	2.8339e+06	1.95695e+06	1.69248e+06	1.56109e+06	1.57869e+06	1.57325e+06	1.64397e+06	1.43936e+06	1.7474e+06	1.53005e+06	1627197	1.42061e+06	1.9262e+06	1.6335e+06
Vwa5a	8173.98	15280.2	0	7398.3	6612.65	15114.2	30349.3	8456.8	20774.2	0	0	0	10892.4	5182.63	21676.7	9600.82	4358.4	18526.6	40472.2	0	37944.5	7693.92	14208.9	16606.3	6201.63	3539.58	19456.9	15514.5	25011	4777.24	13002.8	4916.42	16576.8	6910.37	0	8613.17	0	0	0	0	2850.3	13458.8	0	10208.1	5620.64	0	16791.2	12984	0
Tmed9	0	25535.4	0	0	19063.3	0	0	0	0	0	0	0	30956.7	10103.8	0	37675.6	0	0	0	0	29849.8	0	0	0	0	20152.5	0	0	22080.7	0	0	25664.6	20912.7	0	0	0	0	0	0	0	0	0	0	0	0	0	0	0	15001.3
Aco2	0	12669.5	0	0	0	117567	0	0	77130.7	0	0	96734.7	0	0	137846	224556	158215	200406	0	104273	104247	0	284536	192670	0	144315	153686	0	0	251789	0	0	204800	98606.1	0	117644	148396	0	0	0	0	0	0	0	0	0	0	0	0
Dpp3	0	0	0	0	236285	0	60671.9	238539	0	0	0	0	19904.5	0	0	0	0	228697	0	0	0	0	0	0	0	0	0	197216	0	19580.1	0	0	0	0	0	0	0	0	47572.5	0	0	0	0	41610.6	0	0	159293	0	0
Clint1	0	14638.1	0	0	0	23793.1	9267.61	0	0	0	0	0	7789.98	0	0	0	0	8903.15	0	7855.65	0	0	29464.9	0	0	0	8200.88	0	0	12827.7	9260.82	0	8106.76	10551.9	6000.29	0	0	0	4882	0	0	0	0	0	0	0	0	0	0
Cryl1	50593.9	38251.3	0	0	0	0	58455.2	25061.2	35417.8	0	14936	0	64803.8	17560	48720.2	0	0	41935.2	43769.6	45090.4	45947.1	55699.9	32710.7	47951.3	0	30257.1	28422.8	34664.6	9647.77	0	0	36966.7	47964.7	43007.8	33379.4	38771.5	48180.7	0	0	0	0	43438	0	0	0	90495.2	16250.9	59990.6	0
Nampt	71960.4	59496.6	66369.9	69138.7	81371.1	56695.7	150518	92186.8	47648.4	80346.4	80675.3	50342.4	105971	60928.3	59778.2	83053.7	92993.2	58900.8	97918.2	75295.8	108398	90702.3	69766.3	76206.9	60050.2	70572.7	59670.9	66095.6	137651	40084.6	80325.2	74238.6	70889.5	84060.3	84326.9	46539.5	70749.5	50274.5	96740.7	59901	58485.6	82421.6	45276.2	52352.7	80742.2	56515.9	55178.5	42306.3	63432.4
Ppif	0	53904.5	30740.5	0	0	0	0	0	0	0	0	0	0	0	0	0	0	60226.4	0	21511.5	0	0	31894.3	0	0	0	0	0	0	0	0	0	0	0	0	0	0	0	0	0	0	0	0	0	0	0	0	0	0
Gak	0	0	0	0	0	0	0	0	0	0	0	0	0	0	0	0	0	0	0	0	0	0	0	0	0	0	0	0	0	0	0	0	0	0	0	0	0	0	0	0	0	0	0	0	0	0	0	0	0
Hibadh	0	0	0	0	0	0	0	0	0	0	0	0	0	0	0	0	0	0	0	0	0	0	0	5888.5	0	0	0	0	0	0	0	0	0	0	0	0	0	0	0	0	0	0	0	0	0	0	0	0	0
Gmpr2	64149.7	35475.3	28066.2	23428.8	68813.9	0	29096.5	57540.6	0	28580	76981.5	23675.4	26702.5	144335	31811.3	28194.6	31586.1	31769.1	34785.2	50882.8	59573	55721.8	70673.5	28256.7	26809.6	70137.5	53967.7	25402	62776.8	24723	60834	63012.1	63088.7	31360.3	34168.8	25527.7	80264	48437.1	31124.6	58831.7	77484.1	29419.4	54413.6	71536.8	0	135793	38768.3	121176	29673.6
Cds2	0	58563.3	0	0	0	0	0	0	0	0	0	0	0	0	61059.8	0	0	83509.2	0	55300.2	0	0	0	0	0	0	36485.9	0	0	0	51599.2	0	0	0	0	0	0	0	0	0	0	0	0	0	0	0	0	0	0
Eif2s2	118363	193195	148869	131672	96028.7	353396	185454	63364.3	250652	193842	162119	194453	174416	154567	156676	184524	163691	360808	186562	217278	270384	185021	147848	341568	191836	116397	290576	151970	167572	478037	220839	105592	193332	137352	102045	339134	131832	240759	153779	80015.5	81125.4	117288	133195	97926.3	89151.1	63522.8	91253.1	91612.3	113403
St13	0	128121	49278.6	119105	21427.3	210502	0	0	56354.4	0	0	75213.2	0	0	0	153482	0	163398	127158	0	222649	0	33498.9	0	29669.7	0	38744.6	0	58829.6	96086.7	0	0	139610	127298	0	245676	0	0	54697.3	34645.3	0	152773	0	0	42345.7	0	0	0	0
Mat2b	0	0	0	0	0	0	0	655944	0	0	0	0	0	0	0	0	0	0	0	0	0	0	0	0	0	0	627832	0	0	0	0	0	0	691415	0	0	0	0	0	0	0	0	0	0	601500	0	0	0	0
Etfa	0	31116.6	11476.5	0	0	44336.1	0	0	9994.89	3451.02	0	6191.74	0	0	65448.6	0	0	73411.1	0	5077.81	10118.7	0	31321.7	46429.7	0	17079.7	46335	15207.6	0	71449.6	19882.4	0	52387	10523	0	39782.2	0	15850.4	17086.6	0	0	0	0	8643.24	6503.87	0	9683.45	0	0
Gps1	0	13998.4	0	67336.8	16205.6	24513.3	42847.6	0	14787.3	0	0	0	68850.8	24047.8	12986.5	42121.2	23272.6	36736.4	0	0	50448.4	11727.5	58591.6	44264.3	16635	13331.1	77290.8	76748.1	8389.01	109278	0	6089.44	59982.9	105436	27356.2	0	0	16881.4	0	0	0	43569.3	0	0	0	0	0	35860.2	0
Ddah2	0	0	0	0	18319.3	0	0	17218.7	0	0	0	0	13044.4	0	0	13672.4	19020.9	0	0	21547.5	15273.3	0	18712.6	0	12314	19854.1	0	14513.2	18878.4	0	14579.6	0	19842.1	0	18172.2	0	0	0	16513.6	0	9592.15	0	0	0	0	0	0	16799.6	12100.1
Eif2b2	0	0	14014.3	0	0	21315	0	0	0	0	0	14987.2	0	0	19453.2	0	0	0	11462.3	0	24043.7	0	0	22270.2	0	0	9066.14	16817.1	0	14650	14810.4	0	14636.5	0	0	20521.4	0	0	0	0	12906.2	14405.4	0	15252	10325.7	6599.78	15509.3	0	0
Hgs	0	0	0	0	0	0	0	0	0	0	0	0	0	0	0	0	0	0	0	0	0	0	0	23842.2	0	0	0	0	0	63014.7	0	0	0	0	0	0	0	0	0	0	0	0	0	0	0	0	0	0	0
Pwp1	0	0	0	0	12381.4	18832	0	0	0	0	0	0	14328.2	0	0	0	0	10416.7	11048.1	0	14906	0	0	16436.3	17307.2	0	19142.6	16733.8	0	0	14098	0	0	0	15737.2	17532.4	0	0	0	0	0	0	0	0	9008.32	0	0	0	0
Park7	1.18115e+06	1290813	1.34264e+06	1.39287e+06	1.61989e+06	1.3293e+06	1495443	1324231	1.86369e+06	1.47285e+06	1.32907e+06	1.46337e+06	1.2931e+06	1.30138e+06	1.00255e+06	1.28008e+06	1.62742e+06	1.31687e+06	1.24407e+06	1.77207e+06	1.07686e+06	1.14376e+06	1.30992e+06	1.52921e+06	1.25784e+06	1.4283e+06	1.36411e+06	1339671	1471017	1.52642e+06	1.40856e+06	1.22633e+06	1.11377e+06	1.54721e+06	1490427	1.23126e+06	1.4821e+06	1.08901e+06	1.28167e+06	1.65491e+06	673317	1660192	1.41407e+06	1.00761e+06	1.43753e+06	1587148	615666	1.39563e+06	1.10152e+06
Kars1	34985.7	46848.7	67127	30206.9	34353.9	129665	32512	35992	64748.6	43957.9	45507.6	68755.8	44165.7	47387.8	91548.5	58251.6	59875.9	107147	52166.6	28502.8	91183.2	35799.4	50575.6	114221	49182.1	47998.3	74683.8	39640.1	58300.9	72758.4	58950.8	49030.4	62916.6	34903.4	35804	103497	0	40343.9	65977	35174.7	55232.4	43196	56857.9	48697.2	44801.7	26395.9	59292.5	31707.2	21520.2
Srrt	0	0	0	0	0	0	0	0	0	0	0	0	0	0	0	0	0	0	0	0	0	213365	0	0	0	0	0	0	0	0	0	0	0	0	0	0	0	0	0	0	0	0	0	0	0	0	0	0	0
Ehbp1l1	19939.8	0	23879.6	0	0	0	0	0	0	0	0	24694.6	0	0	25374.4	0	0	31873.3	12366.5	8357.25	38348.5	0	22139.9	20050.7	9115.18	0	0	11227.7	0	22811.3	16881.5	0	39630.8	0	0	14334.3	17262.3	56668.3	0	0	9746.59	0	0	45891.7	22313.2	24432.1	39139.9	0	0
Hspbp1	0	12180.1	0	0	16878.1	76537	0	0	47794	28065.6	0	30331.2	0	17438.2	23184.2	19152.9	14602.1	66267.3	20471.4	31723.2	28587.8	36767.8	0	31749.5	23788.8	0	47053.1	19635.2	17593.1	58655.3	43199.2	22933.1	22958.5	0	0	55130.7	0	84390.6	0	0	32904	46536	12568.4	33355.9	26500	0	38087.6	17788.7	15695.5
Rab27b	0	36317.8	0	0	0	0	14242.3	0	0	0	0	0	10686.5	0	17016.4	0	18665.4	33055.8	0	8493.89	0	0	30247.6	0	0	9299.93	15842.9	13447	0	0	0	0	21774.2	20722	6090.75	0	0	0	0	0	0	0	0	0	0	0	0	0	0
Rtn4	20537.1	123916	0	446787	0	1.17821e+06	1.18184e+06	0	0	0	917488	0	406609	0	63900.3	0	611570	158529	525701	25527.6	31499.8	357203	1.03332e+06	0	0	565668	952928	676503	479045	0	714271	0	32485.9	0	2333576	680352	18830.8	11995	20815.7	0	0	0	0	0	0	0	0	0	0
Ogfr	0	11663.2	31885.4	76971.9	36868	101268	86408.9	23786.9	77307.1	86460.2	39887.3	28397.3	98752.3	8766.94	20970	74603.1	38179.2	85681.3	86568.9	68251.5	44880.5	81870	23748	96478.7	87815.8	78216	87755.8	77385.5	69309.2	60700.9	39267.1	32699	11162.3	28411.2	69355.8	45361.8	48777.5	67593.9	56535.7	8515.76	25665.7	88671.1	0	57694.1	41963.9	7459.22	40422.3	38550.5	8131.34
Rgs18	0	0	0	0	0	0	0	0	0	0	0	0	0	0	0	0	0	0	0	0	0	0	0	0	0	0	0	0	0	0	0	0	0	0	0	0	0	0	0	0	0	0	0	0	0	0	0	0	0
Arhgdia	1.83813e+06	1845832	2.31049e+06	2161990	2.08607e+06	2.32465e+06	1.99837e+06	2.08096e+06	1.95265e+06	2265463	2.50853e+06	2.45998e+06	2.17638e+06	2.04707e+06	1.96405e+06	2.09349e+06	2.0192e+06	1.84365e+06	1.83272e+06	2.25983e+06	1.92024e+06	1.94714e+06	1.94606e+06	1.8446e+06	2.204e+06	2.40564e+06	2.30036e+06	1.98228e+06	2302381	1.70139e+06	1.98176e+06	2388790	1.67343e+06	1.76487e+06	2.17191e+06	2297582	2.29589e+06	1.7365e+06	2.26556e+06	1.96533e+06	1.48974e+06	2.36948e+06	1.82902e+06	1.66029e+06	1934217	1.37475e+06	1.99401e+06	1.87142e+06	1.84461e+06
Rpl17	37946	80743.5	101967	46128.9	25536	305770	84492.9	31041.2	238013	54478.8	68456.9	105659	84552.7	48277.3	230597	103726	101209	325133	97023.4	72316.2	230688	122766	91736.5	321732	94662	84530.9	194640	96732.7	86904.9	477575	122380	59140.8	210249	78158.4	19369.6	331083	70407.2	154319	54233.9	62307.3	165541	61608.2	31143.8	178802	73823.4	0	74669.3	0	17599.5
Nanp	0	0	0	0	0	81213.7	0	0	46064	0	0	0	0	0	0	0	0	0	0	0	0	0	0	28648.2	0	0	29045.8	98842.6	0	33319.8	0	0	28920.5	0	0	0	0	0	0	0	0	0	0	0	9111.22	24422.5	0	0	0
Glo1	736151	992104	1.24165e+06	741200	990889	1071956	946196	825213	868597	1.02966e+06	1.13471e+06	1.2946e+06	1.10218e+06	942322	924464	930903	1042629	932538	849906	1.10456e+06	1.00292e+06	767692	1.00989e+06	1.07351e+06	1.00623e+06	1.11316e+06	1.21724e+06	842218	1.01646e+06	1.06282e+06	932900	1.21075e+06	976352	766853	1.11233e+06	1.06473e+06	976931	1.46765e+06	867892	892915	1.18797e+06	1.11617e+06	796305	1.19592e+06	1.11527e+06	1.26842e+06	1.35472e+06	1.05546e+06	841566
Mgst3	0	0	0	0	0	0	0	0	38572.1	0	0	0	0	0	0	0	0	0	0	0	0	0	0	0	0	0	0	0	0	82015.3	0	0	0	0	0	29950.2	0	0	0	0	0	0	0	0	0	0	0	0	0
Glod4	165052	181492	217345	197056	161103	257943	811801	173368	264544	205003	241986	148658	196123	153162	213684	200970	171931	211454	157619	201885	254823	245385	268428	214237	181716	189372	274090	267115	230584	113938	166059	221408	175021	177648	176205	227998	230784	202857	297772	208785	191524	211334	210175	277002	250693	174485	309202	163565	180604
Arpc5	0	0	0	0	0	0	0	0	0	0	0	0	0	0	0	0	0	64038.9	0	0	0	0	48611.3	0	0	0	0	0	0	0	0	0	48935.9	0	0	0	25073.1	0	0	0	0	0	0	0	0	0	0	0	0
Lap3	34398.5	35573.2	39881.4	28586.5	28297.4	48877.4	59465	6649.37	72062.9	6871.73	0	0	33861.9	4931.41	71962.9	10051.7	53712.7	121030	7149.46	48518.2	50389.2	10517.4	79992.8	40500.7	32821.8	22988.4	42080.8	41291.1	20017.3	62984.3	0	6855.6	81008.3	75662.1	30730.4	38526.4	0	30317.8	36339.9	0	29545.1	23633.3	0	41467	0	0	38844.6	44046.4	8963.68
Myl9	210109	448545	556754	0	127140	389752	198712	0	320502	61591.6	131315	78391	338098	164404	473378	120628	315270	1.05396e+06	126994	316170	352124	149350	454029	0	0	175593	557120	324606	53509.9	46702	255439	0	624205	376821	148655	410302	119187	134788	204319	291666	0	0	228807	45898.9	62452.9	40903.3	100458	307640	45127.9
Dut	0	0	0	0	0	0	0	0	0	0	0	0	0	0	0	0	0	0	0	0	0	0	0	0	0	0	0	0	0	49019.2	0	0	0	0	0	0	0	0	0	0	0	0	0	29020.4	0	0	0	0	0
Pgls	293964	365724	378597	277913	323187	293167	327947	339542	406749	359507	381735	311491	309828	352751	222341	256727	324164	240131	306564	345686	408524	294283	289513	355706	305587	350206	258537	270942	317607	163226	341929	390037	254060	288437	403520	387697	337946	484876	268028	391540	285556	351895	407727	364633	333699	474574	314370	322069	407129
Mtap	94169.1	64934.8	100555	0	55887.3	81004.3	24213.2	100498	69621.5	58726	70605.8	76587.3	25732.4	76990.3	72757.8	117943	147022	148288	22546.8	75174.6	76241.9	27959.3	131565	157232	0	25182.3	64509.3	30785.7	71283.2	127377	72258.1	23063.1	30739.5	172077	60991.2	107067	72024.9	46722	27214.7	68955.9	32813.8	73446.7	95140.4	37137.3	90828	79609.9	83020.1	64082.1	70637.9
Rab5a	38527	32807.3	74179.6	32933.4	36334.2	36230.8	0	77456.4	48557.3	38363.8	52511.8	150958	41243.6	54000.6	51471.5	38564.2	20686.7	56072.7	0	43887.3	26770.9	0	31814.5	0	0	0	31376.6	0	0	123877	38286.2	49146.8	0	0	0	101897	61489.9	135498	0	52769.5	32904.7	34356.6	102598	0	54606.8	196130	0	39020.7	35319.2
Rgs10	0	5616.39	0	0	0	0	0	0	0	0	0	0	0	0	13056.4	7806.6	0	19358.1	0	0	10535.1	0	0	0	0	10143.4	0	0	0	0	0	0	11311.8	7089.85	0	0	0	0	5462.43	0	0	0	0	1828.32	0	0	0	4393.59	0
Gmfb	0	24539.2	0	60180.7	0	80530.1	94039.5	13499	37977.7	0	0	27003	86339.6	22983.2	0	21096.9	68992.8	0	18359.8	39695.5	0	52912	0	0	45650.4	50167.8	73624.2	66498.4	29726.3	0	0	16267.3	0	84828.7	23922.5	23166.3	0	51774.9	35587.6	0	0	21115.8	76341.2	37770.4	0	88302.3	0	87065.3	33582.4
Denr	39593.6	35278.2	61014.7	43705.6	42213.3	71443.9	35969.1	38271.1	47287	61414.6	49236.2	55444.8	53435.3	37002.9	60957.1	56878.2	45235.7	58357	62061.8	50870.4	61337.4	37362.2	49266	63733.1	61192.3	40860.2	71415.3	49976.2	60636.1	60721.4	78210.1	46751.3	27437.6	32072.1	34934	63632.8	51642.1	72334.2	50516.4	32899.1	46063.7	48323.9	18230.3	44691.1	51394.7	16260.5	40150.8	28968.4	21226.5
Glrx3	101518	246384	199496	198284	289446	174624	203696	102989	144318	115653	86888.2	114158	159555	236115	105980	205494	253027	108340	115012	225753	131400	171540	284218	119751	100609	205090	216033	257402	98013.5	168518	136714	121456	154457	228917	114329	186132	241479	223250	124682	211172	259697	157229	228106	243518	100393	228512	110991	142281	121816
Atp5pb	0	34300.3	0	0	0	28101.4	0	0	0	0	0	0	0	10059	0	17158.7	0	45635	0	0	25666.4	0	27677.4	36493.9	0	0	0	18285.9	0	0	0	0	0	0	0	24575.1	0	0	0	0	0	0	0	0	0	0	0	0	0
Rps21	0	20860.1	144602	20590.8	0	190448	32500.1	22972.9	101405	12757.8	61595.7	136908	22241.9	43561.4	65849.1	22693.8	30496	103270	23795.5	28584.8	62614	30112.7	53598.8	144708	32129.6	39105.3	158353	26570.6	23117	190431	20949.3	17569.2	55776.2	0	20963.1	205122	0	123188	25982	13996.4	18044.9	0	27153.1	50916.8	29274.4	41954	18075.6	15927.9	48826.8
Ppp6c	0	64805.5	0	18313.6	67220.9	58293.1	75455.9	55608.7	16780.8	13891.6	40460.5	45153	81868.7	42534.3	49425.2	53246.4	26311.4	0	0	56575.6	70897.8	54983.9	71805.4	79955	66194.2	0	67065.4	121579	48067.1	95717.3	44642	63239.7	70977.6	22689.9	0	49118.6	30705.8	0	14021.5	37500.2	51163.9	62160.7	77959.2	83867.6	0	37812.2	36333.5	84137.3	0
Sec61b	0	0	0	0	0	0	0	0	0	0	0	0	13670.6	0	0	0	0	0	0	0	0	0	0	0	0	0	0	0	0	0	0	0	0	0	0	0	0	0	0	0	0	0	0	0	0	0	0	0	0
Mri1	189720	74026.4	29184.1	262372	152038	150411	237762	226224	97121.7	182848	157355	0	183287	78833.9	179325	264499	193204	182635	177529	39912.9	230287	68457.6	53035.7	84454.3	71315.9	165615	269075	244666	151533	0	0	0	0	284461	0	197707	0	14327.6	0	143775	0	76392.7	42125	41918.9	168392	0	0	173843	57844.3
Rbm7	176355	253553	313030	309011	58591.5	0	429837	89615.3	159593	235710	337181	282831	289995	119216	246497	242791	235039	208702	35755	330500	293749	316468	135002	25567	58488.7	83341.2	83687	377214	107840	221552	55950.8	89241.9	394705	252567	272659	284459	380533	289111	66603.8	357478	356127	386081	431633	242560	64636.4	705395	327016	395296	54137.4
Rer1	0	28747.1	0	0	0	0	0	0	0	0	0	0	0	0	34215.2	0	0	37097.7	0	0	0	0	0	0	0	0	0	0	0	0	0	0	0	0	0	0	0	0	0	0	14999.1	0	0	0	0	0	22449.4	0	0
Ywhab	72904.8	186050	131026	132857	119349	294422	182040	28491.7	128486	0	0	0	133818	25212.4	249279	118838	179073	245664	0	96611.4	213468	97334.3	250869	166977	135229	106494	216932	163356	87346	195563	29810	64548.3	231259	259061	90403.2	130275	0	32373.3	47990.4	22380.9	25242.4	92013.7	0	63995.3	9086.45	27726.4	74907.6	187978	43676.6
Ifitm3	0	0	0	0	0	0	0	0	0	0	0	0	0	0	17313.2	0	0	23500.4	0	0	0	0	0	0	0	0	0	0	0	0	0	0	13778.3	0	0	0	0	0	0	0	0	0	0	0	0	0	0	0	0
Psmd9	159690	230130	81707.1	105613	66409.4	86106.2	119451	129777	61074.4	54364.8	85336.1	109717	115321	125351	120688	135827	81231.1	85148.4	50969.9	57932.8	128100	122901	262413	68547.8	84410.6	120155	147956	152788	73148	247801	133306	105807	129809	209810	145210	173439	135579	114064	93615.8	119824	63052	141907	189243	140932	51816.1	318616	77178.5	109529	170773
Ppid	0	14832.9	0	11796.7	21594.4	70527.8	21796	0	0	0	0	0	14618	0	47382.1	45828.5	24558.4	50784.3	0	12768.7	20971.6	11660.1	58039.4	54489.8	56273.3	17856.5	63763	49072	19402.7	96548.4	35678.7	12714.1	61406.7	40470.5	15268.4	64987.7	0	0	0	0	6439.89	10591	0	0	0	7184.62	0	14832	0
Vta1	0	0	0	14723.1	98233.6	0	0	75859.7	0	95468	0	0	119242	0	0	0	11734.7	90668.2	95902	85279.8	181807	88994.4	8643.37	145383	0	70587.9	0	79802.7	83927	0	0	102514	14466.4	15452.2	0	109314	79149.6	0	0	123955	0	144911	74165.9	20489.6	13605.5	0	0	0	12482.3
Atp6v1g1	31239	22267.4	41991.5	0	15573	36489.5	21587.1	0	94143.3	18223.6	0	0	21243.6	0	38346.1	22338.6	0	27662.8	475142	0	53578.6	20787.3	31627	7659.72	21957.1	0	29921.6	22539.6	0	170098	26184.4	0	32930.2	29309.6	0	38864.8	61517.2	34545.6	35148.8	0	0	26848.1	0	0	22831.4	0	40430	21579.9	27002.3
Uqcrfs1	0	0	0	0	0	0	0	0	0	0	0	0	0	0	0	0	0	0	0	0	0	0	0	0	0	0	0	0	0	21031.4	0	0	0	0	0	0	0	0	0	0	0	0	0	0	0	0	0	0	0
Carhsp1	617545	441116	604272	809983	609436	886331	913265	438253	747508	629762	306305	609728	801781	303459	679560	754815	657428	771428	517279	506959	413328	671513	683490	622736	618491	576918	845206	759231	555047	861847	591436	456137	699911	857776	532948	788454	585971	342237	717016	425307	198846	735859	494324	355079	639918	356320	433556	860638	445026
Chchd3	0	0	0	0	0	19562.5	0	0	0	0	0	0	0	0	0	0	10674.8	40233.7	0	0	0	0	0	25833	0	0	0	0	0	0	0	0	24172.8	0	0	23901.8	0	0	15644.6	0	0	0	0	0	0	0	0	0	0
	0	0	0	15496.6	0	0	0	0	0	0	14325.9	0	0	0	0	0	0	0	23424.5	13617.4	21936.9	0	0	0	0	0	0	0	0	0	0	12794.4	0	0	16089	0	0	0	0	0	0	0	0	0	14965.3	0	0	0	0
Prps2	0	0	43508.1	0	0	58740.4	0	0	40831	26614.1	0	49538	0	0	47938.9	0	0	61613.5	0	0	42901.7	0	0	58069.2	0	0	42976	0	28264.3	26568.4	0	0	0	0	0	46390.6	0	50101.4	0	0	30725.6	34392.6	0	31409.5	0	0	34255.1	0	0
Ranbp3	0	0	0	0	0	0	0	0	0	0	0	0	0	0	0	0	0	0	0	0	0	0	0	0	0	0	0	0	0	0	2388.94	0	0	0	0	0	0	0	0	0	0	0	0	0	0	0	0	0	0
Arpc2	0	95040.6	27305.7	40909.5	27551.5	102580	31580.8	0	60422.7	15344.9	0	18948.2	75127.4	22364.5	133612	35982.9	26677.6	132135	7346.33	0	68150.5	38671.6	145197	34940.2	34549.2	33503.5	121809	71876.8	54861.9	29773.5	41372.3	0	117970	90513.6	37594.7	60135	29111	54663.2	30435.5	29213.9	0	30337.2	8905.52	17092.4	0	27118.1	0	75909.8	36095.3
Atxn3	621102	408495	39057.9	25136.7	0	44685.2	39233.6	0	30379.2	25549.2	17446.4	26957.6	528208	16681.9	23245.5	29253.3	0	0	31400.7	14618.5	341582	19975.4	519682	0	15695.8	0	25617.2	370308	0	0	22446.8	0	0	809509	377038	29996.3	16122.7	70930.1	24239.2	14755.6	26195.2	36840.4	13782.7	31173.8	42496	0	33937.1	25147.3	0
Atic	2.69156e+06	1.87812e+06	2229190	2.11636e+06	2.24011e+06	2.36419e+06	2.15435e+06	1.99304e+06	1.94735e+06	2377980	2.39296e+06	2.55244e+06	2.04833e+06	2.18398e+06	1.89584e+06	2.20599e+06	2.02278e+06	2.21798e+06	2182488	2095928	2.16777e+06	2.50572e+06	2.12555e+06	2674552	2.40556e+06	1.92225e+06	2.31118e+06	2.02501e+06	2.11727e+06	1950360	2.25489e+06	1.87543e+06	1.83085e+06	1.82796e+06	2.13395e+06	2.11939e+06	2.15893e+06	2608439	2.09693e+06	2015516	2153717	2.17795e+06	1.61968e+06	2.51245e+06	1.93239e+06	2.2355e+06	2407504	2377365	1.89565e+06
Snx2	0	0	0	0	5359.82	9019.08	4155.42	0	17974.4	14990.5	0	0	0	0	20985.9	6558.06	2692.31	0	13557.4	0	9198.7	4719.53	0	26326.6	0	0	22413	6659.45	4103.32	0	18425.1	0	7033.36	5629.55	0	27544.5	4355.77	5529.05	0	0	14378.8	0	0	0	0	0	0	0	0
Rbm8a	29526.6	21826.2	29637.5	38470	0	48049.6	0	15093.4	18879.8	36144	27974.4	33103.7	21163.2	26184.4	32352.4	56692.9	0	56314.4	57083.2	20972.4	59019.2	28210.8	30704.4	62516.5	25196.5	0	43980.8	21996.1	21095.5	27588.4	59345.2	0	42424.6	25245.9	17755.7	25740.6	22428.6	37711.7	43281.4	19851.4	18004.2	22427.4	0	0	34699.5	22970.5	23159.8	0	21893.9
Napg	0	0	0	0	0	0	0	0	0	0	0	0	0	0	0	0	0	7199.39	0	0	0	0	0	0	0	0	0	0	0	0	0	0	0	0	0	0	0	0	0	0	0	0	0	0	0	0	0	0	0
Ist1	0	33802.2	0	0	9426.34	0	36530.9	25115.9	0	0	0	29599.2	35834.6	0	45159.2	39562.6	43817.9	39437.9	37800.3	0	45250.6	0	0	0	0	10582.7	0	0	28631.8	21321.9	47061.8	0	0	37075.5	0	31536.5	0	0	0	0	0	0	0	0	0	0	28417.8	0	0
Sugt1	0	0	0	0	0	0	0	0	0	11548.1	0	0	0	0	19386	0	0	26886.1	0	0	0	0	0	22408.6	0	0	0	0	0	21929.6	11438	0	0	0	0	0	0	0	6751.75	0	0	0	0	0	0	0	0	0	0
Psmd8	70148.8	78162.5	27792.2	77162.5	59387	73710	52540.9	83856.3	63646.1	46363.7	45414.4	0	65465.2	72246.7	53914.9	79878.3	67791.6	115238	54636.9	84107.4	67837.8	60519.5	56814.9	58423.1	69354.3	59169.1	61522.1	73906.4	66778.6	80215.4	86129	0	0	62351.9	0	106973	111583	0	51068.4	36282.5	40776.8	74293.7	70004.2	38959.4	52501.6	0	40539.1	75189.4	43045
Manf	0	25897.1	0	0	0	0	0	236114	0	0	0	0	0	0	0	0	0	0	0	0	0	0	154992	0	0	0	0	0	0	0	0	0	0	0	0	0	0	0	0	213437	0	0	242135	0	0	0	0	0	182512
Rpl11	16804.8	42756.9	9292.45	20579.8	9015.52	119689	16618.4	0	51983.5	13017.5	8881.79	8799.91	34359.6	14909.6	93394.3	52094.2	47313	262588	19625.5	39074.3	80962.9	32403	51779.7	200038	36364.5	44583.2	138226	18874.5	46187.6	153002	20408	34101.7	60195.7	27109.6	28057.7	127411	10425	9531.14	16659	10345.6	13647.7	18520.6	6213.49	46000	9764.76	0	29241.2	34001.2	18283.2
Thg1l	10915.8	14786.3	0	14399.4	15284.2	0	0	0	0	4615.8	0	0	13168.2	0	0	13935.1	8461.28	0	0	0	0	20213.3	15082.5	0	0	0	0	0	0	21642.5	13191	0	0	0	0	17481.9	12541.2	0	0	0	0	0	0	0	0	9034.37	0	19270.9	0
Serbp1	24285.6	114263	0	13585.8	26762.9	120331	20092.2	15692.4	65556.4	29714.8	21224.7	41965.8	28584.9	17404.4	129965	29706	38030.7	295563	82890.3	9392.11	169560	52569.9	23805.5	196416	30237.1	22311.7	88108.4	14675.8	9732.34	345282	109598	0	111393	19112.7	0	218985	17776.4	29046.1	0	9908.81	69579.6	0	20272.7	29791.5	11735.8	31419.4	41734.9	13320.8	35929
Blvra	245981	584528	381699	516932	360633	1.02267e+06	461917	359259	648447	441930	242444	1.09423e+06	507208	448657	846826	461659	494654	484268	700903	651003	573110	504777	587463	520783	503841	465411	556280	509505	502708	637490	469154	480110	818538	554288	426598	608089	454553	283819	588745	454167	387245	544411	693580	407713	682283	290810	339126	552200	792221
Prxl2a	0	0	99051.3	0	0	101342	0	0	60438.1	43149.4	0	73156.5	32378.4	0	44217.8	0	0	46125.4	0	0	47740.6	0	0	84884	0	0	49962.4	30382.8	0	55319.1	0	0	0	0	25103.1	49480.1	0	0	56800.7	0	103267	0	0	178956	46521.3	26094.2	86994.2	0	0
Pgm3	0	0	0	5908.86	0	13191	0	0	0	0	0	0	8863.53	0	6414.53	3945.54	9108.58	4648.83	0	0	0	7600.59	0	7580.71	8119.47	5912.24	6781.6	5302.5	3392.99	0	0	0	0	0	0	0	0	0	0	0	0	0	0	0	0	0	0	8731.97	0
Tpd52l2	0	0	0	0	74225.3	92690	0	0	0	0	0	0	72458.2	217277	96593.3	0	0	90482.2	0	14224.7	23523.4	0	0	0	0	0	0	0	0	0	59643	0	0	0	67905.4	66738.7	0	18460.8	0	0	0	0	244010	0	0	0	0	0	0
Cops7a	16355.7	17091.2	37602.4	34829.2	0	35676.4	12760.5	29206.7	40861.5	32555.8	18599.4	24802.6	14793.7	16233.1	0	22482.8	0	33433.2	25313.4	17837.2	26336.8	24541.1	0	57083.9	0	13825	29565.1	0	0	33257.3	25809.8	15192.5	21806.3	0	0	41000	17386.5	39503.1	23301.2	11335.6	17733.8	30391.9	0	39199.2	20007.1	11450.1	44115.4	23810.8	0
Uqcrc1	0	40997.7	0	0	0	16767.5	0	0	0	0	0	0	0	0	0	0	0	23458.6	0	0	0	0	0	24650.8	0	0	0	0	0	0	0	0	0	0	0	0	0	0	0	0	0	0	0	0	0	0	0	0	0
Ola1	272091	738747	255459	428889	344830	418131	456327	266666	324580	340141	287248	277084	366826	255613	312883	412542	351991	366709	430389	267761	393406	441596	349098	421288	445247	390418	452078	432314	526012	361387	392206	270058	405877	431111	294441	370769	311977	425544	345495	275707	298573	332835	254173	376201	315870	229644	282780	385064	235328
Nsfl1c	1.12835e+06	866905	1.24486e+06	1.11201e+06	902334	1.38459e+06	1.27086e+06	906090	1.18214e+06	1.26274e+06	968289	1.19403e+06	1.20055e+06	881541	1.05811e+06	1.08159e+06	959746	1073670	1213005	950532	1.27068e+06	1.04708e+06	794064	1.31508e+06	1.12657e+06	861798	1.36134e+06	1.08642e+06	844512	1.06284e+06	1.19407e+06	973987	1024616	1.15172e+06	950952	1.42634e+06	818151	1.52837e+06	1255739	1.00467e+06	706306	1.2922e+06	824286	808632	1.29836e+06	948214	935130	1100970	765977
Rab32	25688.7	0	0	0	0	0	0	0	0	0	0	0	0	0	0	0	0	25548.1	0	0	0	0	0	0	0	0	0	0	0	0	0	0	0	0	0	0	0	0	0	0	0	0	0	0	0	0	0	0	0
Rpl15	0	0	10673.7	0	0	27193	0	0	0	0	0	0	0	0	23542.8	11139.9	0	33088.7	0	0	19846.2	0	16737.7	33219.1	0	0	13345.5	0	0	53902.5	0	0	0	0	0	29650.5	0	0	0	0	0	0	0	0	0	0	0	0	0
Shmt2	0	0	0	0	0	0	0	0	0	0	0	0	0	0	38347.3	0	0	90169.2	0	0	0	0	0	89475	0	0	0	0	0	103326	0	0	0	0	0	79894.6	0	0	0	0	0	0	0	0	0	0	0	0	0
Cs	0	0	0	0	0	0	0	0	0	0	0	0	0	0	0	0	0	47854	0	0	0	0	0	55762.4	0	0	0	0	0	21702.2	0	0	0	0	0	0	0	0	0	0	0	0	0	0	0	0	0	0	0
Rps19	22405.7	34985.2	33288	0	0	56336.6	29009.4	0	46914.2	21656.9	0	30938.5	25895.6	23393.7	54654	33250.7	34470.7	116716	26268.4	29468.6	55427.9	28449.9	37308.9	77602.8	28391.2	26140.4	44100.2	26528.7	24615.6	90751.4	36737.4	0	52542.6	26709.1	17828.7	65753	23777.6	44329.8	0	19312.5	29056.6	0	0	30369.9	19936.2	0	26825.5	0	24879.2
Ube2v1	661187	522263	946600	592057	397214	863647	591585	548306	670357	766886	578983	919694	593069	512648	815697	634260	351270	653989	742496	388171	996498	592443	546221	662071	479877	343093	634797	469051	379130	535526	624838	404436	639188	534268	405958	938428	554812	934800	700659	457603	722832	655537	367340	705530	759677	674024	817702	549126	435578
Nt5c3a	323016	342535	416582	299478	300560	645020	327240	352977	771324	266036	111284	377114	383413	344200	520892	354895	392380	663873	328111	413850	583338	295884	343425	596042	263038	305987	787412	367055	289146	962292	376852	329168	420873	348309	326158	839034	344728	875621	318946	252527	236813	383142	339318	366975	618662	116809	280415	375397	261369
Lman1	0	0	26709.1	0	0	23069.6	0	0	0	0	0	0	0	0	0	0	0	28845.5	0	0	0	0	0	31160.4	0	0	20094.8	0	0	21427.4	0	0	31085.7	0	0	25265	0	42108.3	0	0	0	21164.2	0	27033.1	24161.8	0	31937.8	0	0
Rars1	13102.3	0	14851.3	0	0	49794.1	50302.3	0	0	0	19296.8	22480.6	0	30986.4	0	50139.5	0	56329.1	0	28610.5	36028.1	0	42857.7	0	0	0	117696	0	0	160139	20980.9	0	23115.3	0	0	162485	0	0	0	4520.97	72562.7	14406.6	31902.1	19396	0	0	97156.2	0	0
Oxct1	0	0	0	0	0	0	0	0	0	0	0	0	0	0	0	0	0	25411.9	0	0	0	0	0	0	0	0	0	0	0	0	0	0	0	0	0	0	0	0	0	0	0	0	0	0	0	0	0	0	0
Prpsap1	102694	95548.8	43959.2	47094.3	127799	123945	112181	93823.2	147842	43133.5	92791.4	118252	100686	163538	73177.6	103977	86178.1	76593	40042.3	79802.9	40647.1	47777.6	132280	14321.6	81747.3	112542	79048.4	156638	110074	108864	51374.1	103904	18041.5	155981	116514	114940	135310	56629.1	183642	91526.9	0	103713	73307.3	0	35197.8	34685.3	0	38499.5	44898.5
Cyc1	0	0	0	0	0	0	0	0	0	0	0	0	0	0	11399.3	0	0	8974.57	0	0	0	0	0	65623	0	0	0	0	0	0	0	0	9258.67	0	0	40915.7	0	12485.9	0	0	0	0	0	0	0	0	0	0	0
Dynll2	0	0	11464.3	0	0	0	0	0	0	4491.54	0	27898.3	2519.4	0	0	0	0	0	0	0	0	0	0	0	18616.8	0	0	0	0	0	0	0	0	0	0	0	0	0	0	0	16583.7	0	0	0	3173.87	3507.9	19513	0	0
Tars1	0	63232.2	0	0	0	0	45422.9	0	0	0	0	0	0	0	0	0	0	0	0	0	0	0	36661.5	0	0	0	37441	0	0	0	0	0	0	53500.7	0	0	0	0	0	0	9732.52	0	0	26964.5	0	0	13263.2	0	22863.8
Ppil1	120530	112567	112717	114592	66174.4	110070	106883	103210	103565	136178	116758	140869	100517	109688	135527	111353	60049.8	118566	137913	110266	151316	115095	90051.4	116911	106431	119622	118150	95372.1	113096	97577.4	143121	106486	110842	46604	109873	137957	113332	123697	107080	91670.9	98164.7	93401.1	87425.9	127716	114007	92017.2	100677	112359	87236.7
Serpinb1a	36909.3	147837	95561.4	0	0	26630.2	34525.9	0	0	0	0	0	68111.8	21978.2	226691	41248.6	86385.1	372872	0	134084	41405.2	0	413561	0	0	91211.2	90508.3	46175.6	53955.7	0	35264.1	0	96677.6	70755.6	52529.5	0	0	0	219269	0	0	0	0	66190.8	0	0	75952.7	0	0
Cndp2	142352	155371	169217	108365	146340	179823	113830	99746.6	205719	186006	130534	88120.3	161981	71752.2	191330	171149	138816	192770	128662	126376	238051	193803	158551	164852	164066	132481	201126	225943	135413	151426	136948	90617.2	153004	146184	125706	169526	82864.8	168759	87934.1	84843.7	16609.1	127573	106790	133620	134646	177224	150967	141440	96005.2
Akt1s1	8649.21	3794.39	8581.93	11158.6	0	15083.4	10819	0	7951.08	10897.1	4675.57	8527.06	10999.1	6334.46	7141.75	9606.5	9386.37	7206.53	12248.1	5454.51	8726.71	10202	6019.75	10874.5	10492.6	9789.66	10983.7	9976.06	5203.53	11371.6	12184.8	14371.2	6868.36	7846.01	7609.61	10470	0	11976.8	9617.72	3682.11	5529.99	7750.64	0	5669.2	8684.86	2818.26	0	6423.98	5237.95
Rab1b	10957.2	40949.1	0	0	19140.7	42535.8	47577.9	0	20722.3	0	0	13793.8	0	0	0	20803.2	62558.1	42035.8	0	42478.3	15903	20920	39058.9	0	0	0	78875.9	23881.7	17282.5	36649	0	0	25302.4	100015	20372.6	15652.4	0	0	8050.27	0	19246.5	0	0	0	0	0	0	26263.3	0
Necap2	43770.1	55221.1	87994.4	114094	52502.3	74729.6	0	47938.3	79092.7	0	163019	98397.4	83976.9	291259	205920	141064	184937	219030	177945	54432.3	75542.5	121039	214784	83001.2	0	122368	192530	254220	184137	163376	337476	0	84673.4	220667	111143	335639	57499.1	39168.3	90972.5	51721.7	108911	0	112002	0	55961.6	33115.4	0	266691	47927.3
	181583	182912	190594	234683	240803	305876	268556	198709	204102	214056	210359	154596	195492	179943	196995	215196	165260	132810	280245	150716	268555	248127	205496	166661	234669	205249	224523	251136	230017	270493	253405	143330	219349	246911	198324	295415	216104	290036	151150	35938.9	189137	170575	185249	250873	214840	210448	198274	218894	174189
Chordc1	0	6188.91	0	0	13507	112801	58739.1	0	5039.14	12302.7	0	0	32134.6	0	0	36727.2	45185	55784	36939.3	0	37077.5	27878.5	6796.84	68609.4	50719.7	7814.79	67979.7	13175.7	3941.14	42807.5	40673.5	0	66314	54098.7	0	39390	0	88727	0	0	15694.4	25330.4	15828.3	0	0	0	0	27063.7	0
Dlst	0	0	0	0	0	0	0	0	0	0	0	0	0	0	0	0	0	16072.9	0	0	0	0	0	0	0	0	0	0	0	0	0	0	0	0	0	0	0	0	0	0	0	0	0	0	0	0	0	0	0
Ube2v2	389999	401972	637609	628949	510551	840464	568537	479022	782027	623586	455237	497452	599170	522322	622737	646075	491343	689348	542680	597233	685288	567600	482920	746269	611988	515052	657901	618932	536116	829243	567315	612011	627294	539111	452015	782048	461932	508356	608977	508530	453083	715898	410335	592542	692767	470475	484575	515404	478615
Coro7	0	0	0	0	0	0	0	0	0	0	0	0	0	0	0	0	0	0	0	0	0	0	0	0	0	0	0	0	0	0	0	0	0	0	0	0	0	0	0	0	0	0	0	0	0	0	0	0	0
Acp1	1.45322e+06	1.31052e+06	1901283	1579415	1.40446e+06	1.82147e+06	1.51767e+06	1685021	1923741	1.78378e+06	1.47943e+06	1.95808e+06	1.8389e+06	1.55276e+06	1.62999e+06	1503400	1.42993e+06	1.75049e+06	1672907	1.74006e+06	1.4989e+06	1.53012e+06	1.22077e+06	1.81173e+06	1.63424e+06	1.51079e+06	1.84119e+06	1.54205e+06	1.67292e+06	1.65622e+06	1552761	1.61128e+06	1.57668e+06	1.32546e+06	1.54165e+06	1605617	1.42226e+06	1.56296e+06	1.89618e+06	1.50783e+06	1.38187e+06	2.02608e+06	1.38032e+06	1.56456e+06	1.77306e+06	1.47791e+06	1.64049e+06	1.54889e+06	1.32104e+06
Atp5f1d	36439.8	80281.1	32978.6	21627.8	33339.5	82397	45128.6	0	51685.7	28572.9	18795.7	19064.6	36222.1	27756.9	84801.6	42289.9	59069.9	101965	28353.6	47383.3	63386.1	41576.6	74265	82481.8	36902.3	49568.9	76012.3	59413.6	34117.6	68326.1	65558.8	25520	76207.7	48791.8	33093.8	60212.6	24031.6	44791.5	49492	20920.3	23818.8	22430.8	19026.9	38341.5	21344.1	15121.8	31987.1	36943	24831.2
Stx11	0	0	0	0	0	0	0	0	0	0	0	0	0	0	0	0	0	0	0	0	0	0	0	0	0	0	0	0	0	0	0	0	0	0	0	0	0	0	0	0	0	0	0	0	0	0	0	0	0
Cul2	28908.8	22292.6	20481.9	0	0	47004.8	34166.8	0	35357.3	23495.3	0	0	31434.4	0	37999.7	31737.6	0	28655	0	0	57315	38253.5	0	0	0	25618.5	45250	36867	19742.8	0	0	0	0	0	0	36785	0	0	0	0	0	25176.9	0	36546.7	0	0	0	0	0
Cul5	0	0	34619.8	0	0	33078	0	0	0	0	0	35164.9	0	0	0	2655.05	0	6699.32	0	0	28630.8	4132.33	0	21430.8	0	0	0	0	0	0	0	0	6140.35	0	0	14105.2	0	32054.5	15888.9	8522.68	31215.1	0	0	26942	20053.4	0	53926.7	0	0
Idh3a	417032	0	0	0	82931	25563.1	0	0	0	0	0	20767.1	0	0	25860	0	0	31983.2	0	0	0	0	0	26479.6	0	0	224746	0	0	36948.5	368071	0	0	0	0	433205	0	0	0	319106	0	0	0	0	0	0	0	0	0
Msra	0	17761.4	0	0	0	0	24935.3	0	0	19370	0	0	18534.1	0	0	21797.2	18292.1	0	0	0	0	0	24562.3	0	0	0	0	16430.7	0	0	0	0	0	0	0	0	57670.3	0	0	0	34940.7	21877.7	0	36275	0	39422.5	45265.5	0	0
Prps1	352354	263624	321312	446914	444053	642816	477850	677612	462857	160758	407676	448319	389594	333596	412996	341672	511526	800506	269391	376770	372443	365199	892227	556171	414505	381037	782011	572694	516505	563083	364096	457395	443739	489216	375050	505796	271041	430074	397878	490932	488060	487891	309054	328723	618525	635796	314330	452461	498070
Chmp5	0	0	0	0	21366.5	28386.7	0	0	0	0	0	0	0	0	0	0	0	0	0	30612.8	0	0	0	0	0	0	0	0	0	33041.8	25191.7	0	27815.1	0	0	0	0	0	0	0	0	0	20094.9	0	0	0	0	0	0
Dusp3	0	0	0	0	0	0	0	0	0	0	0	0	0	0	0	0	0	29964.4	0	0	0	0	0	0	0	0	0	0	0	0	0	0	0	0	0	0	0	0	0	0	0	0	0	0	0	0	0	0	0
Ppa1	203295	203469	216169	165919	213588	251667	169037	247693	356651	195241	284754	344772	145972	372350	224064	184204	182116	236730	164149	409940	230188	70988.4	307203	139180	163072	140351	248828	169814	234205	368475	229661	103474	145647	215210	167935	289199	245877	145528	211162	238881	77181.1	248334	311401	146236	215298	135786	44141.2	251155	218934
Dnajb4	30311.4	89437.9	71408.3	60190	0	78423.1	0	65858.9	74156.8	0	71264.1	68181.3	63530.1	55282.7	86275.6	73618.3	58296.4	77243	71686.8	64966.7	82947.1	65254.4	90457.6	86863.8	56526.7	81670.1	79030.7	75799	73915.8	66132.3	0	0	77476.8	74094.8	64510.6	73035.5	76084.9	0	72288	59986.7	63493.8	0	0	72136.8	75547.6	63026.3	75463.1	60784.6	0
Itpa	146314	196999	106035	242168	207512	329454	341499	216407	266407	131105	76460.4	129121	148452	142261	234894	326779	195694	340450	127706	274238	333148	291926	308446	244746	231737	226127	468433	376115	318985	236986	281784	208948	427736	277450	197252	370108	75151.2	103746	145140	92595.7	113622	242753	164490	182131	143230	122753	81463.4	322866	128708
Rpl4	0	16233.7	0	0	15112.2	19761	0	8553.82	0	0	0	0	17369	16890.1	23612.5	25208.5	19105.9	51507.8	15586.4	0	23457.6	0	0	60808	0	15839.1	0	0	18575.6	51324.4	0	0	23008	0	0	24589	0	15424.4	0	0	13127	0	0	0	0	0	0	0	0
Eef1g	0	72328.8	96901.4	0	0	102261	0	0	95644.4	16054.7	0	84791.1	24961.2	54453.2	147276	29161.6	57789.2	319042	0	40306.5	111347	0	30385.2	147072	14735.1	0	114172	26943.4	0	431591	40847	0	86717.4	0	0	165374	0	66595	73007.2	17663	75287.8	0	21034.1	66332.7	0	0	48016.8	0	0
Rexo2	0	0	0	0	0	0	0	0	0	0	0	0	0	0	0	0	0	0	0	0	0	0	0	0	0	0	0	0	0	0	0	0	0	0	0	0	0	0	18185.1	0	0	0	0	0	0	0	0	0	0
Bola1	0	15104.7	0	17523	20350.1	18984.1	38259.3	4905.79	10525.1	0	0	0	18195.6	0	0	11163.4	15709.9	12894.6	0	9151.69	12734	14586.8	12670.3	10964.4	18933.7	8773.14	18940.6	21052.6	0	14658.3	0	0	17996.6	50624.2	8378.71	0	0	0	0	0	0	14551.1	0	11888.5	0	0	0	28790	0
Psmd12	208752	143008	296788	201661	235368	338844	169049	188325	240492	224585	180536	237870	246739	200638	164768	226582	121134	197441	202565	217090	308028	200881	146231	324876	143034	159537	345610	207682	136885	238360	227917	165239	229862	169910	137882	366747	217893	326752	255033	162047	129680	227993	128483	142802	179897	144165	183089	155866	132600
Efhd2	0	0	0	0	0	0	0	0	0	0	0	0	0	0	0	0	0	0	0	0	0	0	0	5318.57	0	5725.68	0	0	4360.41	4975.93	8623.48	0	0	0	0	7744.9	0	0	0	0	0	0	0	0	0	0	0	0	0
Mdp1	0	0	0	0	0	0	0	0	0	0	0	0	0	0	0	0	0	0	0	0	0	0	0	0	0	0	0	0	0	0	0	0	0	0	0	0	0	0	0	0	0	0	0	0	0	0	0	0	0
Aven	0	0	0	0	0	0	0	0	0	0	8468.62	0	0	0	0	0	0	0	0	0	0	0	0	17765.7	9498.17	0	0	0	8205.25	0	0	0	0	0	0	13194.9	0	9856.05	9963.78	0	0	11762.7	0	0	10765.1	0	0	0	0
Phpt1	0	30344.9	0	41486.5	57537.5	22493	73030.6	33015.6	0	0	38015.2	0	46045.3	35115.6	37012.4	0	30610.9	0	0	30315.9	45879.1	0	31224	32980.1	39211.7	42769.2	75237.4	0	34992.4	0	0	31474.8	13895.8	69938.8	36655.3	0	0	0	33664.3	0	0	39063.9	26912.4	0	0	0	0	56795	0
Napa	112935	178438	111772	165604	127464	260590	166936	83174.1	192981	150710	83720.7	167343	151834	64780.6	223712	209572	135576	213864	141336	116472	239709	172147	155640	243887	196931	167263	237148	192224	143379	222986	200683	130549	205750	184743	116709	214781	179589	198535	138698	88874.8	130279	130272	83934.9	202090	193907	67113.5	196602	180171	118707
Atp5po	0	108700	0	0	0	0	0	0	0	0	0	0	0	0	0	0	0	69034.2	0	0	0	0	0	0	0	0	0	0	0	59949.4	0	0	0	0	0	36555.1	0	0	0	0	0	0	0	0	0	0	0	0	0
Iah1	0	0	0	0	0	79342.9	0	0	107941	70225.7	0	74743.9	0	0	0	0	85347.5	67901.2	0	0	90054.1	0	0	75926	0	0	93493.2	0	0	0	0	0	0	0	0	0	0	0	0	0	0	0	0	0	70472.9	0	0	0	0
Uqcrc2	39575.9	89802.6	55387.4	27578.9	29654.6	133207	44354.9	15462	64619.6	32212.3	25926.7	40512.6	43398.8	44330.9	167769	51383	55776.9	135020	37530.7	48329.5	103632	38033.5	75139.6	148235	43282.9	48193.3	115303	61189	29842.4	104352	71678.3	25492.3	83031.2	60628.6	32877.3	86541.8	28733.3	61820.8	53885	32168.3	46341.7	17585.2	21638.5	48002.6	25955.7	21070.5	40117.4	33322.3	26281.8
Cpn2	387197	184676	119903	102889	56675.7	45821.7	95447.3	0	114445	45021.2	0	103482	218112	194504	145243	65011.4	211625	330378	103176	185929	0	102892	445680	72982.6	60463.4	322518	78328.6	85084.8	62436.8	418500	59383.7	0	249977	473562	347154	63476.1	156535	0	512272	35768.1	293962	112597	408315	259441	142998	0	290949	66442.1	100789
Prkar1a	2412.98	0	49739.8	17364.5	0	14465.5	11975	0	43184.7	35509.2	26958.2	18496.9	35352.7	0	25291.9	38073.6	21107.5	9137.93	12771.9	42805.1	50861.5	37772	0	66127.7	0	20135.8	41118.8	4967.64	0	0	11256.2	0	19996.8	39040.1	0	13723.9	0	0	18664	0	0	15510	0	5018.63	13132.3	0	0	21785	0
Ica	89296.7	15564.7	65311.9	0	0	0	32649	0	0	0	0	69677.5	7026.97	81846.4	33277.5	0	45283.9	94746.9	7468.8	7759.11	0	0	187286	0	20165.1	101174	0	0	8235.19	164716	91180.9	0	30087.8	273289	62112.9	61171.3	70858.9	62934.9	155189	0	106732	0	100222	113538	88108.3	0	101050	16980.9	24607.2
Plin3	0	0	0	0	0	0	0	0	0	0	0	0	0	0	0	0	0	0	0	0	0	0	0	0	0	0	0	0	0	0	5924.19	0	6938.09	3127.95	0	0	0	0	0	0	0	0	0	0	0	0	0	0	0
Pgam1	48308.9	63682.2	64593.1	0	58191.4	64246.8	126576	0	0	0	85397.9	0	97041.1	31781.9	76787.3	56213.3	204784	208771	0	31083.4	51118.1	0	118631	0	27331.2	0	192363	104611	80164.9	41190.8	34516.4	0	75603.6	149191	0	30170.1	43765	37475.9	116305	0	43625.7	44718.7	36269.7	82680.7	0	43643.2	58771.3	73147.1	0
Cmpk1	147762	183760	143098	184393	198608	171503	245903	187199	188109	162349	168026	207803	247096	166514	153750	200940	194907	184089	199595	206569	157772	294855	210277	224987	259267	196193	177116	199450	254275	230507	156046	208980	191969	185496	170861	245867	168582	164325	298327	169847	161918	159807	147646	185738	159027	171829	196563	173025	168754
Abcb6	13866.3	35636.1	34642.5	42811.5	4669.42	22674.9	20549.8	28308.2	21573	0	13077.5	23925.1	32523.1	4026.43	17153.4	39765.7	20522.2	18128.1	42566.4	15878	20751.6	24869.1	0	26886.4	39078.8	3285.06	14660.4	20153.3	24192.3	16738.9	8902.39	18964.5	7590.04	32111.1	6996.99	27252	5082.78	9875.25	21243	18567.5	0	15881	0	43153.9	25193.7	4114.53	40853.3	5373.7	0
Pycr3	55365.8	49033.7	0	46333.7	59805.1	29942.9	47557.6	48886.3	0	50550.9	70932.8	0	40828	47127.1	0	51274.8	0	0	45740.5	0	62338.5	46398.7	63424.6	29541.4	0	56011.4	28233.3	47300.2	60677.6	0	0	59113.5	41397.9	0	0	0	60228.1	0	0	45612.7	47435.9	44401.3	41440.4	52265.6	44843.5	41343.6	0	0	52886.7
Pgd	495847	633305	512491	549182	757772	652841	390533	514003	486478	354178	506311	436378	476892	587117	495361	358544	615663	667650	351452	577768	641982	439797	602229	485113	440646	624187	773717	716550	570009	586883	408010	588698	523639	695938	741150	614136	486313	358961	620773	643608	443903	684083	635082	463888	501516	443010	397582	619920	648086
Paics	0	0	0	0	0	0	0	0	0	0	0	0	0	0	0	0	0	34236.2	0	23996.2	0	0	0	0	0	0	0	0	0	133157	0	0	0	0	0	0	0	0	0	0	0	0	0	0	0	0	0	0	0
Cyb5r3	506805	603608	251732	507690	433421	476283	455168	506081	497306	466646	456271	416856	520312	466693	492747	487231	478223	640099	350930	648915	611733	421438	541636	555012	478865	529226	662865	443670	532344	514056	512436	508052	432113	523704	427681	539166	329442	317001	483814	564240	305346	623479	455844	368352	536654	336572	314350	496300	459776
Crip2	147966	201995	262904	157895	128450	311020	148336	125104	224428	210072	141494	220583	155434	141422	204866	169820	161806	247316	152421	155113	252008	173227	170938	309031	195435	136877	214215	151697	149394	194167	233503	176296	156380	196117	171309	254476	134937	181813	212758	129042	226192	214705	122833	290622	162013	108960	196241	166470	158082
Atp5pd	0	0	0	0	0	21199.8	0	0	16248.4	0	0	0	0	0	20097.1	0	0	54991.2	0	0	0	0	0	13111	0	0	20352.2	11696.4	0	12456.2	12003.7	0	39253.9	0	0	21304.9	0	19215.6	8851.13	0	0	0	0	0	0	0	0	0	0
Dtd1	12175.5	38063.7	16873.6	20380.6	17954.9	27783.8	25991.7	16974.2	19405.4	18067	14262.4	12110.3	20705.9	11312.1	27897.3	20552.2	20194.3	18821.4	25633.8	21049.1	27648.6	23339.1	22558.3	19292.5	23916.7	21078.1	20163.7	20640.6	18540.6	19978.5	25768.4	14538.2	21938.7	20822.9	16723.6	21866.1	18326.8	25850.5	17864.9	14576.7	15748.5	18545.9	14695.2	14342.4	13154.7	9395.37	15666.1	15827.2	19480.1
Sacm1l	0	34714.4	0	0	0	110029	0	93123.6	0	45775.9	75956.7	0	112115	69538.3	72853.3	113614	0	128231	92140.2	0	20130.2	94537.8	65736	0	0	0	118108	99090.8	0	48165.1	76754.4	0	0	0	54429.1	94389.7	0	0	106772	79358.5	0	67372.3	0	0	0	64788.9	0	110796	0
Pycard	60660.3	51258.1	79781.3	97867.7	52545.6	52561.2	48051.2	66017.9	64068.5	69419.6	101719	107353	53962.9	77218.5	60732.9	64903.4	53551.6	61219.3	67855	64033	67582.4	54480.2	48954.9	62404.8	51647.7	55538.8	61741.2	52880.8	66370.6	0	68496.1	90148.4	60476.7	60842.6	58018.3	76864	65152.7	94731	84877.2	64666.3	29541.3	80419.9	54373	0	87402.8	52138.8	0	46017.5	54223.7
Arfgap1	0	0	0	0	0	0	0	0	0	0	0	0	0	0	0	0	0	0	0	43332.2	0	0	0	0	0	0	0	0	0	0	0	0	0	0	0	0	0	0	0	0	0	0	0	0	0	0	0	0	0
Xpo7	83975.2	66680.7	115314	49448.6	25550.9	357791	89599.6	42604.6	249864	0	0	149734	45185.8	66547.2	103729	50312.7	101328	353320	14282.2	60891.6	210066	23162.7	108365	475174	31467.8	31723.2	251849	49310.2	56198.9	575603	56774.9	16116.8	152537	50179.2	22339.6	351658	51569.4	112060	13794.1	37725.8	85865.7	34753.2	39754.3	124493	16972.8	52842.2	102219	62671.8	0
Ipo7	170824	49111.1	19826	82037.9	0	115284	0	75472.5	142349	28069	9038.61	26061.2	79011.1	14844.8	88425.2	87831.5	55543.6	98931.3	10242.5	75064.2	118656	139678	51964.6	104113	125486	11496.3	130547	115710	81103.6	91192.5	18437.3	76116	90880.5	227314	67762.8	122956	12743.1	20742.3	0	51603	99855.4	89103.4	0	7419.57	0	46846.3	7320.17	75530.4	52090.9
Nif3l1	0	0	0	0	0	9227.22	20981.9	0	8974.39	0	0	0	0	0	0	0	0	0	0	0	0	0	0	0	0	37638.1	8976.14	0	0	0	0	0	0	19487.5	0	0	0	0	0	0	0	0	0	0	0	0	0	0	0
Kel	454410	475603	445960	376786	357346	561344	311818	334013	351782	430976	386006	399218	386236	320789	398212	389931	261545	267348	432078	339942	520595	459536	451645	376398	393778	367490	422701	414750	313352	355252	462011	330966	410583	436552	373448	548787	387083	547164	465211	331960	385396	404050	290831	413364	421465	293221	334862	327915	392769
Tsc22d4	0	0	0	0	0	0	0	0	0	0	0	0	0	0	0	0	0	0	0	0	0	0	0	0	0	0	0	0	0	0	0	0	0	0	0	0	0	0	0	0	0	0	0	0	0	0	0	0	0
Ehd4	431521	45791.5	557177	21440.5	286612	507964	39970.6	265699	432795	414512	0	0	109610	50366.8	138166	499247	222326	160535	480876	419997	49441.2	440911	170984	17558.2	21113.8	361555	448492	70988.9	363914	392034	44116.8	302894	484073	46517.7	31291.1	29361.3	384972	0	131467	17933.3	385153	384197	18960.4	470862	445896	0	468184	53745.8	333787
Stx12	0	14662.2	0	0	0	23625.8	0	0	15439.1	0	0	0	0	0	20364	12133	0	0	0	0	24334.8	0	15097.3	0	0	0	17334.8	0	0	0	20211.6	0	15104.9	0	11270.9	22612.4	0	19428.3	0	0	0	0	0	15125.2	0	0	0	0	0
Fn3k	48523.3	523950	72052.7	283231	375053	470147	460349	321922	343364	349007	363037	64189.5	257280	330326	566782	344532	36608.9	61918.6	507006	175799	344726	47611.2	479254	173522	490720	44533.9	328018	326398	273905	46824.1	57258.2	190696	74785.9	714304	56886.8	63767	394418	966313	66035.6	206525	60054.9	374293	344960	44120.6	520929	218220	64122.3	47384.9	33144.6
Cars1	0	0	36142.8	36357.2	18922.6	60727.1	22394.9	0	25033	68721.4	17793.5	0	43807.6	0	44515.6	43863.6	23287.5	0	47276.1	51370.6	24556.3	69595.7	21079.4	28707.7	86251.1	36106.8	25726.7	21217.1	22462.8	9119.41	50839.1	18625.4	16127.9	24395	18842.5	63008.9	0	62784.1	35037.9	0	53677.7	44733.5	10810.2	19878.6	15791.6	0	38365	21065.4	0
Tubb3	0	62889.9	0	0	0	70610.6	0	0	56121.3	0	0	0	0	0	118253	0	21536.1	176254	0	0	57956.2	0	55939.5	55682.9	0	0	87419.4	0	0	31481.6	0	0	46471.8	0	0	0	0	0	0	0	0	0	0	0	0	0	0	0	0
Cse1l	0	10255.9	0	0	0	20703.4	0	0	0	0	0	0	0	0	0	0	0	30193.4	0	0	0	0	0	0	0	0	0	0	0	0	0	0	0	0	0	0	0	17119.8	0	0	0	0	0	0	0	0	0	0	0
Scamp2	56472.8	117552	98236.3	0	0	67309.8	0	0	0	0	0	45625.7	0	0	87927.6	56114	76692.5	168327	0	67544.4	61296.3	0	132374	73817.7	0	59012.7	63250.3	58678	51763.5	0	58202.5	0	115088	62978.9	45449.6	81406.4	0	0	74178.5	37346.6	0	0	59459.1	0	0	0	0	56111.4	51187.1
Parvb	29650.3	58585.9	0	0	0	0	0	0	11175.7	0	0	0	36003.9	0	61085.8	0	26111.4	184093	0	153963	0	0	237136	0	0	0	40365.5	12920.6	0	0	16098.6	0	89185	149173	0	37583.9	0	0	178026	0	0	0	0	0	0	0	0	0	0
Rtn3	0	0	32296.3	0	0	40834.6	0	0	0	36683.6	0	0	43581.4	0	74650.8	19643.2	0	84571.6	36763.1	24097.2	30394.8	0	31457.5	0	0	0	34593.8	17465.2	15420	26696.9	29119.3	0	28800.6	0	98148.1	57073.7	0	42858.2	41586.1	0	24108.5	25758.5	0	26204.7	0	0	21666.8	16165.3	0
Hrg	37615.3	0	0	0	0	0	0	0	0	0	0	0	0	0	0	0	0	0	0	0	0	0	45615.3	0	0	0	0	0	0	0	0	0	0	40242.1	0	0	0	0	34259.6	0	0	0	31718.7	0	0	0	0	0	0
Xpo4	0	0	0	0	0	0	0	0	18092.9	0	0	26097.3	0	0	0	0	0	0	0	0	0	0	0	26499.7	0	0	0	0	0	0	0	0	0	0	0	0	0	99681	0	0	27801	0	0	54248.5	0	0	0	0	0
Sdf2l1	0	0	0	0	0	0	0	0	0	0	0	0	0	0	0	0	2393.77	19572.6	0	0	0	0	16345.9	0	0	0	0	0	0	0	6761.52	0	13029.9	0	0	0	0	0	0	0	0	0	0	0	0	0	0	0	0
Dkc1	0	0	0	0	0	0	0	0	0	0	0	0	0	0	0	0	0	0	0	171799	0	75387.3	0	0	0	0	0	0	0	0	0	0	0	0	0	0	0	0	0	0	0	0	0	0	0	0	0	62795.9	0
Pygl	0	0	0	0	0	0	0	0	0	0	0	0	0	0	0	0	0	30881.7	0	0	0	0	0	0	0	0	0	0	0	0	0	0	0	0	0	0	0	0	0	0	0	0	0	0	0	0	0	0	0
Rnf114	0	0	0	0	0	0	0	0	0	0	0	20441	0	0	0	0	6821.57	0	0	0	10012.3	0	13935	0	0	0	8203.42	0	0	0	0	0	0	0	0	0	0	0	0	0	0	0	0	0	0	0	18491.1	12325.4	0
Pi16	0	0	0	0	0	0	57996.6	0	0	0	0	35733.8	0	0	0	0	0	0	0	0	0	0	101013	0	0	0	0	0	0	0	0	0	66000	92208.4	0	0	0	0	91928.9	0	28922.5	0	0	24333.8	57815.7	0	0	0	0
Cpb2	0	0	0	0	0	0	0	0	0	0	0	0	0	21048.9	0	0	0	0	0	0	0	0	38920.8	0	0	39694.1	0	0	0	0	0	0	0	35455.6	38003.3	0	0	0	0	0	0	0	0	0	0	0	0	0	0
Slc40a1	62791	55314.6	52671.6	48550.8	50826.5	68188.8	76403.5	38590.5	47953.7	51963.8	43539.3	50729.9	43599.5	43458.6	45363.2	50004.9	28672.9	34786.8	63518.7	35139.9	71401.3	52817.3	43500.9	41173.3	47364.3	27932.3	47871	41162.1	37436.2	42236.9	64389.7	32411.9	49509.3	49536.2	36624.6	79806.2	57961.6	102006	41922	37126.3	55926.1	45114.1	36271.1	71794	68372.3	62815.3	59005.9	48701.1	36397.2
Plek	144305	282075	483950	0	44942.3	128317	210937	0	155498	112424	66645.7	126852	235417	117739	626137	130308	138056	917423	64993.9	334628	309190	44102.1	688132	0	0	243690	410817	281558	16572.1	0	237445	0	606596	329668	127996	232303	130194	212457	564517	94144.4	112371	0	29933.7	272272	0	0	214831	88620.6	42068.1
Ide	135324	258384	412712	328998	304387	393443	288156	309356	331204	386698	376292	355160	194017	208080	207062	199278	167462	212219	330020	312296	344929	319815	161664	145734	302775	290538	369497	306549	332227	282142	351637	316132	332518	277729	309152	391742	217668	188601	165870	210833	80610.5	223136	177606	231843	168598	324135	226178	184093	200463
Nit2	64843.7	13117.4	75301.6	85948.2	20753.1	18568	138209	26733.3	19899.6	27147	18404	10230.2	109058	19165	94045.7	0	62983.8	54915.5	15065.2	17901.9	26540.8	124001	117463	80557.2	0	0	170275	125020	0	38290.6	15653.3	15778.2	126593	121712	0	12005.8	16563.3	16031.2	138966	0	65539.4	126116	15957.7	50483.5	98254.4	72491.4	50592	9397.56	0
Abcb10	188251	0	0	0	0	216854	235538	210239	0	0	97382.7	0	248672	0	238213	0	121036	0	229711	0	304423	265685	0	14737.3	239170	0	453667	188484	0	8610.85	169108	0	0	0	89558.5	152243	0	0	212882	152341	0	192783	0	0	195526	0	0	0	0
Nqo2	42469.1	71251	0	0	0	73586.1	0	130797	0	0	0	0	0	70273.5	44692.5	0	59815.9	0	0	50952.7	77635.3	0	0	0	0	140243	77220.6	0	57443.4	49065.7	0	0	0	0	81987.7	0	0	0	0	170111	0	80708.6	60179.5	117816	81616.9	0	0	0	64325.7
Dazap1	0	0	0	0	0	0	0	0	0	0	0	0	0	0	0	0	0	28381.2	0	0	0	0	0	31999.9	0	0	0	0	0	0	0	0	0	0	0	0	0	0	0	0	0	0	0	0	0	44536.7	0	0	0
Akr1a1	288080	386834	201389	344170	378541	383883	308583	289227	383052	309279	268403	280509	307950	249930	298776	263185	402119	294525	247464	226389	373137	265882	333867	398252	298618	256561	451229	299885	222843	310386	345540	176119	280307	398356	359723	340275	257536	147477	359406	226914	111185	359585	263842	134570	336820	191413	144969	319772	266564
Slc29a1	174899	230338	109696	125577	152500	243652	157082	112437	102559	130094	130423	75904.9	132058	96639	173535	171635	124822	115359	157632	123218	221531	157459	126407	190305	151631	156490	138725	133167	144717	114717	168238	142211	179428	150906	118644	161125	146665	210381	170418	118285	70576	141781	84765.6	115951	156818	116624	84613.1	165345	100125
Rpl38	0	0	0	0	0	27380.3	0	0	13788.5	0	0	7616.32	0	0	0	0	0	41750.7	0	0	0	0	8363.39	42661	0	0	0	0	0	50281.2	10280.3	0	12842.7	0	0	19064.6	0	10932	0	0	0	0	0	0	0	0	0	0	0
Lancl2	263997	278537	404440	294506	378920	408975	284175	258594	346921	327921	358188	310786	327210	278073	294104	401650	312034	266514	256331	230255	415145	333982	199095	242751	213638	306821	378791	371134	400363	221318	347220	328770	291178	206768	294941	395580	351621	379697	354443	277580	321412	327594	330072	275468	274382	282708	315730	306083	235953
Cpn1	65352.2	35864.8	0	0	15038.7	0	0	0	0	0	0	0	0	0	23968.1	0	16645.7	60837.7	0	8553.86	0	0	223306	0	16197.3	52740.9	0	0	0	39980.3	0	0	37424.7	194916	115543	0	0	0	283399	0	17382	0	18877	39240.9	0	0	29520.5	0	0
Sh3bgrl	48351.6	0	12217.7	0	11412.8	14207.6	0	8659.35	0	28578.1	50009.8	0	30886.1	11889.5	0	18319.4	27887.4	0	45707.2	15256.9	58805.7	47544.9	0	0	0	46164.2	11706.2	0	0	23690.9	0	18431.4	0	8789.77	47073	0	55727.6	42460.2	0	13339.5	22705.8	7452.25	0	0	0	37315.8	6067.58	11889.4	9061.6
Uchl3	219761	276236	304160	295563	322132	405181	313403	336053	224740	321338	269750	275868	397515	351043	346758	314944	414194	373937	303750	337451	269421	402180	283247	330384	322899	221413	381088	361995	326336	259928	289191	353111	124082	211995	354756	306890	265867	322150	252477	327957	190237	291219	266016	226672	329696	240494	191820	449978	330864
Ybx3	147896	146949	169949	148485	87773.7	293202	161377	112432	244511	186369	122775	224661	157698	98783.2	217784	151511	101374	186512	182434	103005	302417	181935	108574	226579	152947	93070.7	204404	115551	125729	162656	158295	97467.3	135158	68286.1	141359	283488	102457	226628	145515	71323.3	79469.1	178131	68581.2	140775	121677	90793.4	159120	129710	69110.7
Rab37	0	0	0	0	0	0	0	0	0	0	0	0	0	0	0	0	0	10312.5	0	0	0	0	0	0	0	0	0	0	0	0	0	0	0	0	0	0	0	0	0	0	0	0	0	0	0	0	0	0	0
Hyou1	122386	86277.9	132795	0	65315	0	52149.7	87550.1	78074.6	78955	0	0	84177.4	0	110787	97948.6	65282.8	38479.7	97411.3	78136.3	0	0	0	31348	89263.6	0	114096	68942.1	94081.7	0	100830	0	58951.8	0	79429.5	90757.9	0	101407	74044.9	94540.7	0	0	60661.2	0	0	0	0	57319.6	100727
Adrm1	0	0	0	3867.55	0	20932.4	16689.6	0	11557.3	0	0	0	6511.76	0	0	0	21125.2	0	0	0	0	14414.1	0	35538.7	0	3401.35	27142.6	64780.8	0	0	0	0	0	22113.1	0	0	0	0	0	0	0	12897.9	0	0	0	0	0	15179.2	0
Nudt5	0	0	38064.1	0	18455.9	43679.9	0	0	0	0	145991	0	21993.6	0	0	0	0	24846.3	0	0	44326.8	0	24087.9	0	0	0	0	0	0	29217.4	0	0	0	0	0	46183.7	0	47343.4	0	0	0	0	0	0	0	0	0	0	0
Isg20	0	0	24886.5	0	0	26933.9	0	0	0	0	0	0	0	0	0	0	0	30152.4	0	0	0	0	0	0	0	0	0	0	0	34746	0	0	0	0	0	0	0	0	0	0	0	0	0	0	0	0	0	0	0
Gltp	0	0	0	1.46177e+06	0	0	1.80353e+06	0	1067302	0	1.00701e+06	984612	0	1.26565e+06	864493	1.17433e+06	0	1754485	1.10505e+06	773850	0	0	837229	0	926517	952538	1.05598e+06	1.05515e+06	1.07666e+06	0	915441	859114	0	998683	0	924388	1.06247e+06	0	0	1.06664e+06	0	1.41179e+06	886203	33802.3	1256090	0	0	855791	0
Clec1b	0	0	0	0	0	0	0	0	0	0	0	0	0	0	0	0	0	45699.3	0	42122.4	0	0	43923.6	0	0	0	0	0	0	0	0	0	0	0	0	0	0	0	0	0	0	0	0	0	0	0	0	0	0
Aldh9a1	142195	92557.8	240844	21927.5	61496	213123	70786.3	112546	136258	40440.2	0	99532.5	56318.9	863097	51349	20573.2	69850.1	54298.2	0	91378.6	290868	0	74373.8	80856.4	0	0	777258	118134	21179.9	155463	135337	0	27454.4	109148	22561.2	244020	107900	311969	97927.8	77435.3	72574.6	89459	110756	97071.7	57674.2	266452	0	94358.1	63068.2
Ermap	84803.5	792559	63883.6	85797.5	41617.7	175043	107241	42083.8	138422	158788	85409.9	111009	129749	104644	123727	174197	67477.6	93207.4	119918	801319	213383	116110	734234	140609	93444.3	106530	146509	116359	105416	694017	93094.3	116521	77954.4	45772.1	85067.9	152879	93797.6	91644.8	112988	43798.8	47062	176663	65093.6	561339	113462	51085.9	48831.6	80992.3	81767.4
Txnrd2	391254	563848	698784	598662	636900	598933	763112	558728	830166	480217	412924	736729	695731	507027	486213	360051	639102	383863	361884	670882	454894	367397	708024	591045	420624	482973	759798	700354	571117	751202	456172	408185	526144	559669	501279	605136	493853	605016	482568	281721	331405	719690	452522	348985	487075	434538	370118	662729	321540
Cul3	354549	229201	198257	105675	95642.7	527095	122858	112575	176609	435981	138124	214399	137938	79374.9	374044	160808	114187	417550	174578	311409	250681	131707	72860.8	175078	157127	102909	471391	310503	139783	106214	434434	139912	387876	286466	116969	220416	131056	235749	148898	278500	164903	166060	52774	129100	178495	82414.2	187266	103571	290287
Nt5c	195472	113804	171751	181109	145819	75641.3	125002	153246	125446	89096.7	193211	236937	182413	188796	84675	169137	111315	182349	155365	214598	151823	127263	235221	85958.4	87307.9	101917	116041	201510	148760	121270	200321	113459	100701	232142	180261	211375	272486	180499	108774	196159	89909	107611	180494	160266	177359	152726	95929.7	114554	137527
Arpc3	0	0	0	0	0	0	0	0	0	0	0	0	0	0	25203.1	0	6336.21	40186.4	0	0	0	0	0	0	0	0	13548.4	0	0	0	0	0	0	24287.7	0	0	0	0	0	0	0	0	0	0	0	0	5943.25	0	0
Usp14	1070840	939559	1.32766e+06	1.02407e+06	946070	1.36484e+06	973718	664338	1.32071e+06	1.08401e+06	883010	988387	1.1382e+06	587848	1.08988e+06	1.17795e+06	879607	1.10522e+06	987028	824572	1.39043e+06	927085	796690	1.43662e+06	924642	740154	1.41625e+06	1.18701e+06	822783	964609	975279	757721	888992	1.02287e+06	906261	1303281	912856	900320	853057	588522	957162	1.1247e+06	551680	1237978	957859	583083	1.34618e+06	1.09721e+06	601602
Dnaja4	0	0	0	0	0	11651	10587.8	0	4022.28	0	0	0	0	0	0	8860.27	8386.57	0	0	0	6701.44	8142.7	0	13566.5	0	8067.46	10762.6	0	9677.69	6261.78	0	0	0	8888.41	5360.2	0	0	0	4269.6	0	0	9375.17	0	0	0	0	0	9209.95	0
Stard10	299461	544498	424182	259308	287690	332326	298617	286856	493378	333170	310123	537881	477116	699538	296139	276038	309090	329629	321796	420976	314882	286387	522016	276552	293160	339176	430187	520033	413680	399110	356428	444317	280356	413430	292506	471455	264621	240289	598056	440787	311623	418784	439392	383455	309471	247039	268304	271877	352968
Txnrd1	0	32378.4	0	68079.4	70200.8	68556.6	45272.9	25363.6	36763	28673.6	0	0	40542.1	0	39438.4	43148.3	41474	36934.7	21527.6	41964	39934.2	46745.8	41416.3	39502.5	43808.6	45900.4	53106.7	46394.7	43853.6	42128.1	40042.5	34920.3	52695.8	56308.4	62143.6	56587.4	35496.3	0	46254.3	21128.1	0	36014.3	0	32031.8	56490.6	0	0	40649.6	30501.6
Myo18a	0	0	12050.8	9354.08	0	12935.2	5939.86	0	8074.69	22661.9	0	0	10079.3	0	0	11586.2	0	10442.3	11827.9	0	3314.49	0	0	9573.19	8794.47	0	11057.9	23612.9	0	7020.11	13360.8	0	6494.14	0	0	0	0	14665.6	8806.08	0	0	0	0	8731.1	7699.44	5081.57	10468.1	0	0
Rasgrp2	0	10870.6	0	0	0	0	0	0	0	0	0	0	5018.48	0	9250.35	0	0	53202.2	0	0	0	0	15730.1	0	0	7278.16	0	0	0	0	36381.6	0	52614.4	0	6873.58	0	0	0	0	0	0	0	0	0	0	0	0	0	0
Rhoa	98776.6	265597	209557	252918	119885	396872	287506	165396	349462	118948	145116	292029	269285	159365	235275	93854.9	236454	287751	79783.9	359105	176212	179935	139184	238223	191154	216358	339041	277889	306596	162503	118533	217299	314989	259346	253265	226355	182058	148687	147313	175993	244750	270906	176624	247273	185086	528822	138340	267087	153484
Acsl4	0	10380	21822.1	0	0	25319.1	0	0	0	25244.9	11321.4	0	12782.4	0	23399	14919	0	12374.8	0	0	27517.7	13907	0	13747.5	0	0	0	0	0	0	19881.7	9922.98	14822.5	14882.5	0	0	0	30751.7	0	0	18964.7	19801	0	0	18978.4	23239.6	16006.5	18939.5	0
Itga2b	282032	1.57155e+06	460041	34187.3	211736	161175	244254	33628.8	1406380	269125	119492	44163.6	248401	251466	780377	329097	415543	1.23661e+06	168832	706797	315461	120515	1.08006e+06	14128.2	50230.1	429216	502910	386818	1.22642e+06	0	698716	166178	917418	418680	309048	246406	231493	279805	615221	1084852	51581.3	0	171587	204162	35434.7	27269.1	1.02878e+06	203564	105438
Psma6	304370	460401	407234	287638	343944	472980	312691	291641	349800	256603	355726	381000	227367	449797	298379	272532	363481	343330	232326	343733	379965	319879	465005	348892	333729	297920	380723	293908	406603	452288	261767	338222	337918	424423	323006	586678	318166	533788	322801	335956	442612	354411	405666	484204	346702	503109	340337	322405	382830
Prep	63149.6	77530.1	83189.2	72114.9	82301	94448.5	94598.8	140190	123730	66219.8	54616.4	99743.3	74458.7	96037.5	83247.6	71091.7	61087.2	71175.8	71873.4	108634	72597.3	70394.4	145623	78477.1	62018.4	88257.9	75532	78733.9	82867.2	110067	77843.1	55644.8	80741.8	58069.4	93247.4	104700	97916.9	93929.8	96034.3	55828.2	12496.7	72879	90709.5	60680.2	71257.9	80914.1	0	63375.8	50123.3
Pin1	0	0	10121.2	0	0	0	0	0	0	0	10454.6	0	0	0	0	0	0	0	0	0	0	0	0	0	0	0	0	0	0	0	0	0	0	0	0	0	0	0	0	19085.5	0	0	0	18586.5	0	0	0	0	16201.2
Rhag	445001	636053	357464	781581	447545	515921	718699	476189	506871	414474	306642	336159	808851	440434	529608	613573	460554	533240	548704	429140	261136	563291	601474	690180	687810	525901	868330	894077	539344	489098	461358	591651	761256	1.0528e+06	509787	350425	252536	307336	280102	388461	139764	282718	316616	194443	306160	333843	218220	502668	344919
Cd5l	0	0	0	0	0	0	0	0	0	0	0	0	0	0	0	0	15122.4	0	0	0	0	0	0	0	0	0	0	10340	0	10382.4	0	0	0	33725.2	0	0	0	0	0	0	0	0	0	0	0	0	0	14984.1	0
Krt17	0	93530.2	0	103055	18715.6	0	0	0	0	0	0	0	50156.3	0	0	0	88533.3	0	0	71185.1	0	0	33812	0	0	21420.8	21292	0	0	0	0	17036.3	0	0	0	0	0	0	0	0	0	0	0	0	0	0	0	0	20970.4
Asap1	0	0	0	0	0	56796.5	0	14205.7	0	41750.5	0	0	19326.6	0	16294.7	21138.9	0	0	18003.6	0	51204.7	0	21311.9	62531.5	23278.8	0	0	20793.6	16577.1	22453.8	0	15469.4	36189.7	56660.7	0	0	0	46233.7	0	0	0	21530	0	35395.2	37992.4	0	0	0	0
Clca3a1	0	0	0	0	0	0	0	0	0	0	0	0	0	0	0	0	0	19716	0	0	0	0	0	0	0	0	0	0	0	0	0	0	0	0	0	0	0	0	0	0	0	0	0	0	0	0	0	0	0
Fetub	0	0	16295.3	15063.8	0	0	20271.8	0	21460.2	0	0	0	0	0	9622.91	0	17247.2	59471.9	35632	0	0	0	22245	0	0	40893.6	0	0	0	104872	41118.8	0	10128.2	144961	25910.7	0	13205.1	12676.2	74429.4	0	55790.1	0	0	61958	16618	0	42837.9	0	8510.63
Acss2	0	0	0	0	0	16898	0	0	12332.1	8366.12	0	0	0	0	14440.5	9158.8	0	17788.7	0	0	15035.3	0	0	11755.2	0	0	13953.8	0	4057.94	0	0	0	0	0	0	11957.1	8870.52	15490.6	0	0	0	0	0	0	13640.7	5911.48	0	0	0
Cnpy2	0	33836.2	43579	0	0	40093.5	0	22960.5	30068	0	0	0	35590.7	0	41895.6	0	25250.8	47726.4	0	0	0	0	0	0	0	0	32120.6	34213	0	0	34066.1	0	0	0	0	32229.8	0	0	0	0	0	27263.1	0	0	0	0	0	0	0
Ehd3	0	0	0	0	0	0	0	0	0	0	0	0	0	0	0	0	0	0	0	0	0	0	0	0	0	0	0	0	0	0	0	0	0	0	0	0	0	0	0	0	0	0	0	0	0	0	0	0	0
Xk	0	0	12006.8	0	0	22961.1	0	5685.85	18482.7	0	0	10586	0	0	0	0	0	0	0	0	29150.8	0	0	18956.4	0	0	11525	0	0	0	9908.21	6862.95	0	0	0	15768	8387.53	33948.6	0	0	0	0	0	0	9126.29	9114.06	0	0	0
Naa10	0	0	0	0	0	0	0	0	0	0	0	0	0	0	0	0	0	0	0	0	0	0	0	0	0	0	0	0	0	0	0	0	0	0	0	0	0	0	0	0	0	0	0	0	0	0	0	0	0
Clic4	0	0	0	0	0	14378.9	10218.3	0	0	0	0	0	0	0	0	0	36540.7	136797	10169.7	0	0	0	0	0	0	0	0	0	0	0	0	0	0	0	0	103514	0	20661.9	0	0	0	0	0	0	0	0	0	0	0
Add3	0	0	0	0	0	0	128016	0	0	7446.73	0	0	0	0	0	0	207624	7534.44	0	0	135779	0	0	0	0	225227	0	0	0	0	0	0	6398.88	0	0	138708	0	0	0	0	0	0	0	10736.5	0	0	0	3441.81	0
Add2	1.21918e+06	1958901	1.12977e+06	1.24176e+06	1.15015e+06	1.92739e+06	1526896	1.08189e+06	1.5214e+06	992554	861920	1.05633e+06	1.46139e+06	875186	1.20701e+06	1.37996e+06	1.20381e+06	1.20124e+06	1.11991e+06	985882	1454183	1.07357e+06	1.25266e+06	1.51518e+06	1.39678e+06	1.17888e+06	1.7582e+06	1.35673e+06	995878	1.35961e+06	1148021	1.08626e+06	1.20146e+06	1.55302e+06	1.15427e+06	1.56425e+06	886403	1.58883e+06	1.0072e+06	742672	1.04269e+06	1.48228e+06	929176	1.75354e+06	1.07832e+06	951771	1.55577e+06	1.64453e+06	717636
Add1	898605	1.61535e+06	1.2039e+06	1.28847e+06	1.32176e+06	1.73081e+06	1.28205e+06	920338	1.26602e+06	942846	984034	876028	1218049	1.0898e+06	3.31908e+06	1.25892e+06	1.20304e+06	1.10259e+06	993206	1.26008e+06	1.38965e+06	1.09246e+06	1.30634e+06	1.1742e+06	1.1485e+06	1.11935e+06	1.57311e+06	1.31597e+06	1.03842e+06	1.47195e+06	1.06069e+06	970777	4195785	1.46428e+06	962020	1.74642e+06	1.31995e+06	1.32118e+06	1.15086e+06	963843	912097	1.25499e+06	830261	1.1858e+06	1.02056e+06	944586	1.1192e+06	1.25906e+06	901709
Dnajb2	0	0	0	0	0	0	0	0	72014.5	0	0	0	0	0	0	0	0	75918.8	0	0	0	101450	0	0	0	66230.4	0	0	63099.9	61604.9	0	0	0	0	0	50960.8	0	0	0	0	0	0	0	0	0	0	0	0	0
Dnajb1	0	58261.4	0	0	0	0	0	66554.8	72895.1	0	0	0	59271.2	0	0	70011.9	0	57372.5	0	0	68826.9	0	60983	0	61439.8	0	0	62600	69642.9	0	0	0	0	0	0	81304.6	0	0	0	50026.4	0	0	54594.1	0	0	0	0	0	55932.4
Dcun1d1	101372	120017	132863	62496.8	51742.5	61076.5	79562.5	50193.9	126402	0	52952.5	104888	137553	85631.5	54954.2	64141.2	54082.3	64164.2	59334.1	56848.1	120460	58119.3	85128.5	72132.4	65297.8	63149.2	151564	0	52860	60058.6	130941	0	60911.5	57947.7	0	63409.6	56692.6	81212.1	0	118210	47515.7	67222.4	46948.2	58793.6	0	0	95526.1	61228.5	0
Eif3i	0	0	64831	0	0	281959	13556.1	0	207976	37563.9	0	98370.1	0	15770.3	132390	30473.2	10330.1	156090	19388.6	0	154916	0	0	246593	14985	0	158960	0	0	308148	40907.9	0	51492.2	0	0	132485	0	93751.2	0	0	47338.9	14191.5	0	21945.5	0	22525.1	43739.9	0	0
Tsnax	0	0	0	0	0	0	0	0	0	0	0	0	0	0	0	0	0	0	0	0	0	0	0	0	0	0	0	0	0	0	0	0	0	0	0	0	0	0	0	0	0	0	0	0	0	0	0	0	0
Serinc3	0	33226.7	0	0	0	59425.3	0	15240.9	60767.7	0	0	53768.9	0	25682.3	0	0	5434.51	58253.2	0	34117.4	0	14937.9	8746.5	0	0	0	59197.9	8421.04	20143.6	123145	0	8580.44	0	0	0	84229.4	0	0	0	0	0	0	0	34393.9	0	0	0	0	10484.8
Macroh2a1	0	75876.8	0	0	0	0	0	0	0	0	0	0	0	0	0	0	0	0	0	11265.6	0	0	40613.6	0	0	0	0	0	0	0	0	0	0	12379	0	0	0	0	0	0	0	0	0	0	5682.62	0	0	0	0
Ube2l6	0	0	0	38571.8	97583.3	51992.3	139701	55363.1	82470.5	35656.1	74636.5	0	38665.1	50139.2	58170.4	56957.5	100221	39391.2	45594.2	44223.7	85551.3	60423.8	53902.4	86404.4	19789	52405.6	121619	45959.7	59254.7	77189.4	30031.9	60206	68256.8	36382.4	37490.8	48833	54012.5	64855.9	40878.8	29824.8	0	51345.3	23873.1	0	45033.3	31547.4	0	29762	66195.8
Gyg1	0	0	44221.7	0	24142.7	42548.8	50837.5	21126.8	105215	33282.4	0	40706.8	25363.3	11205.1	39455.1	30600.1	0	31429.1	35018.8	23013.3	41029.7	17789.7	0	28420.8	0	0	54888.5	26371.1	43281.5	18256.4	28834.6	0	28794.8	0	0	0	26951.9	116383	0	0	32879.7	42687.8	0	71286.6	32721	37979.4	78050.6	26502.5	0
Galk1	0	0	0	0	0	0	0	0	0	0	0	0	0	0	0	0	0	0	0	0	0	0	0	0	0	0	17708.5	0	0	0	0	0	0	29330.9	0	0	0	0	0	0	0	0	0	0	0	0	0	0	0
Esd	1.21318e+06	1.65084e+06	1.20699e+06	2191168	2.80616e+06	1.53539e+06	1.26849e+06	1.63034e+06	1.48623e+06	1.24296e+06	1341955	1.09827e+06	1.86424e+06	1.37877e+06	1.16066e+06	1.49058e+06	1.92541e+06	1.429e+06	961306	1.82556e+06	1.40922e+06	1.47354e+06	1.40021e+06	1064459	1585879	1.66764e+06	1.9391e+06	1.81587e+06	1.65999e+06	1.45337e+06	996560	1.63827e+06	1.7133e+06	2.41224e+06	1.51972e+06	1.858e+06	1.93152e+06	1.10636e+06	1.72551e+06	1.42404e+06	1.09313e+06	1.66178e+06	1.26222e+06	1.13908e+06	1.43276e+06	1.68186e+06	811331	1.9093e+06	1.89516e+06
Dstn	22349.3	59560.2	0	0	0	9008.97	36228.5	0	18356.3	0	0	0	54126.2	0	106111	38524.2	48257.5	111464	0	54684	20681.8	9283.02	81687.2	0	0	50198	89481.5	75433.6	17180.8	0	19492.3	0	102339	61551.9	26285.8	26353	7998.52	0	34519.2	0	0	0	0	0	0	0	0	40849.6	0
Sytl4	0	35041.2	40557.5	0	0	0	0	0	23336.5	0	0	0	0	0	41724.3	0	19777.3	66042.9	0	40458.6	0	0	0	0	0	0	32321.4	0	0	0	28962.8	10567.5	35065.9	0	0	0	0	17118.5	37695.9	0	0	0	0	10162.4	0	0	0	0	0
Arpc1a	31567.4	27709	39577.3	28557.1	24264.9	50395.7	23444.5	25312.6	38340.2	21540.8	25228.5	35885.7	25985.4	23091.9	27166.8	25543.2	44421.2	33683.2	21934.9	26028.7	23101.2	23553.9	31563	21572.4	25488.1	42482.3	48159	25254.9	44472.1	34601.9	29822.4	21308.6	32781.8	23850.2	23623.4	40429.8	32354.2	50993.8	33338.2	21922.6	6749.3	22511.4	18302.2	14321.9	25168.4	16756.2	18170.8	19530.9	22811.8
Ptges3	78880	0	127814	99099.6	0	197207	166944	57259	159614	98024.7	60116.8	137329	104667	25631.9	85101.4	92911.1	46534.8	118920	88433	63161.6	103276	151757	85460.5	169353	99426.3	61569.7	131790	121449	52701.9	114021	88931.7	80670.5	119327	116002	67427.6	160851	88302.6	208401	118154	60196	218835	64207.5	0	199647	66636.2	36791.4	164604	82905.9	80093.1
Gda	3.1354e+06	3.61726e+06	4.41584e+06	3.48474e+06	4.74754e+06	4.50615e+06	3.96353e+06	4.0619e+06	4.28515e+06	3.43557e+06	4.43203e+06	4921138	3.91713e+06	4656648	3.65222e+06	3.73403e+06	4.33813e+06	3.8209e+06	2.64889e+06	3.56678e+06	3.47031e+06	2.75304e+06	4325868	4.11101e+06	3956643	4232247	4.67022e+06	3.50405e+06	4.46618e+06	4.06151e+06	3.34417e+06	4.11686e+06	3.50247e+06	4.25982e+06	3.86032e+06	3514375	3.60774e+06	3.87196e+06	3.8054e+06	4.24178e+06	3.53759e+06	4.58987e+06	3.34123e+06	3.0403e+06	3.82663e+06	4.82104e+06	3.52955e+06	3.69793e+06	3604913
Psma4	294759	316901	469175	241462	330828	301843	178282	401930	305655	213205	445436	347221	126433	376638	287785	229740	257790	232784	227128	415008	203512	96252.8	323436	166182	174071	272977	251935	225183	347835	271189	238192	299850	243823	249472	275525	314916	388976	351538	241170	404055	181806	329161	505333	84152.2	268968	514942	167250	230880	343264
Psmb3	882202	843976	1.25241e+06	970509	941205	1.11087e+06	887444	998160	1206216	1.128e+06	848478	1.26993e+06	901421	959983	900513	931314	853084	1.01235e+06	858047	920201	985325	724591	815825	1.01059e+06	863408	898164	985673	851280	897962	941275	917327	918475	499748	974565	926930	1.14939e+06	919909	995120	1.05489e+06	1014347	923964	1.17337e+06	915285	791770	1.06085e+06	991421	919238	953305	871108
Psmb2	374669	451206	200091	429680	470052	646900	581316	376237	484943	228845	308278	151877	592572	249089	319406	303565	464616	338992	264999	449710	397839	375821	618308	419483	318965	582132	571250	552065	490689	267220	247269	512061	401346	609950	516076	356003	265286	276127	347613	303203	323355	439839	336438	419968	321704	196182	311705	582620	421089
Psma1	1.20372e+06	1.41361e+06	1604864	1.38681e+06	1.26109e+06	1.60981e+06	1.24698e+06	1.31766e+06	1.30453e+06	1.30359e+06	1.07763e+06	1.18022e+06	1361467	1.61123e+06	1.29085e+06	1.35543e+06	1.47298e+06	1.54431e+06	1.32915e+06	1.40753e+06	1.4561e+06	1.26328e+06	1.49657e+06	1.75905e+06	1.3148e+06	1.67607e+06	1.44916e+06	1281697	1.4079e+06	1564206	1.41936e+06	1610123	1.20413e+06	1.3978e+06	1558272	1.73351e+06	1.1856e+06	1136792	1.50719e+06	1.38909e+06	1.0564e+06	1.35771e+06	1.09481e+06	1165632	1.18941e+06	1.28856e+06	1.08638e+06	1.53584e+06	1.36748e+06
Plp2	0	14494.1	0	0	0	11128.8	0	0	0	0	0	0	0	0	0	0	0	0	0	0	10008.8	0	15001.5	9389.98	0	10022.8	0	0	0	13491.2	0	5949.95	0	0	0	0	0	0	0	0	0	0	0	0	0	0	0	0	0
Pts	16128.4	33933.1	69323.3	34680.5	39146.7	44195.2	0	50986	53074.2	38058.4	0	77822.3	37041	36086.7	0	38060	31710	30775.8	16085.3	61283.1	0	0	47143.3	24783.7	37027.1	35136.6	29539	39796.6	51156.3	35596.9	37098.1	41890.3	0	33937	40887.9	72521.7	60013.8	57493.5	34094.7	50386.5	23256.1	33580.2	37902	23014.1	11131.1	39520.9	20629.8	40092.3	35975.4
Hebp1	261115	0	0	0	161757	362559	0	0	0	0	0	0	0	0	0	0	0	0	256675	289393	309257	242508	0	0	246778	0	0	0	246170	398870	0	0	0	197940	0	0	301299	344718	296142	0	0	295446	0	0	273828	0	0	269143	0
Ruvbl2	0	0	0	0	0	0	0	0	0	0	0	0	0	26107	0	0	0	34249.7	0	0	0	0	0	35518.7	0	0	0	0	0	25008.6	0	0	0	0	0	0	0	0	0	0	0	0	0	0	0	0	0	0	0
Trpv2	13297.7	16442	13352.7	13878.5	15604.4	25446.4	21021.9	8325.59	18133.1	17044.8	10911.5	8814.26	20260.3	9416.74	17425.3	16394.7	13737.7	15408.9	16572	14194.5	21358.3	19741.6	12341.9	19811.3	15039.1	20471.5	21753.8	15881.8	12385.3	15856.7	17971.9	14925.3	15801.4	19057.3	17161.3	18841.9	13254.9	14763.3	15359.1	8476.97	9322.37	20720.3	9885.93	14978	10674.1	6904.7	14778.5	24935.7	9028.76
Skp1	36152.3	0	104968	77438.7	0	79649.4	28621.1	0	110776	31198.4	0	41941.2	25409.9	0	25907.7	77093.7	73484.4	43851.6	45567.4	16748.1	0	25232.8	13240	0	21989.9	0	59327	22832	28117.8	78926.6	59555.7	0	27057.3	23323.7	19043.6	49608.1	48524.6	107687	93719	0	46164.5	83754.1	30760.1	0	106252	0	56193.8	0	21643.4
Cul1	260531	253024	427650	279153	226819	439050	262861	218471	290002	297529	252767	275585	298517	187666	360304	325805	224060	252490	290025	223885	511927	284350	308620	334053	330437	302022	302511	286772	264454	214768	404247	292300	298041	304763	282847	478541	234200	398533	268495	193992	271553	334121	199960	354195	276286	150592	243124	325549	230258
Pdcd6ip	78260.8	99453.9	430524	324460	120962	538902	203175	278827	448049	133819	302548	395692	332169	291013	331434	351945	300013	381166	404386	359801	516654	339697	358284	478320	354984	389475	503726	451872	314743	368471	411189	389213	415204	392105	359200	486046	176314	178940	361547	317612	198661	387712	253391	158167	311294	84300.8	199631	264546	262355
Ccs	42618.2	48214.5	57795.6	71074.8	48606.2	68016.9	67460.8	68278.6	97318.4	57659.1	59162.1	77612.1	70884.3	59706.7	42702	60416.6	52253.7	45551.8	40103.6	76043.4	35905.8	47871.4	45765.9	0	52612	47955.9	67910.4	67969.8	55736.4	58061.6	53839.5	57550.1	0	50702.8	59132.2	70814.2	69599.6	69655.5	57712.1	52525.9	0	60753.3	50734	0	51380.1	0	0	56966.8	43442.7
Farsb	0	0	0	0	0	10059.4	0	0	6692.63	0	0	0	0	0	11393.3	0	0	46351.2	0	0	0	0	0	15727.5	0	0	0	0	0	52476.6	0	0	0	0	0	0	0	0	0	0	0	0	0	0	0	0	0	0	0
Pygm	0	0	0	0	0	0	0	0	0	0	0	0	0	0	0	0	0	0	0	0	0	0	0	0	0	0	0	0	0	0	0	0	0	0	0	0	0	0	0	0	0	0	0	0	0	0	0	0	0
Coro1b	48994.8	26465.9	0	0	108198	0	16339.4	0	0	26502	0	0	18394.4	25586.2	26674.5	26306.4	0	76835.2	0	45206.3	28084	0	0	58742.9	88326.6	44899.8	15166.7	0	25354.3	0	62544.7	0	21883.3	0	20211.9	28844.8	39271.8	0	26032.2	0	18415.8	0	0	31557	0	22276.3	53737.1	0	21867.4
Coro1c	0	38631.2	40199.4	0	0	0	0	0	0	0	0	0	0	0	34764.9	0	0	64817.5	0	0	0	0	42558	0	0	0	0	0	0	0	0	0	50623.6	34657.1	0	28344.3	0	0	47209.2	0	0	0	0	0	0	0	0	0	0
Uchl5	148267	142391	0	0	99111.7	0	0	96172.6	0	152448	0	162238	0	120697	234863	0	0	0	159977	126848	0	129707	0	165561	0	0	174906	177666	108970	0	203554	101708	185038	167718	0	123759	91698.7	201207	0	89843.1	72052.7	120364	91028	90874.5	145057	62552.2	111921	121792	73430.9
Irag1	0	0	0	0	0	0	0	0	0	0	0	0	0	0	2776.8	0	0	0	0	0	0	0	0	0	0	0	0	0	0	0	0	0	0	0	0	0	0	0	0	0	0	0	0	0	0	0	0	0	0
Arpc1b	80401.2	133888	72525.8	40426	61941.1	55329.8	63577.3	6787.36	49067.7	58711.5	52742.7	33140.3	57151.7	23202.7	147890	65335.6	90235.3	163942	62627.2	99357.1	64605.1	18935.8	158707	7121.2	42836.6	93594	96914.9	80499.1	51817.1	7604.57	165472	33525.3	104327	95650.3	74290.1	80308.6	68901.3	67164.2	98246.9	46201	15307.1	0	53463.8	59468.3	10302.4	33932.7	57815.6	54829.7	43635.2
Vapa	0	0	0	0	0	0	0	0	0	0	0	0	21938.5	0	0	0	0	0	0	0	0	0	0	0	0	0	0	0	0	0	0	0	0	0	0	0	0	0	0	0	0	0	0	0	0	0	0	0	0
Gsk3b	0	0	0	0	0	0	0	0	0	0	0	0	0	0	0	0	0	0	0	0	0	0	0	0	0	0	0	0	0	0	0	0	0	0	0	0	0	0	0	0	0	0	0	0	0	0	0	0	0
Dmtn	1.19851e+06	2.69165e+06	1.23559e+06	1.92983e+06	1.46873e+06	2.33799e+06	2.04955e+06	1.20843e+06	1735220	1.76693e+06	1.15515e+06	1.54189e+06	1.597e+06	954782	1.46912e+06	1.9495e+06	1.43668e+06	1.25137e+06	1.52759e+06	1.62225e+06	1.51548e+06	1.49117e+06	1.54087e+06	1.46408e+06	1.73838e+06	1.49865e+06	2.17403e+06	1940652	1591273	1.73045e+06	1.29563e+06	1.60042e+06	1.31827e+06	1.80465e+06	1.54439e+06	2.09603e+06	1.57537e+06	2.36643e+06	1.34672e+06	1.48275e+06	977840	2044719	880798	1.43372e+06	1.49682e+06	1.15619e+06	798135	1.51605e+06	1.18274e+06
Snx1	0	0	0	0	0	82568.6	0	0	0	0	0	0	0	0	0	0	0	0	0	0	40397.4	0	0	56551.8	0	0	0	0	0	29379.6	0	0	58315.7	0	0	0	0	0	75326.5	0	0	0	0	75169.7	92321.1	0	0	0	0
Tagln2	49710	294881	81298.2	50825.3	144831	226212	192997	19967	137463	5499.39	8889.53	37410.4	140793	30474	442627	89899.8	262469	520586	15693	259513	150479	109315	480618	72067.9	51266.4	250687	245803	259166	72379.5	4564.64	140490	61276.8	396536	254049	101092	64643.6	28203.7	0	244739	0	5043.29	60251	0	261112	5043.03	0	88070.8	124677	33106.3
Pacsin2	234334	263605	332423	219798	229378	659354	282648	202422	591864	208128	304899	277521	246974	226552	249922	318816	203782	445367	240997	201585	811242	371511	673888	327634	286352	268485	335690	269686	220641	245352	457117	281968	543908	276904	188980	286157	223726	246698	244682	177324	208989	550992	171659	239472	246287	125279	244519	247871	1.00144e+06
Carm1	0	46837.5	109955	0	4652.54	100262	0	45303.2	88744.2	14593.6	15688.7	92618.5	47448.3	45565	47133.4	0	46780.3	58620.6	9741.11	56721	52287.3	32998.1	60889.2	3299.7	0	0	66735.2	78337.3	62464.8	94634.2	65133.3	0	40012.3	34158.1	0	79046.5	54791.8	100181	0	53353.2	6512.99	0	60704.3	0	5821.59	61360.6	0	0	33904.3
Psmd13	314155	426369	308320	563979	358646	613200	460781	265343	493394	384098	319334	263673	284339	256690	374023	525044	460654	386498	236199	377049	592732	404440	484609	429045	339899	372628	586662	467096	376125	409157	383182	297547	463042	467217	331273	582275	266021	396208	413422	201490	310560	467221	245314	408932	263570	156754	412178	282461	305876
Ehd1	1.1469e+06	1.29553e+06	441869	1.16218e+06	162637	494933	1.16019e+06	1.06804e+06	1.1339e+06	1.27257e+06	163156	1.04342e+06	1.05715e+06	1.23927e+06	914684	225511	114736	1.02068e+06	989434	340178	544225	238553	411977	272284	181516	1.25559e+06	1.08004e+06	1.06904e+06	808619	279603	308294	215479	282624	1100523	253971	1.12568e+06	281612	345607	246532	1.04826e+06	147111	339674	170463	393229	320491	130741	260379	940158	140711
Apip	0	0	0	0	0	0	0	0	0	0	0	0	0	0	0	0	0	0	0	0	0	0	0	0	0	0	0	0	0	0	0	0	0	0	0	0	0	0	0	0	0	0	0	0	0	0	0	0	0
Eif2s3x	236628	363504	333686	206479	267547	431624	279535	253598	381110	282032	316844	414074	276468	259422	312984	282197	283987	537871	282412	307426	467251	265237	458486	544567	295592	276268	394612	272899	296061	591770	284633	280016	500462	259159	302698	598833	267108	309218	306837	261164	362813	266674	248626	365415	260663	262008	280385	218411	276360
Eif2s3y	0	0	0	0	0	36462.6	0	0	0	0	0	30854.4	0	0	15519.4	11496.5	0	0	0	0	0	0	0	0	0	0	0	0	0	37744.9	0	0	0	0	0	0	0	0	0	12103.1	0	0	0	0	0	17905.5	0	0	0
Twf2	0	0	22738.2	0	0	0	0	0	0	0	0	0	0	0	0	0	0	34655.2	0	0	0	0	30575.3	0	0	0	0	0	0	0	0	0	0	0	0	0	0	0	26513.9	0	0	0	0	0	0	0	0	0	0
Itsn1	0	0	0	0	0	0	0	0	0	0	0	0	0	0	0	0	0	8620.06	0	0	0	0	0	0	0	0	0	0	0	4513.67	0	0	0	0	0	0	0	0	0	0	0	0	0	0	0	0	0	0	0
Bpnt1	99563	0	0	0	0	0	0	0	0	0	0	0	0	0	0	0	0	0	0	0	4937.62	0	0	0	0	0	0	0	0	0	0	0	0	0	0	0	0	0	0	0	0	0	0	0	0	0	0	0	0
Pf4	31511.8	253597	0	0	49251.3	30496	56616.9	0	29728.4	0	0	0	75618.2	0	129279	57494	100864	250507	0	175522	42710.7	0	465194	0	0	74222.7	111928	83256.4	37458.6	0	0	0	238571	166914	54076.2	39182.7	0	0	53751.8	0	0	0	0	19912.8	0	0	0	51221.6	0
Slc7a5	0	31454.3	0	0	0	56746	0	0	32952.8	0	23444	0	0	15473.4	44930.1	25199.2	0	53786.4	0	20378.2	53325.7	0	0	55309	28303.9	30179.2	33765.9	0	0	60600.6	0	0	0	22816.4	0	63001.7	22523.9	45229.6	0	0	27465	0	0	0	0	0	0	0	0
Arih2	39374.1	40334.6	45294.8	35042.3	41702.6	88317.9	40655.8	26427.8	33888.9	38000.5	33812.3	37071.5	33133.5	39117.1	51273.1	44117.6	37416.2	41358.7	63407.3	31212.2	64390.1	55962.3	36889.9	73240.7	36600.1	34761.5	44480	33462.6	38252.1	66961.3	59739.4	30822.9	44746.5	33572.5	35561.5	59621.7	40947.3	61938.9	38667.1	25843.4	35597.5	28251.1	24562.4	45862.3	56356.2	46845.9	38647.7	48937.2	34229.8
Clic1	208587	295435	219416	221238	261745	277134	249046	168444	247325	235442	161429	143122	248889	182377	302196	261915	287556	340016	143161	321006	228877	225437	312294	260007	213804	327552	367477	308813	227295	227604	190955	178393	257740	320654	232716	190067	174961	240309	263065	151114	157538	234881	225402	232817	126251	138007	161780	289643	178304
Vars1	0	6924.27	78850.9	0	0	176948	0	0	161619	0	0	56102.4	7352.61	14436.6	125448	11001.5	61534.7	400421	0	0	76153.4	0	28971	313756	0	0	55631.8	0	0	483834	42324.8	0	59482.3	25605.8	0	250729	20907.2	52713.4	26903.7	0	48506.7	0	8331.92	50964.2	178744	0	20760.6	0	0
Bag6	0	0	9293.07	4552.49	0	6171.83	0	1.05377e+06	8215.74	0	4364.66	3121.61	351111	0	1.101e+06	0	0	357087	0	0	4033.16	0	0	20527.3	0	599048	2957.12	308579	428828	343281	453978	0	670456	0	0	724386	3101.94	7021.72	0	0	5378.51	1799.14	0	14358.7	4124.78	0	17880.1	319335	1.7142e+06
Uso1	0	11330.3	0	0	7095.13	28166.5	0	0	5320.01	0	0	0	0	0	19835.1	8458.15	8673.5	13854.1	0	7270.09	9434.46	4317.03	16782	0	6966.37	10278.1	0	8275.24	0	7652.16	9612.81	0	24305.5	9377.49	0	5718.9	0	0	3733.98	6739.13	0	0	0	9160.84	5338.05	0	0	8449.32	0
Krt16	0	0	0	24017.8	0	19541.9	0	0	0	0	0	0	0	0	0	0	0	0	0	0	0	0	12881.5	0	0	0	0	0	0	27327.1	0	0	0	0	0	0	0	0	0	0	0	0	0	0	0	87972.1	0	0	0
Crlf3	72590.8	32236.8	89671.1	90886.8	61173.2	152629	117794	50005.1	89132	80003.5	62616.7	78930	93246.6	57181.3	86227.3	85522.6	59992.1	99152	82258.4	33075.2	108836	75899.7	59755.1	103895	85753.5	39763.2	107262	94344.7	56461.8	105344	89052.7	42722.5	86068	95277.2	42215.9	127038	70996.4	119225	68902.2	53100.3	60667.4	74779.1	27396.7	72096.8	82892.6	21054.5	72528.7	105476	48677.1
Pmm2	313902	282056	343246	346675	367621	397355	318111	377781	444669	514443	463656	603944	366583	422761	348890	334864	269504	367740	357505	274377	530875	330793	295071	447357	355866	339550	434419	405381	400978	471671	400992	450061	268292	227354	264488	546956	363041	477611	311162	403797	417112	514666	283129	436037	342118	422338	226487	342386	226402
Psma7	594697	646164	483585	830986	810137	786441	871332	502534	498442	720979	604761	374696	790897	423111	594989	782621	719737	586032	620115	713855	645581	956011	621914	699474	796164	793428	753590	870811	722629	649507	693528	607807	681324	718583	673734	673477	586984	699387	703182	544052	531096	679029	470542	714932	558298	477832	498568	675502	696422
Psma5	799950	1.11401e+06	868526	1.00304e+06	1139476	1208090	1.19366e+06	966401	1.22274e+06	931224	1.02162e+06	902130	999701	1.14445e+06	881240	976539	1.18332e+06	999944	761941	1.11643e+06	959008	941054	1.18935e+06	997710	1084716	1.06993e+06	1158537	1030527	1.29798e+06	1.20251e+06	820782	1.0647e+06	892305	1.0887e+06	1.11318e+06	1.10946e+06	954172	1.10927e+06	991117	1.03745e+06	908876	1.06502e+06	996339	934243	959232	997544	930778	990915	1.09768e+06
Dnpep	416941	428478	355002	287848	431313	303335	194998	432990	402579	353649	512904	233665	385683	380497	384482	262465	248678	285617	341265	403242	358959	340496	257989	126996	289478	330810	426293	262014	310193	326927	227962	338875	351631	200740	335637	293498	411261	306815	341692	333284	347514	348346	353407	421750	344677	435548	340782	324235	316657
Hnrnpf	0	40141.8	0	0	0	13966.8	0	0	0	17482.4	0	0	0	0	0	0	39706.3	11802.3	0	0	0	0	42567	0	0	0	21727.8	0	0	45533	0	0	0	14066	0	0	0	46933.5	0	0	0	0	0	41344.4	0	0	0	0	0
Plpbp	43627.2	47638.4	41105.3	65348.2	60206.8	66419.3	65527.8	38804.7	54888.4	69613.7	42680.7	44447.6	45115.9	39423.3	59357.2	55429	56322.7	48928.6	44963.2	51642.7	73165.3	50185.4	46625.3	45741.3	43760.6	42735.2	57802.6	56970.3	46782.1	39171.3	62390.5	44333.6	58964.1	52476.4	59134.7	60056.1	43158.1	57101.3	54702.4	32986.7	47640.8	58484.4	34341.1	58648.7	45676.4	40928.6	57860	59824.2	37257.9
Slfn14	0	0	0	0	0	54033.2	0	0	0	0	0	37682.9	0	0	0	0	21190.1	0	0	0	31115.6	0	0	71762.7	0	0	0	0	0	45922	0	0	32448.5	0	0	39151.2	0	36373.6	0	0	0	0	0	0	0	0	0	0	0
[truncated: 22 more columns]

## Sheet: 2_Plasma
Gene	FCendali_plasma_G6PD-A-1-Post_37_S3-C10_1_19323 Intensity	FCendali_plasma_G6PD-A-1-Pre_1_S3-A1_1_19281 Intensity	FCendali_plasma_G6PD-A-1-Take_Down_73_S3-F8_1_19366 Intensity	FCendali_plasma_G6PD-A-10-Post_46_S3-D6_1_19331 Intensity	FCendali_plasma_G6PD-A-10-Pre_10_S3-A9_1_19289 Intensity	FCendali_plasma_G6PD-A-10-Take_Down_82_S3-G4_1_19374 Intensity	FCendali_plasma_G6PD-A-11-Post_47_S3-D7_1_19332 Intensity	FCendali_plasma_G6PD-A-11-Pre_11_S3-A10_1_19290 Intensity	FCendali_plasma_G6PD-A-11-Take_Down_83_S3-G5_1_19375 Intensity	FCendali_plasma_G6PD-A-12-Post_48_S3-D8_1_19333 Intensity	FCendali_plasma_G6PD-A-12-Pre_12_S3-A11_1_19291 Intensity	FCendali_plasma_G6PD-A-12-Take_Down_84_S3-G6_1_19376 Intensity	FCendali_plasma_G6PD-A-2-Post_38_S3-C11_1_19324 Intensity	FCendali_plasma_G6PD-A-2-Pre_2_S3-A2_1_19282 Intensity	FCendali_plasma_G6PD-A-2-Take_Down_74_S3-F9_1_19367 Intensity	FCendali_plasma_G6PD-A-3-Post_39_S3-C12_1_19325 Intensity	FCendali_plasma_G6PD-A-3-Take_Down_75_S3-F10_1_19368 Intensity	FCendali_plasma_G6PD-A-4-Post_40_S3-D1_1_19326 Intensity	FCendali_plasma_G6PD-A-4-Pre_4_S3-A3_1_19283 Intensity	FCendali_plasma_G6PD-A-4-Take_Down_76_S3-F11_1_19369 Intensity	FCendali_plasma_G6PD-A-5-Post_41_S3-D2_1_19327 Intensity	FCendali_plasma_G6PD-A-5-Pre_5_S3-A4_1_19284 Intensity	FCendali_plasma_G6PD-A-5-Take_Down_77_S3-F12_1_19370 Intensity	FCendali_plasma_G6PD-A-6-Post_42_S3-D3_1_19328 Intensity	FCendali_plasma_G6PD-A-6-Pre_6_S3-A5_1_19285 Intensity	FCendali_plasma_G6PD-A-6-Take_Down_78_S3-G1_1_19371 Intensity	FCendali_plasma_G6PD-A-7-Post_43_S3-D4_1_19329 Intensity	FCendali_plasma_G6PD-A-7-Pre_7_S3-A6_1_19286 Intensity	FCendali_plasma_G6PD-A-7-Take_Down_79_S3-G2_1_19372 Intensity	FCendali_plasma_G6PD-A-8-Post_44_S3-D5_1_19330 Intensity	FCendali_plasma_G6PD-A-8-Pre_8_S3-A7_1_19287 Intensity	FCendali_plasma_G6PD-A-8-Take_Down_80_S3-G3_1_19373 Intensity	FCendali_plasma_G6PD-A-9-Pre_9_S3-A8_1_19288 Intensity	FCendali_plasma_G6PD-HumCan-1-Pre_13_S3-A12_1_19295 Intensity	FCendali_plasma_G6PD-HumCan-1-Take_Down_85_S3-G7_1_19380 Intensity	FCendali_plasma_G6PD-HumCan-10-Post_58_S3-E5_1_19345 Intensity	FCendali_plasma_G6PD-HumCan-10-Pre_22_S3-B8_1_19303 Intensity	FCendali_plasma_G6PD-HumCan-11-Post_59_S3-E6_1_19346 Intensity	FCendali_plasma_G6PD-HumCan-11-Pre_23_S3-B9_1_19304 Intensity	FCendali_plasma_G6PD-HumCan-12-Post_60_S3-E7_1_19347 Intensity	FCendali_plasma_G6PD-HumCan-12-Pre_24_S3-B10_1_19305 Intensity	FCendali_plasma_G6PD-HumCan-2-Post_50_S3-D9_1_19337 Intensity	FCendali_plasma_G6PD-HumCan-2-Pre_14_S3-B1_1_19296 Intensity	FCendali_plasma_G6PD-HumCan-2-Take_Down_86_S3-G8_1_19381 Intensity	FCendali_plasma_G6PD-HumCan-3-Post_51_S3-D10_1_19338 Intensity	FCendali_plasma_G6PD-HumCan-3-Pre_15_S3-B2_1_19297 Intensity	FCendali_plasma_G6PD-HumCan-3-Take_Down_87_S3-G9_1_19382 Intensity	FCendali_plasma_G6PD-HumCan-4-Post_52_S3-D11_1_19339 Intensity	FCendali_plasma_G6PD-HumCan-4-Pre_16_S3-B3_1_19298 Intensity
	A_Post	A_Pre	A_TD	A_Post	A_Pre	A_TD	A_Post	A_Pre	A_TD	A_Post	A_Pre	A_TD	A_Post	A_Pre	A_TD	A_Post	A_TD	A_post	A_Pre	A_TD	A_Post	A_Pre	A_TD	A_Post	A_Pre	A_TD	A_Post	A_Pre	A_TD	A_Post	A_Pre	A_TD	A_Pre	HumCan_Pre	HumCan_TD	HumCan_Post	HumCan_Pre	HumCan_TD	HumCan_Pre	HumCan_Post	HumCan_Pre	HumCan_Post	HumCan_Pre	HumCan_TD	HumCan_Post	HumCan_Pre	HumCan_TD	HumCan_Post	HumCan_Pre
Sh3pxd2b	0	0	0	0	0	0	0	0	0	0	0	0	0	0	0	0	0	0	0	0	0	0	0	0	0	0	0	0	0	0	0	0	0	0	0	0	0	0	0	0	0	0	0	0	0	0	0	0	0
Ubr4	0	0	0	0	0	0	0	0	0	0	0	0	0	0	0	51401.1	0	0	0	0	0	0	0	0	0	0	0	0	39874.4	0	97491.8	0	26885.9	0	0	0	0	0	0	0	0	0	0	0	0	0	0	0	0
Tubb1	273485	0	2.04843e+06	0	750376	249301	126901	0	1.26101e+06	3.47061e+06	280753	2185191	0	0	218793	0	721780	0	0	191226	0	0	200822	107122	0	269415	31399.3	80227.5	131744	0	32197.7	672704	2.68968e+06	1.05215e+06	4.13677e+06	0	173215	0	1.11869e+06	0	767671	0	0	1.1303e+06	0	961368	2.47105e+06	0	696728
Fsip2	0	0	0	0	0	0	0	0	0	0	0	0	0	0	0	0	0	0	0	0	137857	0	0	0	0	0	0	166299	0	0	0	0	0	0	0	0	0	0	0	0	0	0	0	0	0	0	0	0	0
Mup18	651882	2.30783e+06	5181142	1.83245e+06	3.03697e+06	1.24919e+06	816430	1.31154e+06	1.34226e+06	1.75448e+06	2.47783e+06	5.54248e+06	2.53071e+06	2.4841e+06	3666261	3.21434e+06	6214991	1.47056e+06	1.8924e+06	3.61246e+06	3.54816e+06	2.55884e+06	5.64544e+06	3.16993e+06	3242446	3992444	2.14764e+06	3320123	2746750	2.63906e+06	2688212	5511215	1.82366e+06	1.91554e+06	4.15741e+06	2.44481e+06	3.15504e+06	1.36714e+06	1.29622e+06	2.01937e+06	2.54369e+06	1.43509e+06	2.03961e+06	3.19529e+06	1.92722e+06	2.89429e+06	5.33063e+06	1.17187e+06	2.92416e+06
Itih4	13706878	21066610	17943386	15002599	22484298	22184288	27391244	24245396	22456348	14842377	31767666	18155412	15848191	22588100	13822652	14449340	14653160	13374447	17786998	13078063	17182058	21307156	16724506	16430849	34225724	15895094	13713440	19976670	9212429	14657773	15277448	13773766	16959286	21781978	10135582	16768811	13105098	16188786	21025476	16458902	23440512	15689660	26020376	10671585	15610200	16968496	10490016	15140565	24130774
Mmrn1	13676.6	0	234710	0	75479.1	16202.8	0	0	136330	479719	39235.2	273711	5559.23	8415.76	20932.1	0	57624.2	0	0	30557.5	0	0	137345	0	0	0	0	33876	29854.7	0	10403	63368.4	403889	101695	551359	0	149671	0	264348	28146.8	81788.7	0	0	87365.8	0	219347	279140	0	39567.2
Mup17	3.41691e+06	15611531	33276026	14734052	14518237	6141911	4877996	8534702	6400887	15139884	23435318	38279948	18295866	16364676	24583768	27319950	40047696	12865246	11641684	22457374	33670780	17159194	36323584	26431962	16083280	23958536	19048502	19615396	24819948	20760166	16794626	41877208	9313436	15515704	22744042	17626110	19068086	12230966	7908559	11382897	14925888	9580892	17695824	27195336	12357517	17642456	30367168	8614246	17932042
H2ac4	34407.7	0	56441.2	0	68167.9	0	39047.8	0	0	109757	119075	0	0	0	0	0	0	0	0	0	0	0	11498.2	0	0	0	0	39506.3	0	0	0	0	1.163e+06	56091.2	181585	0	46075.4	0	342995	0	82354.6	0	0	82286.7	0	247786	59648.8	0	0
Bin2	34523.3	0	287219	0	223541	14354.8	38140.8	0	265047	705176	60624.6	427173	0	0	11039	0	99657.4	0	0	0	0	0	34457.5	18486	0	24435.6	0	0	0	0	0	92348.2	480385	111976	658117	0	20455	0	274346	0	205061	0	0	229159	0	167222	372087	0	85819.6
Mpig6b	0	0	0	0	0	0	0	0	0	83800.8	0	48512	0	0	0	0	0	0	0	0	0	0	0	0	0	0	0	0	0	0	0	0	50426.4	0	0	0	0	0	0	0	0	0	0	0	0	0	48065.2	0	0
Fga	85352880	105537200	110031264	117378000	150375152	130452624	121141480	143434640	146473952	120101248	154834400	133737496	111136848	138967456	92095224	118186184	109058672	105326248	123685760	84993824	106128248	143785616	81218128	123800816	179991616	127960872	119046192	128295008	8.24899e+06	117994872	125106936	106881344	103544216	127665976	88483496	122605104	127608136	118727464	113643040	101238960	149442464	124190048	134022424	93130488	105747368	121459728	105214680	114845960	146711568
Apob	21312656	21852072	21836478	29392038	32065456	28162360	29568880	30804250	28277548	30395600	41289200	28500394	25197050	27322604	19915340	24283990	26496976	20531290	27375688	19900110	23989014	27832252	26797338	22706086	30941972	17479164	17729236	29163716	13146653	22675060	25897460	20505212	22738782	29624488	23994108	27106430	29735530	26173832	22970246	28939714	26926270	24201722	41543276	21913364	30250792	26432636	18451348	23801698	32264904
Dsp	0	0	0	0	0	0	296007	0	0	372600	29101.3	34419.4	0	0	0	0	45489.1	0	0	46853.1	0	0	53978.9	32977.7	0	0	658586	46470.8	0	0	38222	0	0	0	0	0	0	0	0	0	0	0	109216	0	0	184889	0	0	0
Heg1	0	0	0	0	0	0	0	0	0	0	0	0	0	0	0	0	0	0	0	0	0	0	0	0	0	0	0	0	0	0	0	0	0	0	0	0	0	0	0	0	0	0	0	0	0	0	0	0	0
Atf6	0	0	0	0	0	0	0	0	0	0	0	0	0	0	0	0	0	0	0	0	0	0	0	0	0	0	0	0	0	0	0	0	0	0	0	0	0	0	0	0	0	164900	0	0	0	0	0	0	0
Ank3	9512.06	0	14630.9	0	16551.3	0	0	0	0	0	0	0	0	0	13065.5	0	13238.4	0	0	0	0	0	0	0	0	0	0	0	0	0	0	12577.1	22113.9	0	39078.1	0	0	0	0	0	0	0	0	15153	0	0	0	0	0
Adgrf5	104097	96540.6	187944	218375	198772	90216.1	211444	181643	222213	220326	157811	158380	206913	182257	104787	223481	194768	174648	167644	102133	104897	198106	140555	214733	179366	167374	164439	187093	58457.5	196623	197613	185151	88171.3	175817	147102	208590	196756	204292	96775.6	181273	93912.7	197616	180151	65453.6	202514	183107	241644	184720	232877
Capn2	0	0	47478.5	0	0	0	0	0	0	54409.5	0	18444.6	0	0	0	0	0	0	0	0	0	0	0	0	0	0	0	0	0	0	0	0	48403.4	0	43964.9	0	0	0	23567.1	0	0	0	0	0	0	31791.4	37408.7	0	14423.7
Angpt1	0	0	0	0	0	0	0	0	0	25756.4	0	0	0	0	0	0	0	0	0	0	0	0	28452.5	0	0	0	0	0	0	0	0	0	31358.1	0	0	0	0	0	43369.4	0	0	0	0	0	0	0	0	0	0
Kng1	61008916	67367576	59715880	69954752	66681604	75965888	69348432	73689240	77651800	65636608	68214392	63594660	63897284	69312304	61163388	60992120	64218312	63612416	74517512	61073900	65842152	76912792	66149404	67966256	80132864	69034000	62595160	67690752	42928644	70472744	68370944	64235008	56499188	70177432	49424896	73012904	68208440	71204008	56387396	66908132	68646120	66267192	67101676	42707324	65704292	66387100	57606508	72256080	67874792
Mstn	0	0	0	0	0	0	0	0	0	0	0	0	0	7196.3	0	0	0	0	18466.1	0	11571.8	0	0	0	0	0	9360.27	0	0	11221	11271.5	0	0	0	0	0	0	15636	0	0	8108.13	0	0	0	0	0	0	0	0
Prdx6	923307	858650	1.92812e+06	234612	562778	366513	393826	54284.8	462344	788878	245415	617884	317015	223708	2.11223e+06	240424	1.17838e+06	361748	54686.2	714948	314359	0	963150	140780	0	1.32805e+06	182902	541406	3.47171e+06	154449	74831.6	1.51463e+06	2.16176e+06	629597	1.78768e+06	89749	631947	23868.3	1.44114e+06	146882	534209	52358.3	67041.9	1.55307e+06	97098.3	597920	1.19057e+06	230134	442827
Gp5	15308.7	0	73077.8	0	7570.36	0	0	0	88874.9	250946	0	131225	0	0	30917.6	0	59883.2	0	0	0	0	0	54333.7	0	0	0	0	0	7642.57	0	0	85152.9	87644.9	12547.7	151344	0	7258.26	0	21661.4	7124.99	0	0	0	45529.7	0	10472.1	367651	0	5442.99
Hsd17b10	0	0	0	0	0	0	0	0	0	20346.9	0	0	0	0	0	0	0	0	0	0	0	0	0	0	0	0	0	0	0	0	0	0	29705	0	10993.7	0	0	0	16782.8	0	0	0	0	0	0	0	0	0	0
Prkcsh	0	0	7283.68	0	0	0	0	0	0	7654.08	0	0	0	0	0	0	0	0	0	0	0	0	0	0	0	0	0	0	0	0	0	0	0	0	0	0	0	0	0	0	0	0	0	0	0	0	0	0	4002.1
Prdx4	0	0	0	0	0	0	0	0	0	0	0	0	0	0	35182.7	0	0	0	0	30011.5	0	0	31636.2	0	0	0	0	0	0	0	0	0	0	0	45335.1	0	0	0	0	0	0	0	0	124337	0	0	0	0	0
Diaph1	0	0	0	0	0	0	0	0	0	0	0	0	0	0	0	0	0	0	0	0	0	0	0	0	0	0	0	0	0	0	0	0	5616.98	0	46171.9	0	0	0	0	0	0	0	0	0	0	0	0	0	0
Napsa	19291.2	33773.9	46722.4	106294	36792.8	92109.7	156059	82215.8	114366	114471	74733.9	97861	112214	69689.1	17133.9	88145.6	42478.8	98405.3	69091.2	39713.6	68553.7	64256.9	29396.3	97774.5	60880.7	79149.1	69889.6	39147.8	0	80391.8	67336.5	0	0	38060.6	0	112688	45351.3	101194	0	113003	34967.8	100021	76460.6	8080.56	100969	23890.6	22832.9	81179.9	37819.9
Snap23	0	0	0	0	0	0	0	0	0	16883.4	0	0	0	0	0	72936.4	0	0	0	0	0	0	0	0	0	0	0	0	0	0	0	0	27617.8	0	59221.9	0	0	0	0	0	0	0	0	0	0	0	0	0	0
Reg3g	44343.7	0	0	0	16211.8	0	0	0	0	0	0	59062.2	121400	25142.6	64109.8	19864.1	57901.9	163340	0	44176.4	95846.5	49224.2	229163	75805	0	175193	176747	0	38728.8	176149	0	273632	0	0	0	0	6783.45	44463.1	14867.4	65603.7	0	0	0	19072.7	0	0	0	89365.8	27605.8
Psmb1	58821	68379.8	139750	44901.4	97914.2	20730.9	72368.9	34111.2	26373	50885.2	68928.7	0	27511.3	56387.7	30254.6	47317.4	51506.8	45422.7	41015.2	21123.9	48311.7	46033.5	60134.8	33040.4	74183.7	19349.7	33056.8	76977.7	353172	40554.9	19475.8	37122.3	153117	39116.8	115064	42157.7	49973.9	23703.3	101371	23242.2	58659.4	44390	29403.8	118992	23016	72907.2	60799.2	25854.5	73679.6
Sypl1	0	0	0	0	0	0	0	0	0	7544.54	0	0	0	0	0	0	0	0	0	0	0	0	0	0	0	0	0	0	0	0	0	0	0	0	19309.1	0	0	0	0	0	0	0	0	0	0	0	0	0	0
Gsto1	0	0	39250.7	0	0	0	0	0	0	0	0	0	0	0	0	0	0	0	0	40734.5	0	0	0	0	0	0	0	0	24547.4	0	0	0	0	0	28658	0	0	0	0	0	0	0	0	0	0	0	0	0	0
Man2b1	212646	139848	210651	457044	607828	246624	244070	484949	222254	663648	361330	347857	576406	477309	182629	551914	322801	319851	425359	220161	464308	690065	335301	431012	486877	352555	589120	436137	121282	693900	618276	274570	221340	364514	181511	544052	494885	460417	222881	570450	321623	448290	499472	174319	594769	329957	406732	404170	473680
Sod3	843287	505804	511388	968318	624121	778335	949448	811020	846847	779193	586605	735599	863200	691549	605845	606495	700645	763714	624375	581788	772688	647654	503739	716687	729365	786416	779239	514860	361384	775868	686093	334794	527535	456722	440231	918634	501998	756836	488468	759698	806160	935586	521185	407310	957476	450463	518688	862897	434393
Gclm	165110	123018	132123	0	117420	27470	32219.5	15122.3	29529.4	46385.8	28157	35976.9	0	25295.9	88649.7	27368.8	37706.2	36266.3	0	37447.4	30672.1	0	37536.8	25272.4	0	25201.6	23249.5	127777	284028	0	0	49964.9	434311	143598	277222	0	46828.3	0	291745	0	42570.1	0	0	337140	0	122504	142338	27822	40431.3
Hgd	0	0	0	0	0	0	0	0	0	0	0	0	0	0	0	0	0	0	0	0	0	0	0	0	0	0	0	0	0	0	0	8941.72	0	0	0	0	0	0	0	0	0	0	0	0	0	0	0	0	0
Ddt	0	0	118287	0	0	62778.2	0	0	61942.6	0	0	82571.6	0	0	144531	0	69754.8	86935.6	0	89324	66616.6	0	87537	25678.1	0	134855	0	0	99330.8	0	0	159558	52757.3	0	136934	0	0	0	38243.2	0	0	0	0	62725.8	0	0	0	0	0
Psmd4	0	0	0	0	0	0	0	0	0	0	31666.9	0	0	0	0	0	0	0	0	0	0	0	0	0	0	0	0	42922.2	129787	0	0	0	57148.8	31653.8	0	0	0	0	66232.7	0	0	0	0	0	0	0	0	0	0
Purb	0	0	0	0	0	0	0	0	0	0	0	0	0	0	0	0	0	0	0	0	0	0	0	0	0	0	0	0	13411.2	0	0	0	0	0	0	0	0	0	0	0	0	0	0	0	0	0	0	0	0
Capn1	113015	89126.9	208954	33346	53668.8	25064.4	38499.7	0	28650.7	42661.3	42253	41097	36532	26055.7	149718	31231.7	36127.1	0	0	74661.3	33927.3	0	122866	30042.7	26016.1	31106	23286.7	53123.6	500880	20755.3	23759.4	50839	551205	46199.8	138548	0	38253.6	15942.6	201815	20177.1	44258.6	0	23408.5	265198	0	73030.5	53137.2	30236	41513.3
Bhmt	0	0	19269.4	0	0	0	0	0	0	0	0	0	0	0	52973.2	0	169901	0	0	200648	0	0	79183.4	0	0	281432	0	0	205956	0	0	547365	0	0	116701	0	0	0	0	0	0	0	0	0	0	0	0	0	0
Notch2	0	20285.2	0	47102	0	0	0	41885.7	0	0	0	0	0	32050.9	0	0	0	18731.8	48678.7	0	31051.5	0	0	55175.4	26080.3	0	223747	0	0	19949.2	0	0	0	47583.1	0	0	0	0	0	4255.8	0	0	40657.7	0	0	0	0	0	0
Psmd14	0	0	0	0	0	0	0	0	0	0	0	0	0	0	0	0	0	0	0	0	0	0	0	0	0	0	0	0	135880	0	0	0	0	0	0	0	0	0	0	0	0	0	0	0	0	0	0	0	0
Adam10	0	0	0	0	0	0	0	0	0	0	0	0	0	0	0	0	0	0	0	0	0	0	0	0	0	0	0	0	0	0	0	0	14893.2	0	11160.4	0	0	0	0	0	0	0	0	0	0	135948	0	0	0
Fyb1	0	0	531530	30505.9	0	0	0	0	0	23219.9	0	0	0	0	0	0	0	0	0	98605.7	0	0	0	0	0	0	0	0	0	0	0	0	0	0	91615.8	0	36556.5	0	0	0	0	0	42549.2	0	0	0	0	0	0
Ifnar2	150157	266631	169504	224818	206132	230082	253535	225342	243757	214173	179103	159227	167740	196277	164479	132930	144528	167248	277584	147277	162657	225679	124427	208332	257493	152759	199799	163370	140091	151606	230766	155865	180534	163935	140434	274704	135058	165362	141370	166673	149045	176855	144358	115778	184178	219342	141366	268865	214541
Chil3	0	0	116420	0	19461.1	0	0	0	0	0	0	32751	0	0	0	0	37330.6	0	0	0	0	0	0	0	0	0	0	24754.4	20484	0	0	43613	41178.6	29846.7	0	0	0	0	0	0	0	0	0	0	0	0	0	0	0
Gp1ba	645214	552415	723081	842820	695317	705846	700784	786485	743197	989031	570619	728812	663754	618697	429239	655944	551271	658363	757938	500337	566676	757150	721629	698327	700220	810365	780396	477634	170400	754988	661394	604182	775309	576389	752952	575447	627215	797860	679182	762621	740383	743525	444482	330542	1.00016e+06	549904	609460	720566	483521
Aldh1a7	0	0	0	0	0	0	0	0	0	0	0	0	0	0	0	0	0	0	0	0	0	0	0	0	0	0	0	0	55225.5	0	0	0	0	0	30281	0	0	0	0	0	0	0	0	39649.9	0	0	0	0	0
Psmb10	0	23110.2	35740	23489.9	33186.2	57578.1	90666.3	0	87055.1	0	38465.6	40755.3	0	33402.1	0	23778.4	35768.4	0	0	0	0	0	42388.5	0	44426.1	37233.6	0	35006.6	0	0	0	47157.7	32898.8	0	0	33433.7	0	0	0	32014.2	30579.2	0	0	0	0	0	0	0	0
Ddost	0	0	0	0	0	0	0	0	0	0	0	0	0	0	0	0	0	0	0	0	0	0	0	0	0	0	0	0	0	0	0	0	0	0	0	0	0	0	0	0	0	0	0	0	0	0	0	0	0
Tfpi	0	0	0	0	24909.8	0	0	16138.9	27962.7	0	0	0	0	24604	0	0	0	0	0	0	0	29250.5	0	0	0	0	20387.3	0	0	0	0	0	0	0	16444.2	0	0	0	0	12236.8	10266.9	0	0	0	0	0	0	0	0
Itgb3	30520.6	0	413047	0	138968	0	0	0	123658	976678	0	393984	0	0	0	0	29470.5	0	0	0	0	0	0	0	0	0	0	0	0	0	0	23267.6	666821	45990.1	897273	0	0	0	176444	0	0	0	0	23797.3	0	13497.5	312659	0	69965.3
Impa1	0	0	34297.5	0	0	0	0	0	0	0	0	0	0	0	33636.5	0	0	0	0	0	0	0	21662.4	115236	0	0	0	0	109940	108499	0	0	155021	0	51253.4	0	0	0	43184.7	0	0	0	0	29733.1	0	0	58210.5	0	0
Snca	133684	44015.2	222917	0	130607	0	35886	0	0	0	18190.2	27380.3	17345.8	0	157247	17893.2	116478	37479.9	0	174679	20364.9	0	203248	0	0	18973.3	0	30639.3	590266	0	0	165525	710283	0	468164	0	15947.6	0	370130	0	65011.4	0	0	547537	0	27925.6	210438	0	0
Dsg2	0	0	0	0	0	0	0	0	0	17905.1	25951.5	21673.3	19907.4	0	0	0	0	0	19513.1	0	0	16387.2	0	0	20076.1	0	0	0	0	23599	0	0	0	19696.4	0	0	26434.9	0	47177.3	0	31243	31243.1	0	0	38495.1	0	0	25949.4	0
Septin7	0	0	0	0	0	0	0	0	0	0	0	0	0	0	0	0	0	0	0	0	0	0	0	0	0	0	0	0	0	0	0	0	0	0	28230.8	0	0	0	0	0	0	0	0	0	0	0	0	0	0
Eif6	0	0	0	0	0	0	0	0	0	0	0	0	0	0	0	0	0	0	0	0	0	0	0	0	0	0	0	0	0	0	0	0	0	0	0	0	0	0	0	0	0	0	0	12965.1	0	0	0	0	0
Ilk	26436.1	0	381092	0	26348.1	0	0	0	223477	537522	20408.8	390331	0	0	0	0	34568.2	0	0	19592.6	0	0	0	0	0	0	0	0	0	0	0	53042.1	496075	88270	709542	0	0	0	131857	0	56826.5	0	0	116547	0	103088	610165	0	0
Psmb5	98768	109066	177599	75971	93257.9	52744.7	74346.1	60252.8	31591.4	88938.7	185399	82843.4	29941.2	51307.7	138743	36098.8	138459	55697.7	0	126154	32329.8	47072.2	155906	67979.3	61930.2	0	30436.2	93929.7	264786	52281.4	24868.8	141598	342243	89746.4	73594.1	0	88265.6	24710.3	187973	0	91376.7	33770.9	26608.7	112493	0	98980.6	100735	30225.3	90080
Fcn1	311214	361455	438863	545420	465888	561743	506851	659661	565303	572645	624795	591373	538334	555590	418476	688981	669299	529724	501370	428704	639854	690245	649897	559440	464376	442957	426059	483750	276664	568118	594717	496261	324355	542287	378774	561751	594976	574375	309564	558207	474811	443285	566067	226041	553031	446419	411036	396608	416674
Pip4k2a	0	0	0	0	0	0	0	0	0	0	0	0	0	0	0	0	0	0	0	0	0	0	0	0	0	0	0	0	0	0	0	0	0	0	0	0	0	0	0	0	0	0	0	0	0	0	0	0	0
Pgam2	0	0	0	0	0	0	0	0	0	0	0	63047.3	0	0	0	0	0	0	0	0	0	0	0	0	0	0	0	0	0	0	0	80473.6	0	0	0	0	0	0	0	0	0	0	0	0	0	0	0	0	0
Eef1b	0	0	24223.1	0	0	0	0	0	0	22492.1	0	0	0	0	0	0	0	0	0	0	0	0	0	0	0	0	0	0	41223.9	0	0	0	19859.6	0	0	0	0	0	0	0	0	0	0	0	0	0	19638.2	0	0
Gpx4	0	0	20011.8	0	0	0	0	0	0	0	0	0	0	0	0	0	0	0	0	0	0	0	0	0	0	0	0	0	94514.6	0	0	0	176866	0	21727.2	0	0	0	94729.5	0	0	0	0	20123.3	0	0	0	0	0
Gpld1	5.87929e+06	4870650	5.53353e+06	6.68961e+06	6.31564e+06	8078822	7.75686e+06	5717874	7540844	6.04553e+06	5656113	6770819	5.47532e+06	5.49737e+06	5.18914e+06	7926285	6.75769e+06	6375936	6.23591e+06	5.62585e+06	7.22627e+06	6077433	6698696	7429586	5.35355e+06	6.19518e+06	7260755	6054974	3.83904e+06	6.95209e+06	6089934	5954798	4577530	5311035	5.22875e+06	8418352	6199888	7.16051e+06	4.34216e+06	6900419	6.42985e+06	7211883	6.09959e+06	4.80974e+06	6.42812e+06	5.21048e+06	4.47241e+06	6658572	5.16801e+06
Ctss	51012.5	34143.6	131183	130380	71286.9	833310	749720	99206.1	810138	172250	120097	190403	133001	146203	160966	156922	200548	127383	135775	84703	201897	136224	158629	133367	30123.9	173766	138027	86481	33546.4	154683	28116	160081	26968.7	91300.1	42557.3	167120	134731	156691	29700.4	185677	56269.2	104964	189547	133258	87814.9	27441.8	0	142922	125543
[truncated: 1,072 more rows]
[truncated: 12 more columns]

## Sheet: 3_Kidney
Gene	Kidney-A	Kidney-A	Kidney-A	Kidney-A	Kidney-A	Kidney-A	Kidney-A	Kidney-A	Kidney-A	Kidney-A	Kidney-A	Kidney-A	Kidney-HumCan	Kidney-HumCan	Kidney-HumCan	Kidney-HumCan	Kidney-HumCan	Kidney-HumCan	Kidney-HumCan	Kidney-HumCan	Kidney-HumCan	Kidney-HumCan	Kidney-HumCan
[truncated: 5,334 more rows]

[truncated: 4 more sheets: 4_Liver, 5_Soleus, 6_Gastroc, 7_RBC Modeling]
